# Supplementary material for: Power analysis of transcriptome-wide association study: Implications for practical protocol choice
Source: PLoS Genet. 2021 Feb 26;17(2):e1009405. doi: 10.1371/journal.pgen.1009405 (PMC7946362; doi:10.1371/journal.pgen.1009405)
Supplement: S1 Data — The six columns are scenarios, protocols, number of genes, expression heritability, trait heritability and power respectively. (XLSX) [file pgen.1009405.s005.xlsx]

## Sheet: Figure2
Num_Genes	Genetic_Model	Estimate_Model	Expression_Heritability	Trait_Heritability	Power
13	Causality	emGWAS	0.1	0.005	0.027
13	Causality	emGWAS	0.1	0.005	0.235
13	Causality	emGWAS	0.1	0.005	0.027
13	Causality	emGWAS	0.1	0.005	0.181
13	Causality	emGWAS	0.1	0.005	0.084
13	Causality	emGWAS	0.1	0.005	0.124
13	Causality	emGWAS	0.1	0.005	0.156
13	Causality	emGWAS	0.1	0.005	0.085
13	Causality	emGWAS	0.1	0.005	0.093
13	Causality	emGWAS	0.1	0.005	0.186
13	Causality	emGWAS	0.1	0.005	0.049
13	Causality	emGWAS	0.1	0.005	0.483
13	Causality	emGWAS	0.1	0.005	0.136
13	Causality	emGWAS	0.1	0.005	0.086
13	Causality	emGWAS	0.1	0.005	0.507
13	Causality	emGWAS	0.1	0.005	0.145
13	Causality	emGWAS	0.1	0.005	0.675
13	Causality	emGWAS	0.1	0.005	0.257
13	Causality	emGWAS	0.1	0.005	0.056
13	Causality	emGWAS	0.1	0.005	0.27
13	Causality	emGWAS	0.1	0.005	0.053
13	Causality	emGWAS	0.1	0.005	0.395
13	Causality	emGWAS	0.1	0.005	0.062
13	Causality	emGWAS	0.1	0.005	0.037
13	Causality	emGWAS	0.1	0.005	0.638
13	Causality	emGWAS	0.1	0.005	0.39
13	Causality	emGWAS	0.1	0.005	0.506
13	Causality	emGWAS	0.1	0.005	0.465
13	Causality	emGWAS	0.1	0.005	0.171
13	Causality	emGWAS	0.1	0.005	0.069
13	Causality	emGWAS	0.1	0.005	0.185
13	Causality	emGWAS	0.1	0.005	0.161
13	Causality	emGWAS	0.1	0.005	0.153
13	Causality	emGWAS	0.1	0.005	0.075
13	Causality	emGWAS	0.1	0.005	0.083
13	Causality	emGWAS	0.1	0.005	0.034
13	Causality	emGWAS	0.1	0.005	0.117
13	Causality	emGWAS	0.1	0.005	0.028
13	Causality	emGWAS	0.1	0.005	0.122
13	Causality	emGWAS	0.1	0.005	0.116
13	Causality	emGWAS	0.1	0.005	0.183
13	Causality	emGWAS	0.1	0.005	0.053
13	Causality	emGWAS	0.1	0.005	0.356
13	Causality	emGWAS	0.1	0.005	0.194
13	Causality	emGWAS	0.1	0.005	0.119
13	Causality	emGWAS	0.1	0.005	0.142
13	Causality	emGWAS	0.1	0.005	0.633
13	Causality	emGWAS	0.1	0.005	0.085
13	Causality	emGWAS	0.1	0.005	0.296
13	Causality	emGWAS	0.1	0.005	0.259
13	Causality	emGWAS	0.1	0.005	0.054
13	Causality	emGWAS	0.1	0.005	0.091
13	Causality	emGWAS	0.1	0.005	0.143
13	Causality	emGWAS	0.1	0.005	0.046
13	Causality	emGWAS	0.1	0.005	0.433
13	Causality	emGWAS	0.1	0.005	0.231
13	Causality	emGWAS	0.1	0.005	0.162
13	Causality	emGWAS	0.1	0.005	0.112
13	Causality	emGWAS	0.1	0.005	0.064
13	Causality	emGWAS	0.1	0.005	0.105
13	Causality	emGWAS	0.1	0.005	0.105
13	Causality	emGWAS	0.1	0.005	0.294
13	Causality	emGWAS	0.1	0.005	0.157
13	Causality	emGWAS	0.1	0.005	0.055
13	Causality	emGWAS	0.1	0.005	0.368
13	Causality	emGWAS	0.1	0.005	0.162
13	Causality	emGWAS	0.1	0.005	0.112
13	Causality	emGWAS	0.1	0.005	0.135
13	Causality	emGWAS	0.1	0.005	0.098
13	Causality	emGWAS	0.1	0.005	0.435
13	Causality	emGWAS	0.1	0.005	0.064
13	Causality	emGWAS	0.1	0.005	0.05
13	Causality	emGWAS	0.1	0.005	0.337
13	Causality	emGWAS	0.1	0.005	0.165
13	Causality	emGWAS	0.1	0.005	0.094
13	Causality	emGWAS	0.1	0.005	0.112
13	Causality	emGWAS	0.1	0.005	0.598
13	Causality	emGWAS	0.1	0.005	0.35
13	Causality	emGWAS	0.1	0.005	0.034
13	Causality	emGWAS	0.1	0.005	0.307
13	Causality	emGWAS	0.1	0.005	0.036
13	Causality	emGWAS	0.1	0.005	0.221
13	Causality	emGWAS	0.1	0.005	0.287
13	Causality	emGWAS	0.1	0.005	0.324
13	Causality	emGWAS	0.1	0.005	0.263
13	Causality	emGWAS	0.1	0.005	0.073
13	Causality	emGWAS	0.1	0.005	0.386
13	Causality	emGWAS	0.1	0.005	0.03
13	Causality	emGWAS	0.1	0.005	0.435
13	Causality	emGWAS	0.1	0.005	0.032
13	Causality	emGWAS	0.1	0.005	0.6
13	Causality	emGWAS	0.1	0.005	0.196
13	Causality	emGWAS	0.1	0.005	0.033
13	Causality	emGWAS	0.1	0.005	0.351
13	Causality	emGWAS	0.1	0.005	0.055
13	Causality	emGWAS	0.1	0.005	0.049
13	Causality	emGWAS	0.1	0.005	0.12
13	Causality	emGWAS	0.1	0.005	0.206
13	Causality	emGWAS	0.1	0.005	0.054
13	Causality	emGWAS	0.1	0.005	0.283
13	Causality	GWAS	0.1	0.005	0.12
13	Causality	GWAS	0.1	0.005	0.025
13	Causality	GWAS	0.1	0.005	0.088
13	Causality	GWAS	0.1	0.005	0.011
13	Causality	GWAS	0.1	0.005	0.032
13	Causality	GWAS	0.1	0.005	0.033
13	Causality	GWAS	0.1	0.005	0.032
13	Causality	GWAS	0.1	0.005	0.04
13	Causality	GWAS	0.1	0.005	0.086
13	Causality	GWAS	0.1	0.005	0.043
13	Causality	GWAS	0.1	0.005	0.028
13	Causality	GWAS	0.1	0.005	0.017
13	Causality	GWAS	0.1	0.005	0.049
13	Causality	GWAS	0.1	0.005	0.027
13	Causality	GWAS	0.1	0.005	0.222
13	Causality	GWAS	0.1	0.005	0.066
13	Causality	GWAS	0.1	0.005	0.028
13	Causality	GWAS	0.1	0.005	0.016
13	Causality	GWAS	0.1	0.005	0.1
13	Causality	GWAS	0.1	0.005	0.048
13	Causality	GWAS	0.1	0.005	0.114
13	Causality	GWAS	0.1	0.005	0.025
13	Causality	GWAS	0.1	0.005	0.027
13	Causality	GWAS	0.1	0.005	0.063
13	Causality	GWAS	0.1	0.005	0.054
13	Causality	GWAS	0.1	0.005	0.021
13	Causality	GWAS	0.1	0.005	0.044
13	Causality	GWAS	0.1	0.005	0.02
13	Causality	GWAS	0.1	0.005	0.056
13	Causality	GWAS	0.1	0.005	0.041
13	Causality	GWAS	0.1	0.005	0.015
13	Causality	GWAS	0.1	0.005	0.033
13	Causality	GWAS	0.1	0.005	0.022
13	Causality	GWAS	0.1	0.005	0.17
13	Causality	GWAS	0.1	0.005	0.044
13	Causality	GWAS	0.1	0.005	0.105
13	Causality	GWAS	0.1	0.005	0.042
13	Causality	GWAS	0.1	0.005	0.032
13	Causality	GWAS	0.1	0.005	0.031
13	Causality	GWAS	0.1	0.005	0.061
13	Causality	GWAS	0.1	0.005	0.118
13	Causality	GWAS	0.1	0.005	0.018
13	Causality	GWAS	0.1	0.005	0.09
13	Causality	GWAS	0.1	0.005	0.02
13	Causality	GWAS	0.1	0.005	0.161
13	Causality	GWAS	0.1	0.005	0.071
13	Causality	GWAS	0.1	0.005	0.068
13	Causality	GWAS	0.1	0.005	0.047
13	Causality	GWAS	0.1	0.005	0.05
13	Causality	GWAS	0.1	0.005	0.035
13	Causality	GWAS	0.1	0.005	0.181
13	Causality	GWAS	0.1	0.005	0.072
13	Causality	GWAS	0.1	0.005	0.041
13	Causality	GWAS	0.1	0.005	0.049
13	Causality	GWAS	0.1	0.005	0.039
13	Causality	GWAS	0.1	0.005	0.049
13	Causality	GWAS	0.1	0.005	0.015
13	Causality	GWAS	0.1	0.005	0.069
13	Causality	GWAS	0.1	0.005	0.038
13	Causality	GWAS	0.1	0.005	0.084
13	Causality	GWAS	0.1	0.005	0.029
13	Causality	GWAS	0.1	0.005	0.014
13	Causality	GWAS	0.1	0.005	0.038
13	Causality	GWAS	0.1	0.005	0.027
13	Causality	GWAS	0.1	0.005	0.04
13	Causality	GWAS	0.1	0.005	0.036
13	Causality	GWAS	0.1	0.005	0.042
13	Causality	GWAS	0.1	0.005	0.011
13	Causality	GWAS	0.1	0.005	0.031
13	Causality	GWAS	0.1	0.005	0.055
13	Causality	GWAS	0.1	0.005	0.014
13	Causality	GWAS	0.1	0.005	0.035
13	Causality	GWAS	0.1	0.005	0.029
13	Causality	GWAS	0.1	0.005	0.067
13	Causality	GWAS	0.1	0.005	0.01
13	Causality	GWAS	0.1	0.005	0.014
13	Causality	GWAS	0.1	0.005	0.016
13	Causality	GWAS	0.1	0.005	0.064
13	Causality	GWAS	0.1	0.005	0.094
13	Causality	GWAS	0.1	0.005	0.028
13	Causality	GWAS	0.1	0.005	0.114
13	Causality	GWAS	0.1	0.005	0.075
13	Causality	GWAS	0.1	0.005	0.071
13	Causality	GWAS	0.1	0.005	0.024
13	Causality	GWAS	0.1	0.005	0.046
13	Causality	GWAS	0.1	0.005	0.074
13	Causality	GWAS	0.1	0.005	0.029
13	Causality	GWAS	0.1	0.005	0.064
13	Causality	GWAS	0.1	0.005	0.099
13	Causality	GWAS	0.1	0.005	0.103
13	Causality	GWAS	0.1	0.005	0.021
13	Causality	GWAS	0.1	0.005	0.016
13	Causality	GWAS	0.1	0.005	0.02
13	Causality	GWAS	0.1	0.005	0.077
13	Causality	GWAS	0.1	0.005	0.042
13	Causality	GWAS	0.1	0.005	0.031
13	Causality	GWAS	0.1	0.005	0.039
13	Causality	GWAS	0.1	0.005	0.033
13	Causality	GWAS	0.1	0.005	0.096
13	Causality	GWAS	0.1	0.005	0.091
13	Causality	TWAS	0.1	0.005	0.03
13	Causality	TWAS	0.1	0.005	0.005
13	Causality	TWAS	0.1	0.005	0.007
13	Causality	TWAS	0.1	0.005	0.084
13	Causality	TWAS	0.1	0.005	0.011
13	Causality	TWAS	0.1	0.005	0.006
13	Causality	TWAS	0.1	0.005	0.017
13	Causality	TWAS	0.1	0.005	0.002
13	Causality	TWAS	0.1	0.005	0.061
13	Causality	TWAS	0.1	0.005	0.03
13	Causality	TWAS	0.1	0.005	0.437
13	Causality	TWAS	0.1	0.005	0.016
13	Causality	TWAS	0.1	0.005	0.02
13	Causality	TWAS	0.1	0.005	0.004
13	Causality	TWAS	0.1	0.005	0.108
13	Causality	TWAS	0.1	0.005	0.148
13	Causality	TWAS	0.1	0.005	0.002
13	Causality	TWAS	0.1	0.005	0.069
13	Causality	TWAS	0.1	0.005	0.034
13	Causality	TWAS	0.1	0.005	0.079
13	Causality	TWAS	0.1	0.005	0.058
13	Causality	TWAS	0.1	0.005	0.03
13	Causality	TWAS	0.1	0.005	0.005
13	Causality	TWAS	0.1	0.005	0.033
13	Causality	TWAS	0.1	0.005	0.007
13	Causality	TWAS	0.1	0.005	0.057
13	Causality	TWAS	0.1	0.005	0.025
13	Causality	TWAS	0.1	0.005	0.004
13	Causality	TWAS	0.1	0.005	0.025
13	Causality	TWAS	0.1	0.005	0.033
13	Causality	TWAS	0.1	0.005	0.041
13	Causality	TWAS	0.1	0.005	0.022
13	Causality	TWAS	0.1	0.005	0.002
13	Causality	TWAS	0.1	0.005	0.01
13	Causality	TWAS	0.1	0.005	0.005
13	Causality	TWAS	0.1	0.005	0.183
13	Causality	TWAS	0.1	0.005	0.21
13	Causality	TWAS	0.1	0.005	0.057
13	Causality	TWAS	0.1	0.005	0.027
13	Causality	TWAS	0.1	0.005	0.01
13	Causality	TWAS	0.1	0.005	0.065
13	Causality	TWAS	0.1	0.005	0.075
13	Causality	TWAS	0.1	0.005	0.063
13	Causality	TWAS	0.1	0.005	0.006
13	Causality	TWAS	0.1	0.005	0.002
13	Causality	TWAS	0.1	0.005	0.004
13	Causality	TWAS	0.1	0.005	0.003
13	Causality	TWAS	0.1	0.005	0.003
13	Causality	TWAS	0.1	0.005	0.007
13	Causality	TWAS	0.1	0.005	0.021
13	Causality	TWAS	0.1	0.005	0.042
13	Causality	TWAS	0.1	0.005	0.026
13	Causality	TWAS	0.1	0.005	0.112
13	Causality	TWAS	0.1	0.005	0.05
13	Causality	TWAS	0.1	0.005	0.039
13	Causality	TWAS	0.1	0.005	0.026
13	Causality	TWAS	0.1	0.005	0.041
13	Causality	TWAS	0.1	0.005	0.01
13	Causality	TWAS	0.1	0.005	0.006
13	Causality	TWAS	0.1	0.005	0.01
13	Causality	TWAS	0.1	0.005	0.03
13	Causality	TWAS	0.1	0.005	0.071
13	Causality	TWAS	0.1	0.005	0.054
13	Causality	TWAS	0.1	0.005	0.005
13	Causality	TWAS	0.1	0.005	0.031
13	Causality	TWAS	0.1	0.005	0.079
13	Causality	TWAS	0.1	0.005	0.03
13	Causality	TWAS	0.1	0.005	0.003
13	Causality	TWAS	0.1	0.005	0.104
13	Causality	TWAS	0.1	0.005	0.023
13	Causality	TWAS	0.1	0.005	0.003
13	Causality	TWAS	0.1	0.005	0.082
13	Causality	TWAS	0.1	0.005	0.012
13	Causality	TWAS	0.1	0.005	0.027
13	Causality	TWAS	0.1	0.005	0.02
13	Causality	TWAS	0.1	0.005	0.125
13	Causality	TWAS	0.1	0.005	0.096
13	Causality	TWAS	0.1	0.005	0.107
13	Causality	TWAS	0.1	0.005	0.083
13	Causality	TWAS	0.1	0.005	0.03
13	Causality	TWAS	0.1	0.005	0.005
13	Causality	TWAS	0.1	0.005	0.011
13	Causality	TWAS	0.1	0.005	0.005
13	Causality	TWAS	0.1	0.005	0.095
13	Causality	TWAS	0.1	0.005	0.026
13	Causality	TWAS	0.1	0.005	0.072
13	Causality	TWAS	0.1	0.005	0.029
13	Causality	TWAS	0.1	0.005	0.011
13	Causality	TWAS	0.1	0.005	0.014
13	Causality	TWAS	0.1	0.005	0.015
13	Causality	TWAS	0.1	0.005	0.063
13	Causality	TWAS	0.1	0.005	0.289
13	Causality	TWAS	0.1	0.005	0.073
13	Causality	TWAS	0.1	0.005	0.036
13	Causality	TWAS	0.1	0.005	0.032
13	Causality	TWAS	0.1	0.005	0.123
13	Causality	TWAS	0.1	0.005	0.028
13	Causality	TWAS	0.1	0.005	0.027
13	Causality	TWAS	0.1	0.005	0.07
13	Causality	TWAS	0.1	0.005	0.116
13	Causality	emGWAS	0.1	0.01	0.12
13	Causality	emGWAS	0.1	0.01	0.459
13	Causality	emGWAS	0.1	0.01	0.239
13	Causality	emGWAS	0.1	0.01	0.114
13	Causality	emGWAS	0.1	0.01	0.586
13	Causality	emGWAS	0.1	0.01	0.507
13	Causality	emGWAS	0.1	0.01	0.706
13	Causality	emGWAS	0.1	0.01	0.633
13	Causality	emGWAS	0.1	0.01	0.779
13	Causality	emGWAS	0.1	0.01	0.422
13	Causality	emGWAS	0.1	0.01	0.534
13	Causality	emGWAS	0.1	0.01	0.236
13	Causality	emGWAS	0.1	0.01	0.238
13	Causality	emGWAS	0.1	0.01	0.284
13	Causality	emGWAS	0.1	0.01	0.19
13	Causality	emGWAS	0.1	0.01	0.898
13	Causality	emGWAS	0.1	0.01	0.671
13	Causality	emGWAS	0.1	0.01	0.107
13	Causality	emGWAS	0.1	0.01	0.166
13	Causality	emGWAS	0.1	0.01	0.413
13	Causality	emGWAS	0.1	0.01	0.494
13	Causality	emGWAS	0.1	0.01	0.663
13	Causality	emGWAS	0.1	0.01	0.407
13	Causality	emGWAS	0.1	0.01	0.513
13	Causality	emGWAS	0.1	0.01	0.216
13	Causality	emGWAS	0.1	0.01	0.448
13	Causality	emGWAS	0.1	0.01	0.74
13	Causality	emGWAS	0.1	0.01	0.264
13	Causality	emGWAS	0.1	0.01	0.46
13	Causality	emGWAS	0.1	0.01	0.712
13	Causality	emGWAS	0.1	0.01	0.783
13	Causality	emGWAS	0.1	0.01	0.193
13	Causality	emGWAS	0.1	0.01	0.701
13	Causality	emGWAS	0.1	0.01	0.157
13	Causality	emGWAS	0.1	0.01	0.221
13	Causality	emGWAS	0.1	0.01	0.86
13	Causality	emGWAS	0.1	0.01	0.713
13	Causality	emGWAS	0.1	0.01	0.423
13	Causality	emGWAS	0.1	0.01	0.294
13	Causality	emGWAS	0.1	0.01	0.084
13	Causality	emGWAS	0.1	0.01	0.615
13	Causality	emGWAS	0.1	0.01	0.254
13	Causality	emGWAS	0.1	0.01	0.29
13	Causality	emGWAS	0.1	0.01	0.423
13	Causality	emGWAS	0.1	0.01	0.403
13	Causality	emGWAS	0.1	0.01	0.087
13	Causality	emGWAS	0.1	0.01	0.311
13	Causality	emGWAS	0.1	0.01	0.087
13	Causality	emGWAS	0.1	0.01	0.206
13	Causality	emGWAS	0.1	0.01	0.853
13	Causality	emGWAS	0.1	0.01	0.239
13	Causality	emGWAS	0.1	0.01	0.169
13	Causality	emGWAS	0.1	0.01	0.36
13	Causality	emGWAS	0.1	0.01	0.324
13	Causality	emGWAS	0.1	0.01	0.572
13	Causality	emGWAS	0.1	0.01	0.307
13	Causality	emGWAS	0.1	0.01	0.575
13	Causality	emGWAS	0.1	0.01	0.133
13	Causality	emGWAS	0.1	0.01	0.633
13	Causality	emGWAS	0.1	0.01	0.272
13	Causality	emGWAS	0.1	0.01	0.205
13	Causality	emGWAS	0.1	0.01	0.431
13	Causality	emGWAS	0.1	0.01	0.31
13	Causality	emGWAS	0.1	0.01	0.142
13	Causality	emGWAS	0.1	0.01	0.1
13	Causality	emGWAS	0.1	0.01	0.261
13	Causality	emGWAS	0.1	0.01	0.266
13	Causality	emGWAS	0.1	0.01	0.184
13	Causality	emGWAS	0.1	0.01	0.172
13	Causality	emGWAS	0.1	0.01	0.61
13	Causality	emGWAS	0.1	0.01	0.193
13	Causality	emGWAS	0.1	0.01	0.258
13	Causality	emGWAS	0.1	0.01	0.175
13	Causality	emGWAS	0.1	0.01	0.295
13	Causality	emGWAS	0.1	0.01	0.493
13	Causality	emGWAS	0.1	0.01	0.077
13	Causality	emGWAS	0.1	0.01	0.149
13	Causality	emGWAS	0.1	0.01	0.313
13	Causality	emGWAS	0.1	0.01	0.372
13	Causality	emGWAS	0.1	0.01	0.32
13	Causality	emGWAS	0.1	0.01	0.322
13	Causality	emGWAS	0.1	0.01	0.313
13	Causality	emGWAS	0.1	0.01	0.341
13	Causality	emGWAS	0.1	0.01	0.695
13	Causality	emGWAS	0.1	0.01	0.283
13	Causality	emGWAS	0.1	0.01	0.093
13	Causality	emGWAS	0.1	0.01	0.771
13	Causality	emGWAS	0.1	0.01	0.157
13	Causality	emGWAS	0.1	0.01	0.229
13	Causality	emGWAS	0.1	0.01	0.635
13	Causality	emGWAS	0.1	0.01	0.118
13	Causality	emGWAS	0.1	0.01	0.217
13	Causality	emGWAS	0.1	0.01	0.339
13	Causality	emGWAS	0.1	0.01	0.85
13	Causality	emGWAS	0.1	0.01	0.715
13	Causality	emGWAS	0.1	0.01	0.306
13	Causality	emGWAS	0.1	0.01	0.161
13	Causality	emGWAS	0.1	0.01	0.479
13	Causality	emGWAS	0.1	0.01	0.585
13	Causality	emGWAS	0.1	0.01	0.32
13	Causality	GWAS	0.1	0.01	0.081
13	Causality	GWAS	0.1	0.01	0.054
13	Causality	GWAS	0.1	0.01	0.079
13	Causality	GWAS	0.1	0.01	0.06
13	Causality	GWAS	0.1	0.01	0.108
13	Causality	GWAS	0.1	0.01	0.02
13	Causality	GWAS	0.1	0.01	0.022
13	Causality	GWAS	0.1	0.01	0.047
13	Causality	GWAS	0.1	0.01	0.038
13	Causality	GWAS	0.1	0.01	0.059
13	Causality	GWAS	0.1	0.01	0.126
13	Causality	GWAS	0.1	0.01	0.039
13	Causality	GWAS	0.1	0.01	0.026
13	Causality	GWAS	0.1	0.01	0.08
13	Causality	GWAS	0.1	0.01	0.019
13	Causality	GWAS	0.1	0.01	0.023
13	Causality	GWAS	0.1	0.01	0.018
13	Causality	GWAS	0.1	0.01	0.118
13	Causality	GWAS	0.1	0.01	0.11
13	Causality	GWAS	0.1	0.01	0.042
13	Causality	GWAS	0.1	0.01	0.075
13	Causality	GWAS	0.1	0.01	0.036
13	Causality	GWAS	0.1	0.01	0.039
13	Causality	GWAS	0.1	0.01	0.032
13	Causality	GWAS	0.1	0.01	0.082
13	Causality	GWAS	0.1	0.01	0.119
13	Causality	GWAS	0.1	0.01	0.012
13	Causality	GWAS	0.1	0.01	0.159
13	Causality	GWAS	0.1	0.01	0.067
13	Causality	GWAS	0.1	0.01	0.04
13	Causality	GWAS	0.1	0.01	0.186
13	Causality	GWAS	0.1	0.01	0.138
13	Causality	GWAS	0.1	0.01	0.033
13	Causality	GWAS	0.1	0.01	0.055
13	Causality	GWAS	0.1	0.01	0.071
13	Causality	GWAS	0.1	0.01	0.182
13	Causality	GWAS	0.1	0.01	0.024
13	Causality	GWAS	0.1	0.01	0.05
13	Causality	GWAS	0.1	0.01	0.051
13	Causality	GWAS	0.1	0.01	0.036
13	Causality	GWAS	0.1	0.01	0.016
13	Causality	GWAS	0.1	0.01	0.053
13	Causality	GWAS	0.1	0.01	0.093
13	Causality	GWAS	0.1	0.01	0.05
13	Causality	GWAS	0.1	0.01	0.091
13	Causality	GWAS	0.1	0.01	0.021
13	Causality	GWAS	0.1	0.01	0.015
13	Causality	GWAS	0.1	0.01	0.039
13	Causality	GWAS	0.1	0.01	0.052
13	Causality	GWAS	0.1	0.01	0.067
13	Causality	GWAS	0.1	0.01	0.266
13	Causality	GWAS	0.1	0.01	0.051
13	Causality	GWAS	0.1	0.01	0.082
13	Causality	GWAS	0.1	0.01	0.03
13	Causality	GWAS	0.1	0.01	0.096
13	Causality	GWAS	0.1	0.01	0.036
13	Causality	GWAS	0.1	0.01	0.099
13	Causality	GWAS	0.1	0.01	0.084
13	Causality	GWAS	0.1	0.01	0.039
13	Causality	GWAS	0.1	0.01	0.02
13	Causality	GWAS	0.1	0.01	0.042
13	Causality	GWAS	0.1	0.01	0.118
13	Causality	GWAS	0.1	0.01	0.038
13	Causality	GWAS	0.1	0.01	0.12
13	Causality	GWAS	0.1	0.01	0.027
13	Causality	GWAS	0.1	0.01	0.112
13	Causality	GWAS	0.1	0.01	0.037
13	Causality	GWAS	0.1	0.01	0.032
13	Causality	GWAS	0.1	0.01	0.079
13	Causality	GWAS	0.1	0.01	0.018
13	Causality	GWAS	0.1	0.01	0.105
13	Causality	GWAS	0.1	0.01	0.024
13	Causality	GWAS	0.1	0.01	0.052
13	Causality	GWAS	0.1	0.01	0.036
13	Causality	GWAS	0.1	0.01	0.067
13	Causality	GWAS	0.1	0.01	0.049
13	Causality	GWAS	0.1	0.01	0.067
13	Causality	GWAS	0.1	0.01	0.023
13	Causality	GWAS	0.1	0.01	0.058
13	Causality	GWAS	0.1	0.01	0.022
13	Causality	GWAS	0.1	0.01	0.113
13	Causality	GWAS	0.1	0.01	0.056
13	Causality	GWAS	0.1	0.01	0.028
13	Causality	GWAS	0.1	0.01	0.033
13	Causality	GWAS	0.1	0.01	0.042
13	Causality	GWAS	0.1	0.01	0.027
13	Causality	GWAS	0.1	0.01	0.072
13	Causality	GWAS	0.1	0.01	0.013
13	Causality	GWAS	0.1	0.01	0.012
13	Causality	GWAS	0.1	0.01	0.026
13	Causality	GWAS	0.1	0.01	0.052
13	Causality	GWAS	0.1	0.01	0.042
13	Causality	GWAS	0.1	0.01	0.069
13	Causality	GWAS	0.1	0.01	0.114
13	Causality	GWAS	0.1	0.01	0.065
13	Causality	GWAS	0.1	0.01	0.039
13	Causality	GWAS	0.1	0.01	0.049
13	Causality	GWAS	0.1	0.01	0.016
13	Causality	GWAS	0.1	0.01	0.032
13	Causality	GWAS	0.1	0.01	0.052
13	Causality	TWAS	0.1	0.01	0.067
13	Causality	TWAS	0.1	0.01	0.031
13	Causality	TWAS	0.1	0.01	0.008
13	Causality	TWAS	0.1	0.01	0.02
13	Causality	TWAS	0.1	0.01	0.012
13	Causality	TWAS	0.1	0.01	0.072
13	Causality	TWAS	0.1	0.01	0.034
13	Causality	TWAS	0.1	0.01	0.061
13	Causality	TWAS	0.1	0.01	0.033
13	Causality	TWAS	0.1	0.01	0.042
13	Causality	TWAS	0.1	0.01	0.05
13	Causality	TWAS	0.1	0.01	0.126
13	Causality	TWAS	0.1	0.01	0.059
13	Causality	TWAS	0.1	0.01	0.004
13	Causality	TWAS	0.1	0.01	0.009
13	Causality	TWAS	0.1	0.01	0.007
13	Causality	TWAS	0.1	0.01	0.082
13	Causality	TWAS	0.1	0.01	0.451
13	Causality	TWAS	0.1	0.01	0.005
13	Causality	TWAS	0.1	0.01	0.013
13	Causality	TWAS	0.1	0.01	0.068
13	Causality	TWAS	0.1	0.01	0.028
13	Causality	TWAS	0.1	0.01	0.005
13	Causality	TWAS	0.1	0.01	0.132
13	Causality	TWAS	0.1	0.01	0.131
13	Causality	TWAS	0.1	0.01	0.043
13	Causality	TWAS	0.1	0.01	0.148
13	Causality	TWAS	0.1	0.01	0.012
13	Causality	TWAS	0.1	0.01	0.028
13	Causality	TWAS	0.1	0.01	0.035
13	Causality	TWAS	0.1	0.01	0.016
13	Causality	TWAS	0.1	0.01	0.009
13	Causality	TWAS	0.1	0.01	0.006
13	Causality	TWAS	0.1	0.01	0.047
13	Causality	TWAS	0.1	0.01	0.04
13	Causality	TWAS	0.1	0.01	0.035
13	Causality	TWAS	0.1	0.01	0.005
13	Causality	TWAS	0.1	0.01	0.105
13	Causality	TWAS	0.1	0.01	0.184
13	Causality	TWAS	0.1	0.01	0.005
13	Causality	TWAS	0.1	0.01	0.007
13	Causality	TWAS	0.1	0.01	0.035
13	Causality	TWAS	0.1	0.01	0.1
13	Causality	TWAS	0.1	0.01	0.024
13	Causality	TWAS	0.1	0.01	0.021
13	Causality	TWAS	0.1	0.01	0.051
13	Causality	TWAS	0.1	0.01	0.042
13	Causality	TWAS	0.1	0.01	0.007
13	Causality	TWAS	0.1	0.01	0.012
13	Causality	TWAS	0.1	0.01	0.021
13	Causality	TWAS	0.1	0.01	0.125
13	Causality	TWAS	0.1	0.01	0.103
13	Causality	TWAS	0.1	0.01	0.004
13	Causality	TWAS	0.1	0.01	0.016
13	Causality	TWAS	0.1	0.01	0.043
13	Causality	TWAS	0.1	0.01	0.061
13	Causality	TWAS	0.1	0.01	0.042
13	Causality	TWAS	0.1	0.01	0.004
13	Causality	TWAS	0.1	0.01	0.175
13	Causality	TWAS	0.1	0.01	0.059
13	Causality	TWAS	0.1	0.01	0.016
13	Causality	TWAS	0.1	0.01	0.339
13	Causality	TWAS	0.1	0.01	0.01
13	Causality	TWAS	0.1	0.01	0.035
13	Causality	TWAS	0.1	0.01	0.039
13	Causality	TWAS	0.1	0.01	0.086
13	Causality	TWAS	0.1	0.01	0.088
13	Causality	TWAS	0.1	0.01	0.067
13	Causality	TWAS	0.1	0.01	0.232
13	Causality	TWAS	0.1	0.01	0.084
13	Causality	TWAS	0.1	0.01	0.036
13	Causality	TWAS	0.1	0.01	0.125
13	Causality	TWAS	0.1	0.01	0.233
13	Causality	TWAS	0.1	0.01	0.065
13	Causality	TWAS	0.1	0.01	0.024
13	Causality	TWAS	0.1	0.01	0.036
13	Causality	TWAS	0.1	0.01	0.004
13	Causality	TWAS	0.1	0.01	0.03
13	Causality	TWAS	0.1	0.01	0.05
13	Causality	TWAS	0.1	0.01	0.103
13	Causality	TWAS	0.1	0.01	0.077
13	Causality	TWAS	0.1	0.01	0.056
13	Causality	TWAS	0.1	0.01	0.012
13	Causality	TWAS	0.1	0.01	0.122
13	Causality	TWAS	0.1	0.01	0.046
13	Causality	TWAS	0.1	0.01	0.09
13	Causality	TWAS	0.1	0.01	0.112
13	Causality	TWAS	0.1	0.01	0.06
13	Causality	TWAS	0.1	0.01	0.109
13	Causality	TWAS	0.1	0.01	0.109
13	Causality	TWAS	0.1	0.01	0.004
13	Causality	TWAS	0.1	0.01	0.105
13	Causality	TWAS	0.1	0.01	0.009
13	Causality	TWAS	0.1	0.01	0.07
13	Causality	TWAS	0.1	0.01	0.047
13	Causality	TWAS	0.1	0.01	0.012
13	Causality	TWAS	0.1	0.01	0.014
13	Causality	TWAS	0.1	0.01	0.016
13	Causality	TWAS	0.1	0.01	0.039
13	Causality	TWAS	0.1	0.01	0.006
13	Causality	emGWAS	0.1	0.025	0.932
13	Causality	emGWAS	0.1	0.025	0.711
13	Causality	emGWAS	0.1	0.025	0.803
13	Causality	emGWAS	0.1	0.025	0.77
13	Causality	emGWAS	0.1	0.025	0.809
13	Causality	emGWAS	0.1	0.025	0.991
13	Causality	emGWAS	0.1	0.025	0.883
13	Causality	emGWAS	0.1	0.025	0.715
13	Causality	emGWAS	0.1	0.025	0.96
13	Causality	emGWAS	0.1	0.025	0.926
13	Causality	emGWAS	0.1	0.025	0.946
13	Causality	emGWAS	0.1	0.025	0.772
13	Causality	emGWAS	0.1	0.025	0.926
13	Causality	emGWAS	0.1	0.025	0.868
13	Causality	emGWAS	0.1	0.025	0.828
13	Causality	emGWAS	0.1	0.025	0.88
13	Causality	emGWAS	0.1	0.025	0.801
13	Causality	emGWAS	0.1	0.025	0.987
13	Causality	emGWAS	0.1	0.025	0.735
13	Causality	emGWAS	0.1	0.025	0.989
13	Causality	emGWAS	0.1	0.025	0.673
13	Causality	emGWAS	0.1	0.025	0.853
13	Causality	emGWAS	0.1	0.025	0.738
13	Causality	emGWAS	0.1	0.025	0.955
13	Causality	emGWAS	0.1	0.025	0.77
13	Causality	emGWAS	0.1	0.025	0.921
13	Causality	emGWAS	0.1	0.025	0.875
13	Causality	emGWAS	0.1	0.025	0.954
13	Causality	emGWAS	0.1	0.025	0.591
13	Causality	emGWAS	0.1	0.025	0.86
13	Causality	emGWAS	0.1	0.025	0.786
13	Causality	emGWAS	0.1	0.025	0.939
13	Causality	emGWAS	0.1	0.025	0.758
13	Causality	emGWAS	0.1	0.025	0.683
13	Causality	emGWAS	0.1	0.025	0.869
13	Causality	emGWAS	0.1	0.025	0.606
13	Causality	emGWAS	0.1	0.025	0.815
13	Causality	emGWAS	0.1	0.025	0.776
13	Causality	emGWAS	0.1	0.025	0.601
13	Causality	emGWAS	0.1	0.025	0.996
13	Causality	emGWAS	0.1	0.025	0.472
13	Causality	emGWAS	0.1	0.025	0.95
13	Causality	emGWAS	0.1	0.025	0.392
13	Causality	emGWAS	0.1	0.025	0.713
13	Causality	emGWAS	0.1	0.025	0.656
13	Causality	emGWAS	0.1	0.025	0.456
13	Causality	emGWAS	0.1	0.025	0.978
13	Causality	emGWAS	0.1	0.025	0.839
13	Causality	emGWAS	0.1	0.025	0.948
13	Causality	emGWAS	0.1	0.025	0.59
13	Causality	emGWAS	0.1	0.025	0.994
13	Causality	emGWAS	0.1	0.025	0.995
13	Causality	emGWAS	0.1	0.025	0.874
13	Causality	emGWAS	0.1	0.025	0.931
13	Causality	emGWAS	0.1	0.025	0.88
13	Causality	emGWAS	0.1	0.025	0.763
13	Causality	emGWAS	0.1	0.025	0.5
13	Causality	emGWAS	0.1	0.025	0.98
13	Causality	emGWAS	0.1	0.025	0.998
13	Causality	emGWAS	0.1	0.025	0.767
13	Causality	emGWAS	0.1	0.025	0.955
13	Causality	emGWAS	0.1	0.025	0.666
13	Causality	emGWAS	0.1	0.025	0.824
13	Causality	emGWAS	0.1	0.025	0.955
13	Causality	emGWAS	0.1	0.025	0.645
13	Causality	emGWAS	0.1	0.025	0.626
13	Causality	emGWAS	0.1	0.025	0.828
13	Causality	emGWAS	0.1	0.025	0.951
13	Causality	emGWAS	0.1	0.025	0.86
13	Causality	emGWAS	0.1	0.025	0.984
13	Causality	emGWAS	0.1	0.025	0.957
13	Causality	emGWAS	0.1	0.025	0.514
13	Causality	emGWAS	0.1	0.025	0.595
13	Causality	emGWAS	0.1	0.025	0.681
13	Causality	emGWAS	0.1	0.025	0.987
13	Causality	emGWAS	0.1	0.025	0.837
13	Causality	emGWAS	0.1	0.025	0.774
13	Causality	emGWAS	0.1	0.025	0.998
13	Causality	emGWAS	0.1	0.025	0.761
13	Causality	emGWAS	0.1	0.025	0.968
13	Causality	emGWAS	0.1	0.025	0.766
13	Causality	emGWAS	0.1	0.025	0.773
13	Causality	emGWAS	0.1	0.025	0.628
13	Causality	emGWAS	0.1	0.025	0.958
13	Causality	emGWAS	0.1	0.025	0.871
13	Causality	emGWAS	0.1	0.025	0.779
13	Causality	emGWAS	0.1	0.025	0.769
13	Causality	emGWAS	0.1	0.025	0.989
13	Causality	emGWAS	0.1	0.025	0.99
13	Causality	emGWAS	0.1	0.025	0.975
13	Causality	emGWAS	0.1	0.025	0.947
13	Causality	emGWAS	0.1	0.025	0.956
13	Causality	emGWAS	0.1	0.025	0.907
13	Causality	emGWAS	0.1	0.025	0.994
13	Causality	emGWAS	0.1	0.025	0.985
13	Causality	emGWAS	0.1	0.025	0.978
13	Causality	emGWAS	0.1	0.025	0.875
13	Causality	emGWAS	0.1	0.025	0.762
13	Causality	emGWAS	0.1	0.025	0.746
13	Causality	emGWAS	0.1	0.025	0.704
13	Causality	GWAS	0.1	0.025	0.028
13	Causality	GWAS	0.1	0.025	0.133
13	Causality	GWAS	0.1	0.025	0.067
13	Causality	GWAS	0.1	0.025	0.075
13	Causality	GWAS	0.1	0.025	0.028
13	Causality	GWAS	0.1	0.025	0.035
13	Causality	GWAS	0.1	0.025	0.112
13	Causality	GWAS	0.1	0.025	0.076
13	Causality	GWAS	0.1	0.025	0.054
13	Causality	GWAS	0.1	0.025	0.032
13	Causality	GWAS	0.1	0.025	0.067
13	Causality	GWAS	0.1	0.025	0.087
13	Causality	GWAS	0.1	0.025	0.029
13	Causality	GWAS	0.1	0.025	0.077
13	Causality	GWAS	0.1	0.025	0.046
13	Causality	GWAS	0.1	0.025	0.075
13	Causality	GWAS	0.1	0.025	0.073
13	Causality	GWAS	0.1	0.025	0.04
13	Causality	GWAS	0.1	0.025	0.051
13	Causality	GWAS	0.1	0.025	0.109
13	Causality	GWAS	0.1	0.025	0.032
13	Causality	GWAS	0.1	0.025	0.093
13	Causality	GWAS	0.1	0.025	0.044
13	Causality	GWAS	0.1	0.025	0.017
13	Causality	GWAS	0.1	0.025	0.067
13	Causality	GWAS	0.1	0.025	0.049
13	Causality	GWAS	0.1	0.025	0.058
13	Causality	GWAS	0.1	0.025	0.137
13	Causality	GWAS	0.1	0.025	0.145
13	Causality	GWAS	0.1	0.025	0.027
13	Causality	GWAS	0.1	0.025	0.029
13	Causality	GWAS	0.1	0.025	0.078
13	Causality	GWAS	0.1	0.025	0.04
13	Causality	GWAS	0.1	0.025	0.099
13	Causality	GWAS	0.1	0.025	0.084
13	Causality	GWAS	0.1	0.025	0.024
13	Causality	GWAS	0.1	0.025	0.119
13	Causality	GWAS	0.1	0.025	0.033
13	Causality	GWAS	0.1	0.025	0.184
13	Causality	GWAS	0.1	0.025	0.03
13	Causality	GWAS	0.1	0.025	0.088
13	Causality	GWAS	0.1	0.025	0.037
13	Causality	GWAS	0.1	0.025	0.136
13	Causality	GWAS	0.1	0.025	0.053
13	Causality	GWAS	0.1	0.025	0.042
13	Causality	GWAS	0.1	0.025	0.06
13	Causality	GWAS	0.1	0.025	0.049
13	Causality	GWAS	0.1	0.025	0.093
13	Causality	GWAS	0.1	0.025	0.093
13	Causality	GWAS	0.1	0.025	0.053
13	Causality	GWAS	0.1	0.025	0.167
13	Causality	GWAS	0.1	0.025	0.087
13	Causality	GWAS	0.1	0.025	0.162
13	Causality	GWAS	0.1	0.025	0.02
13	Causality	GWAS	0.1	0.025	0.106
13	Causality	GWAS	0.1	0.025	0.109
13	Causality	GWAS	0.1	0.025	0.087
13	Causality	GWAS	0.1	0.025	0.085
13	Causality	GWAS	0.1	0.025	0.061
13	Causality	GWAS	0.1	0.025	0.029
13	Causality	GWAS	0.1	0.025	0.141
13	Causality	GWAS	0.1	0.025	0.087
13	Causality	GWAS	0.1	0.025	0.025
13	Causality	GWAS	0.1	0.025	0.073
13	Causality	GWAS	0.1	0.025	0.076
13	Causality	GWAS	0.1	0.025	0.031
13	Causality	GWAS	0.1	0.025	0.103
13	Causality	GWAS	0.1	0.025	0.105
13	Causality	GWAS	0.1	0.025	0.144
13	Causality	GWAS	0.1	0.025	0.081
13	Causality	GWAS	0.1	0.025	0.035
13	Causality	GWAS	0.1	0.025	0.037
13	Causality	GWAS	0.1	0.025	0.139
13	Causality	GWAS	0.1	0.025	0.013
13	Causality	GWAS	0.1	0.025	0.085
13	Causality	GWAS	0.1	0.025	0.047
13	Causality	GWAS	0.1	0.025	0.036
13	Causality	GWAS	0.1	0.025	0.037
13	Causality	GWAS	0.1	0.025	0.057
13	Causality	GWAS	0.1	0.025	0.023
13	Causality	GWAS	0.1	0.025	0.06
13	Causality	GWAS	0.1	0.025	0.058
13	Causality	GWAS	0.1	0.025	0.032
13	Causality	GWAS	0.1	0.025	0.114
13	Causality	GWAS	0.1	0.025	0.09
13	Causality	GWAS	0.1	0.025	0.063
13	Causality	GWAS	0.1	0.025	0.054
13	Causality	GWAS	0.1	0.025	0.099
13	Causality	GWAS	0.1	0.025	0.196
13	Causality	GWAS	0.1	0.025	0.362
13	Causality	GWAS	0.1	0.025	0.054
13	Causality	GWAS	0.1	0.025	0.054
13	Causality	GWAS	0.1	0.025	0.23
13	Causality	GWAS	0.1	0.025	0.15
13	Causality	GWAS	0.1	0.025	0.165
13	Causality	GWAS	0.1	0.025	0.094
13	Causality	GWAS	0.1	0.025	0.062
13	Causality	GWAS	0.1	0.025	0.049
13	Causality	GWAS	0.1	0.025	0.153
13	Causality	GWAS	0.1	0.025	0.061
13	Causality	TWAS	0.1	0.025	0.157
13	Causality	TWAS	0.1	0.025	0.021
13	Causality	TWAS	0.1	0.025	0.046
13	Causality	TWAS	0.1	0.025	0.179
13	Causality	TWAS	0.1	0.025	0.093
13	Causality	TWAS	0.1	0.025	0.02
13	Causality	TWAS	0.1	0.025	0.078
13	Causality	TWAS	0.1	0.025	0.103
13	Causality	TWAS	0.1	0.025	0.3
13	Causality	TWAS	0.1	0.025	0.012
13	Causality	TWAS	0.1	0.025	0.01
13	Causality	TWAS	0.1	0.025	0.014
13	Causality	TWAS	0.1	0.025	0.187
13	Causality	TWAS	0.1	0.025	0.055
13	Causality	TWAS	0.1	0.025	0.037
13	Causality	TWAS	0.1	0.025	0.053
13	Causality	TWAS	0.1	0.025	0.164
13	Causality	TWAS	0.1	0.025	0.013
13	Causality	TWAS	0.1	0.025	0.145
13	Causality	TWAS	0.1	0.025	0.012
13	Causality	TWAS	0.1	0.025	0.087
13	Causality	TWAS	0.1	0.025	0.074
13	Causality	TWAS	0.1	0.025	0.595
13	Causality	TWAS	0.1	0.025	0.118
13	Causality	TWAS	0.1	0.025	0.089
13	Causality	TWAS	0.1	0.025	0.012
13	Causality	TWAS	0.1	0.025	0.067
13	Causality	TWAS	0.1	0.025	0.158
13	Causality	TWAS	0.1	0.025	0.051
13	Causality	TWAS	0.1	0.025	0.019
13	Causality	TWAS	0.1	0.025	0.08
13	Causality	TWAS	0.1	0.025	0.014
13	Causality	TWAS	0.1	0.025	0.035
13	Causality	TWAS	0.1	0.025	0.13
13	Causality	TWAS	0.1	0.025	0.136
13	Causality	TWAS	0.1	0.025	0.151
13	Causality	TWAS	0.1	0.025	0.118
13	Causality	TWAS	0.1	0.025	0.449
13	Causality	TWAS	0.1	0.025	0.143
13	Causality	TWAS	0.1	0.025	0.242
13	Causality	TWAS	0.1	0.025	0.115
13	Causality	TWAS	0.1	0.025	0.087
13	Causality	TWAS	0.1	0.025	0.056
13	Causality	TWAS	0.1	0.025	0.074
13	Causality	TWAS	0.1	0.025	0.077
13	Causality	TWAS	0.1	0.025	0.134
13	Causality	TWAS	0.1	0.025	0.024
13	Causality	TWAS	0.1	0.025	0.185
13	Causality	TWAS	0.1	0.025	0.031
13	Causality	TWAS	0.1	0.025	0.19
13	Causality	TWAS	0.1	0.025	0.009
13	Causality	TWAS	0.1	0.025	0.067
13	Causality	TWAS	0.1	0.025	0.023
13	Causality	TWAS	0.1	0.025	0.241
13	Causality	TWAS	0.1	0.025	0.019
13	Causality	TWAS	0.1	0.025	0.05
13	Causality	TWAS	0.1	0.025	0.137
13	Causality	TWAS	0.1	0.025	0.096
13	Causality	TWAS	0.1	0.025	0.021
13	Causality	TWAS	0.1	0.025	0.299
13	Causality	TWAS	0.1	0.025	0.094
13	Causality	TWAS	0.1	0.025	0.027
13	Causality	TWAS	0.1	0.025	0.238
13	Causality	TWAS	0.1	0.025	0.048
13	Causality	TWAS	0.1	0.025	0.049
13	Causality	TWAS	0.1	0.025	0.057
13	Causality	TWAS	0.1	0.025	0.112
13	Causality	TWAS	0.1	0.025	0.007
13	Causality	TWAS	0.1	0.025	0.065
13	Causality	TWAS	0.1	0.025	0.025
13	Causality	TWAS	0.1	0.025	0.035
13	Causality	TWAS	0.1	0.025	0.03
13	Causality	TWAS	0.1	0.025	0.104
13	Causality	TWAS	0.1	0.025	0.175
13	Causality	TWAS	0.1	0.025	0.011
13	Causality	TWAS	0.1	0.025	0.085
13	Causality	TWAS	0.1	0.025	0.137
13	Causality	TWAS	0.1	0.025	0.077
13	Causality	TWAS	0.1	0.025	0.112
13	Causality	TWAS	0.1	0.025	0.039
13	Causality	TWAS	0.1	0.025	0.038
13	Causality	TWAS	0.1	0.025	0.037
13	Causality	TWAS	0.1	0.025	0.048
13	Causality	TWAS	0.1	0.025	0.007
13	Causality	TWAS	0.1	0.025	0.21
13	Causality	TWAS	0.1	0.025	0.331
13	Causality	TWAS	0.1	0.025	0.1
13	Causality	TWAS	0.1	0.025	0.101
13	Causality	TWAS	0.1	0.025	0.076
13	Causality	TWAS	0.1	0.025	0.087
13	Causality	TWAS	0.1	0.025	0.14
13	Causality	TWAS	0.1	0.025	0.19
13	Causality	TWAS	0.1	0.025	0.009
13	Causality	TWAS	0.1	0.025	0.356
13	Causality	TWAS	0.1	0.025	0.086
13	Causality	TWAS	0.1	0.025	0.012
13	Causality	TWAS	0.1	0.025	0.036
13	Causality	TWAS	0.1	0.025	0.05
13	Causality	TWAS	0.1	0.025	0.065
13	Causality	TWAS	0.1	0.025	0.019
13	Causality	emGWAS	0.1	0.05	0.997
13	Causality	emGWAS	0.1	0.05	0.999
13	Causality	emGWAS	0.1	0.05	0.999
13	Causality	emGWAS	0.1	0.05	0.996
13	Causality	emGWAS	0.1	0.05	0.999
13	Causality	emGWAS	0.1	0.05	0.998
13	Causality	emGWAS	0.1	0.05	0.986
13	Causality	emGWAS	0.1	0.05	0.999
13	Causality	emGWAS	0.1	0.05	0.999
13	Causality	emGWAS	0.1	0.05	0.999
13	Causality	emGWAS	0.1	0.05	0.999
13	Causality	emGWAS	0.1	0.05	0.999
13	Causality	emGWAS	0.1	0.05	0.999
13	Causality	emGWAS	0.1	0.05	0.989
13	Causality	emGWAS	0.1	0.05	0.977
13	Causality	emGWAS	0.1	0.05	0.999
13	Causality	emGWAS	0.1	0.05	0.999
13	Causality	emGWAS	0.1	0.05	0.999
13	Causality	emGWAS	0.1	0.05	0.989
13	Causality	emGWAS	0.1	0.05	0.998
13	Causality	emGWAS	0.1	0.05	0.995
13	Causality	emGWAS	0.1	0.05	0.967
13	Causality	emGWAS	0.1	0.05	0.99
13	Causality	emGWAS	0.1	0.05	0.998
13	Causality	emGWAS	0.1	0.05	0.995
13	Causality	emGWAS	0.1	0.05	0.999
13	Causality	emGWAS	0.1	0.05	0.999
13	Causality	emGWAS	0.1	0.05	0.999
13	Causality	emGWAS	0.1	0.05	0.999
13	Causality	emGWAS	0.1	0.05	0.997
13	Causality	emGWAS	0.1	0.05	0.999
13	Causality	emGWAS	0.1	0.05	0.999
13	Causality	emGWAS	0.1	0.05	0.999
13	Causality	emGWAS	0.1	0.05	0.972
13	Causality	emGWAS	0.1	0.05	0.999
13	Causality	emGWAS	0.1	0.05	0.996
13	Causality	emGWAS	0.1	0.05	0.998
13	Causality	emGWAS	0.1	0.05	0.997
13	Causality	emGWAS	0.1	0.05	0.999
13	Causality	emGWAS	0.1	0.05	0.999
13	Causality	emGWAS	0.1	0.05	0.999
13	Causality	emGWAS	0.1	0.05	0.998
13	Causality	emGWAS	0.1	0.05	0.999
13	Causality	emGWAS	0.1	0.05	0.999
13	Causality	emGWAS	0.1	0.05	0.991
13	Causality	emGWAS	0.1	0.05	0.988
13	Causality	emGWAS	0.1	0.05	0.992
13	Causality	emGWAS	0.1	0.05	0.999
13	Causality	emGWAS	0.1	0.05	0.999
13	Causality	emGWAS	0.1	0.05	0.999
13	Causality	emGWAS	0.1	0.05	0.999
13	Causality	emGWAS	0.1	0.05	0.998
13	Causality	emGWAS	0.1	0.05	0.999
13	Causality	emGWAS	0.1	0.05	0.999
13	Causality	emGWAS	0.1	0.05	0.999
13	Causality	emGWAS	0.1	0.05	0.997
13	Causality	emGWAS	0.1	0.05	0.999
13	Causality	emGWAS	0.1	0.05	0.997
13	Causality	emGWAS	0.1	0.05	0.998
13	Causality	emGWAS	0.1	0.05	0.999
13	Causality	emGWAS	0.1	0.05	0.984
13	Causality	emGWAS	0.1	0.05	0.999
13	Causality	emGWAS	0.1	0.05	0.994
13	Causality	emGWAS	0.1	0.05	0.914
13	Causality	emGWAS	0.1	0.05	0.998
13	Causality	emGWAS	0.1	0.05	0.999
13	Causality	emGWAS	0.1	0.05	0.993
13	Causality	emGWAS	0.1	0.05	0.999
13	Causality	emGWAS	0.1	0.05	0.999
13	Causality	emGWAS	0.1	0.05	0.985
13	Causality	emGWAS	0.1	0.05	0.993
13	Causality	emGWAS	0.1	0.05	0.994
13	Causality	emGWAS	0.1	0.05	0.999
13	Causality	emGWAS	0.1	0.05	0.999
13	Causality	emGWAS	0.1	0.05	0.996
13	Causality	emGWAS	0.1	0.05	0.999
13	Causality	emGWAS	0.1	0.05	0.999
13	Causality	emGWAS	0.1	0.05	0.997
13	Causality	emGWAS	0.1	0.05	0.997
13	Causality	emGWAS	0.1	0.05	0.999
13	Causality	emGWAS	0.1	0.05	0.999
13	Causality	emGWAS	0.1	0.05	0.999
13	Causality	emGWAS	0.1	0.05	0.997
13	Causality	emGWAS	0.1	0.05	0.999
13	Causality	emGWAS	0.1	0.05	0.994
13	Causality	emGWAS	0.1	0.05	0.998
13	Causality	emGWAS	0.1	0.05	0.999
13	Causality	emGWAS	0.1	0.05	0.999
13	Causality	emGWAS	0.1	0.05	0.995
13	Causality	emGWAS	0.1	0.05	0.998
13	Causality	emGWAS	0.1	0.05	0.993
13	Causality	emGWAS	0.1	0.05	0.993
13	Causality	emGWAS	0.1	0.05	0.986
13	Causality	emGWAS	0.1	0.05	0.991
13	Causality	emGWAS	0.1	0.05	0.999
13	Causality	emGWAS	0.1	0.05	0.999
13	Causality	emGWAS	0.1	0.05	0.999
13	Causality	emGWAS	0.1	0.05	0.999
13	Causality	emGWAS	0.1	0.05	0.992
13	Causality	emGWAS	0.1	0.05	0.971
13	Causality	GWAS	0.1	0.05	0.026
13	Causality	GWAS	0.1	0.05	0.076
13	Causality	GWAS	0.1	0.05	0.13
13	Causality	GWAS	0.1	0.05	0.093
13	Causality	GWAS	0.1	0.05	0.074
13	Causality	GWAS	0.1	0.05	0.162
13	Causality	GWAS	0.1	0.05	0.208
13	Causality	GWAS	0.1	0.05	0.07
13	Causality	GWAS	0.1	0.05	0.058
13	Causality	GWAS	0.1	0.05	0.135
13	Causality	GWAS	0.1	0.05	0.15
13	Causality	GWAS	0.1	0.05	0.07
13	Causality	GWAS	0.1	0.05	0.138
13	Causality	GWAS	0.1	0.05	0.136
13	Causality	GWAS	0.1	0.05	0.046
13	Causality	GWAS	0.1	0.05	0.14
13	Causality	GWAS	0.1	0.05	0.157
13	Causality	GWAS	0.1	0.05	0.062
13	Causality	GWAS	0.1	0.05	0.131
13	Causality	GWAS	0.1	0.05	0.182
13	Causality	GWAS	0.1	0.05	0.102
13	Causality	GWAS	0.1	0.05	0.106
13	Causality	GWAS	0.1	0.05	0.192
13	Causality	GWAS	0.1	0.05	0.125
13	Causality	GWAS	0.1	0.05	0.042
13	Causality	GWAS	0.1	0.05	0.038
13	Causality	GWAS	0.1	0.05	0.076
13	Causality	GWAS	0.1	0.05	0.052
13	Causality	GWAS	0.1	0.05	0.158
13	Causality	GWAS	0.1	0.05	0.077
13	Causality	GWAS	0.1	0.05	0.095
13	Causality	GWAS	0.1	0.05	0.045
13	Causality	GWAS	0.1	0.05	0.223
13	Causality	GWAS	0.1	0.05	0.036
13	Causality	GWAS	0.1	0.05	0.041
13	Causality	GWAS	0.1	0.05	0.19
13	Causality	GWAS	0.1	0.05	0.032
13	Causality	GWAS	0.1	0.05	0.09
13	Causality	GWAS	0.1	0.05	0.102
13	Causality	GWAS	0.1	0.05	0.131
13	Causality	GWAS	0.1	0.05	0.084
13	Causality	GWAS	0.1	0.05	0.289
13	Causality	GWAS	0.1	0.05	0.072
13	Causality	GWAS	0.1	0.05	0.103
13	Causality	GWAS	0.1	0.05	0.039
13	Causality	GWAS	0.1	0.05	0.112
13	Causality	GWAS	0.1	0.05	0.026
13	Causality	GWAS	0.1	0.05	0.094
13	Causality	GWAS	0.1	0.05	0.095
13	Causality	GWAS	0.1	0.05	0.055
13	Causality	GWAS	0.1	0.05	0.072
13	Causality	GWAS	0.1	0.05	0.085
13	Causality	GWAS	0.1	0.05	0.046
13	Causality	GWAS	0.1	0.05	0.089
13	Causality	GWAS	0.1	0.05	0.101
13	Causality	GWAS	0.1	0.05	0.048
13	Causality	GWAS	0.1	0.05	0.043
13	Causality	GWAS	0.1	0.05	0.076
13	Causality	GWAS	0.1	0.05	0.097
13	Causality	GWAS	0.1	0.05	0.086
13	Causality	GWAS	0.1	0.05	0.12
13	Causality	GWAS	0.1	0.05	0.161
13	Causality	GWAS	0.1	0.05	0.14
13	Causality	GWAS	0.1	0.05	0.068
13	Causality	GWAS	0.1	0.05	0.107
13	Causality	GWAS	0.1	0.05	0.089
13	Causality	GWAS	0.1	0.05	0.058
13	Causality	GWAS	0.1	0.05	0.071
13	Causality	GWAS	0.1	0.05	0.068
13	Causality	GWAS	0.1	0.05	0.017
13	Causality	GWAS	0.1	0.05	0.216
13	Causality	GWAS	0.1	0.05	0.48
13	Causality	GWAS	0.1	0.05	0.119
13	Causality	GWAS	0.1	0.05	0.054
13	Causality	GWAS	0.1	0.05	0.239
13	Causality	GWAS	0.1	0.05	0.209
13	Causality	GWAS	0.1	0.05	0.146
13	Causality	GWAS	0.1	0.05	0.109
13	Causality	GWAS	0.1	0.05	0.186
13	Causality	GWAS	0.1	0.05	0.092
13	Causality	GWAS	0.1	0.05	0.093
13	Causality	GWAS	0.1	0.05	0.098
13	Causality	GWAS	0.1	0.05	0.036
13	Causality	GWAS	0.1	0.05	0.165
13	Causality	GWAS	0.1	0.05	0.049
13	Causality	GWAS	0.1	0.05	0.055
13	Causality	GWAS	0.1	0.05	0.062
13	Causality	GWAS	0.1	0.05	0.059
13	Causality	GWAS	0.1	0.05	0.168
13	Causality	GWAS	0.1	0.05	0.052
13	Causality	GWAS	0.1	0.05	0.117
13	Causality	GWAS	0.1	0.05	0.137
13	Causality	GWAS	0.1	0.05	0.101
13	Causality	GWAS	0.1	0.05	0.072
13	Causality	GWAS	0.1	0.05	0.096
13	Causality	GWAS	0.1	0.05	0.03
13	Causality	GWAS	0.1	0.05	0.145
13	Causality	GWAS	0.1	0.05	0.248
13	Causality	GWAS	0.1	0.05	0.182
13	Causality	GWAS	0.1	0.05	0.132
13	Causality	TWAS	0.1	0.05	0.173
13	Causality	TWAS	0.1	0.05	0.143
13	Causality	TWAS	0.1	0.05	0.154
13	Causality	TWAS	0.1	0.05	0.276
13	Causality	TWAS	0.1	0.05	0.084
13	Causality	TWAS	0.1	0.05	0.025
13	Causality	TWAS	0.1	0.05	0.024
13	Causality	TWAS	0.1	0.05	0.166
13	Causality	TWAS	0.1	0.05	0.145
13	Causality	TWAS	0.1	0.05	0.042
13	Causality	TWAS	0.1	0.05	0.359
13	Causality	TWAS	0.1	0.05	0.034
13	Causality	TWAS	0.1	0.05	0.097
13	Causality	TWAS	0.1	0.05	0.074
13	Causality	TWAS	0.1	0.05	0.093
13	Causality	TWAS	0.1	0.05	0.22
13	Causality	TWAS	0.1	0.05	0.062
13	Causality	TWAS	0.1	0.05	0.202
13	Causality	TWAS	0.1	0.05	0.091
13	Causality	TWAS	0.1	0.05	0.131
13	Causality	TWAS	0.1	0.05	0.079
13	Causality	TWAS	0.1	0.05	0.03
13	Causality	TWAS	0.1	0.05	0.284
13	Causality	TWAS	0.1	0.05	0.374
13	Causality	TWAS	0.1	0.05	0.073
13	Causality	TWAS	0.1	0.05	0.047
13	Causality	TWAS	0.1	0.05	0.045
13	Causality	TWAS	0.1	0.05	0.219
13	Causality	TWAS	0.1	0.05	0.249
13	Causality	TWAS	0.1	0.05	0.093
13	Causality	TWAS	0.1	0.05	0.084
13	Causality	TWAS	0.1	0.05	0.075
13	Causality	TWAS	0.1	0.05	0.152
13	Causality	TWAS	0.1	0.05	0.13
13	Causality	TWAS	0.1	0.05	0.216
13	Causality	TWAS	0.1	0.05	0.067
13	Causality	TWAS	0.1	0.05	0.298
13	Causality	TWAS	0.1	0.05	0.413
13	Causality	TWAS	0.1	0.05	0.179
13	Causality	TWAS	0.1	0.05	0.075
13	Causality	TWAS	0.1	0.05	0.175
13	Causality	TWAS	0.1	0.05	0.186
13	Causality	TWAS	0.1	0.05	0.068
13	Causality	TWAS	0.1	0.05	0.04
13	Causality	TWAS	0.1	0.05	0.025
13	Causality	TWAS	0.1	0.05	0.022
13	Causality	TWAS	0.1	0.05	0.163
13	Causality	TWAS	0.1	0.05	0.039
13	Causality	TWAS	0.1	0.05	0.186
13	Causality	TWAS	0.1	0.05	0.137
13	Causality	TWAS	0.1	0.05	0.028
13	Causality	TWAS	0.1	0.05	0.024
13	Causality	TWAS	0.1	0.05	0.142
13	Causality	TWAS	0.1	0.05	0.234
13	Causality	TWAS	0.1	0.05	0.078
13	Causality	TWAS	0.1	0.05	0.126
13	Causality	TWAS	0.1	0.05	0.577
13	Causality	TWAS	0.1	0.05	0.189
13	Causality	TWAS	0.1	0.05	0.178
13	Causality	TWAS	0.1	0.05	0.638
13	Causality	TWAS	0.1	0.05	0.342
13	Causality	TWAS	0.1	0.05	0.101
13	Causality	TWAS	0.1	0.05	0.192
13	Causality	TWAS	0.1	0.05	0.223
13	Causality	TWAS	0.1	0.05	0.287
13	Causality	TWAS	0.1	0.05	0.083
13	Causality	TWAS	0.1	0.05	0.309
13	Causality	TWAS	0.1	0.05	0.081
13	Causality	TWAS	0.1	0.05	0.489
13	Causality	TWAS	0.1	0.05	0.012
13	Causality	TWAS	0.1	0.05	0.054
13	Causality	TWAS	0.1	0.05	0.218
13	Causality	TWAS	0.1	0.05	0.198
13	Causality	TWAS	0.1	0.05	0.076
13	Causality	TWAS	0.1	0.05	0.236
13	Causality	TWAS	0.1	0.05	0.189
13	Causality	TWAS	0.1	0.05	0.144
13	Causality	TWAS	0.1	0.05	0.074
13	Causality	TWAS	0.1	0.05	0.051
13	Causality	TWAS	0.1	0.05	0.379
13	Causality	TWAS	0.1	0.05	0.035
13	Causality	TWAS	0.1	0.05	0.313
13	Causality	TWAS	0.1	0.05	0.139
13	Causality	TWAS	0.1	0.05	0.166
13	Causality	TWAS	0.1	0.05	0.54
13	Causality	TWAS	0.1	0.05	0.126
13	Causality	TWAS	0.1	0.05	0.054
13	Causality	TWAS	0.1	0.05	0.033
13	Causality	TWAS	0.1	0.05	0.353
13	Causality	TWAS	0.1	0.05	0.295
13	Causality	TWAS	0.1	0.05	0.018
13	Causality	TWAS	0.1	0.05	0.458
13	Causality	TWAS	0.1	0.05	0.215
13	Causality	TWAS	0.1	0.05	0.042
13	Causality	TWAS	0.1	0.05	0.037
13	Causality	TWAS	0.1	0.05	0.103
13	Causality	TWAS	0.1	0.05	0.094
13	Causality	TWAS	0.1	0.05	0.278
13	Causality	TWAS	0.1	0.05	0.241
13	Causality	TWAS	0.1	0.05	0.214
13	Causality	emGWAS	0.3	0.005	0.144
13	Causality	emGWAS	0.3	0.005	0.178
13	Causality	emGWAS	0.3	0.005	0.081
13	Causality	emGWAS	0.3	0.005	0.511
13	Causality	emGWAS	0.3	0.005	0.069
13	Causality	emGWAS	0.3	0.005	0.217
13	Causality	emGWAS	0.3	0.005	0.119
13	Causality	emGWAS	0.3	0.005	0.146
13	Causality	emGWAS	0.3	0.005	0.036
13	Causality	emGWAS	0.3	0.005	0.226
13	Causality	emGWAS	0.3	0.005	0.027
13	Causality	emGWAS	0.3	0.005	0.152
13	Causality	emGWAS	0.3	0.005	0.108
13	Causality	emGWAS	0.3	0.005	0.072
13	Causality	emGWAS	0.3	0.005	0.134
13	Causality	emGWAS	0.3	0.005	0.373
13	Causality	emGWAS	0.3	0.005	0.146
13	Causality	emGWAS	0.3	0.005	0.277
13	Causality	emGWAS	0.3	0.005	0.405
13	Causality	emGWAS	0.3	0.005	0.022
13	Causality	emGWAS	0.3	0.005	0.331
13	Causality	emGWAS	0.3	0.005	0.201
13	Causality	emGWAS	0.3	0.005	0.063
13	Causality	emGWAS	0.3	0.005	0.159
13	Causality	emGWAS	0.3	0.005	0.16
13	Causality	emGWAS	0.3	0.005	0.039
13	Causality	emGWAS	0.3	0.005	0.065
13	Causality	emGWAS	0.3	0.005	0.294
13	Causality	emGWAS	0.3	0.005	0.417
13	Causality	emGWAS	0.3	0.005	0.17
13	Causality	emGWAS	0.3	0.005	0.189
13	Causality	emGWAS	0.3	0.005	0.038
13	Causality	emGWAS	0.3	0.005	0.089
13	Causality	emGWAS	0.3	0.005	0.67
13	Causality	emGWAS	0.3	0.005	0.088
13	Causality	emGWAS	0.3	0.005	0.306
13	Causality	emGWAS	0.3	0.005	0.044
13	Causality	emGWAS	0.3	0.005	0.332
13	Causality	emGWAS	0.3	0.005	0.291
13	Causality	emGWAS	0.3	0.005	0.02
13	Causality	emGWAS	0.3	0.005	0.182
13	Causality	emGWAS	0.3	0.005	0.208
13	Causality	emGWAS	0.3	0.005	0.241
13	Causality	emGWAS	0.3	0.005	0.419
13	Causality	emGWAS	0.3	0.005	0.067
13	Causality	emGWAS	0.3	0.005	0.13
13	Causality	emGWAS	0.3	0.005	0.196
13	Causality	emGWAS	0.3	0.005	0.042
13	Causality	emGWAS	0.3	0.005	0.029
13	Causality	emGWAS	0.3	0.005	0.032
13	Causality	emGWAS	0.3	0.005	0.626
13	Causality	emGWAS	0.3	0.005	0.223
13	Causality	emGWAS	0.3	0.005	0.192
13	Causality	emGWAS	0.3	0.005	0.323
13	Causality	emGWAS	0.3	0.005	0.076
13	Causality	emGWAS	0.3	0.005	0.071
13	Causality	emGWAS	0.3	0.005	0.281
13	Causality	emGWAS	0.3	0.005	0.122
13	Causality	emGWAS	0.3	0.005	0.5
13	Causality	emGWAS	0.3	0.005	0.067
13	Causality	emGWAS	0.3	0.005	0.087
13	Causality	emGWAS	0.3	0.005	0.185
13	Causality	emGWAS	0.3	0.005	0.044
13	Causality	emGWAS	0.3	0.005	0.569
13	Causality	emGWAS	0.3	0.005	0.191
13	Causality	emGWAS	0.3	0.005	0.128
13	Causality	emGWAS	0.3	0.005	0.073
13	Causality	emGWAS	0.3	0.005	0.449
13	Causality	emGWAS	0.3	0.005	0.052
13	Causality	emGWAS	0.3	0.005	0.141
13	Causality	emGWAS	0.3	0.005	0.182
13	Causality	emGWAS	0.3	0.005	0.1
13	Causality	emGWAS	0.3	0.005	0.668
13	Causality	emGWAS	0.3	0.005	0.438
13	Causality	emGWAS	0.3	0.005	0.071
13	Causality	emGWAS	0.3	0.005	0.161
13	Causality	emGWAS	0.3	0.005	0.083
13	Causality	emGWAS	0.3	0.005	0.094
13	Causality	emGWAS	0.3	0.005	0.037
13	Causality	emGWAS	0.3	0.005	0.235
13	Causality	emGWAS	0.3	0.005	0.114
13	Causality	emGWAS	0.3	0.005	0.128
13	Causality	emGWAS	0.3	0.005	0.242
13	Causality	emGWAS	0.3	0.005	0.083
13	Causality	emGWAS	0.3	0.005	0.057
13	Causality	emGWAS	0.3	0.005	0.544
13	Causality	emGWAS	0.3	0.005	0.125
13	Causality	emGWAS	0.3	0.005	0.033
13	Causality	emGWAS	0.3	0.005	0.132
13	Causality	emGWAS	0.3	0.005	0.173
13	Causality	emGWAS	0.3	0.005	0.067
13	Causality	emGWAS	0.3	0.005	0.039
13	Causality	emGWAS	0.3	0.005	0.595
13	Causality	emGWAS	0.3	0.005	0.127
13	Causality	emGWAS	0.3	0.005	0.053
13	Causality	emGWAS	0.3	0.005	0.032
13	Causality	emGWAS	0.3	0.005	0.248
13	Causality	emGWAS	0.3	0.005	0.177
13	Causality	emGWAS	0.3	0.005	0.073
13	Causality	emGWAS	0.3	0.005	0.124
13	Causality	GWAS	0.3	0.005	0.089
13	Causality	GWAS	0.3	0.005	0.071
13	Causality	GWAS	0.3	0.005	0.05
13	Causality	GWAS	0.3	0.005	0.073
13	Causality	GWAS	0.3	0.005	0.02
13	Causality	GWAS	0.3	0.005	0.03
13	Causality	GWAS	0.3	0.005	0.017
13	Causality	GWAS	0.3	0.005	0.08
13	Causality	GWAS	0.3	0.005	0.044
13	Causality	GWAS	0.3	0.005	0.062
13	Causality	GWAS	0.3	0.005	0.057
13	Causality	GWAS	0.3	0.005	0.022
13	Causality	GWAS	0.3	0.005	0.039
13	Causality	GWAS	0.3	0.005	0.136
13	Causality	GWAS	0.3	0.005	0.021
13	Causality	GWAS	0.3	0.005	0.044
13	Causality	GWAS	0.3	0.005	0.041
13	Causality	GWAS	0.3	0.005	0.117
13	Causality	GWAS	0.3	0.005	0.029
13	Causality	GWAS	0.3	0.005	0.099
13	Causality	GWAS	0.3	0.005	0.087
13	Causality	GWAS	0.3	0.005	0.089
13	Causality	GWAS	0.3	0.005	0.064
13	Causality	GWAS	0.3	0.005	0.036
13	Causality	GWAS	0.3	0.005	0.158
13	Causality	GWAS	0.3	0.005	0.017
13	Causality	GWAS	0.3	0.005	0.078
13	Causality	GWAS	0.3	0.005	0.028
13	Causality	GWAS	0.3	0.005	0.016
13	Causality	GWAS	0.3	0.005	0.026
13	Causality	GWAS	0.3	0.005	0.133
13	Causality	GWAS	0.3	0.005	0.039
13	Causality	GWAS	0.3	0.005	0.044
13	Causality	GWAS	0.3	0.005	0.046
13	Causality	GWAS	0.3	0.005	0.061
13	Causality	GWAS	0.3	0.005	0.133
13	Causality	GWAS	0.3	0.005	0.024
13	Causality	GWAS	0.3	0.005	0.071
13	Causality	GWAS	0.3	0.005	0.041
13	Causality	GWAS	0.3	0.005	0.146
13	Causality	GWAS	0.3	0.005	0.22
13	Causality	GWAS	0.3	0.005	0.048
13	Causality	GWAS	0.3	0.005	0.115
13	Causality	GWAS	0.3	0.005	0.078
13	Causality	GWAS	0.3	0.005	0.091
13	Causality	GWAS	0.3	0.005	0.023
13	Causality	GWAS	0.3	0.005	0.049
13	Causality	GWAS	0.3	0.005	0.019
13	Causality	GWAS	0.3	0.005	0.066
13	Causality	GWAS	0.3	0.005	0.298
13	Causality	GWAS	0.3	0.005	0.02
13	Causality	GWAS	0.3	0.005	0.03
13	Causality	GWAS	0.3	0.005	0.201
13	Causality	GWAS	0.3	0.005	0.055
13	Causality	GWAS	0.3	0.005	0.055
13	Causality	GWAS	0.3	0.005	0.026
13	Causality	GWAS	0.3	0.005	0.026
13	Causality	GWAS	0.3	0.005	0.038
13	Causality	GWAS	0.3	0.005	0.056
13	Causality	GWAS	0.3	0.005	0.047
13	Causality	GWAS	0.3	0.005	0.057
13	Causality	GWAS	0.3	0.005	0.109
13	Causality	GWAS	0.3	0.005	0.128
13	Causality	GWAS	0.3	0.005	0.134
13	Causality	GWAS	0.3	0.005	0.062
13	Causality	GWAS	0.3	0.005	0.144
13	Causality	GWAS	0.3	0.005	0.109
13	Causality	GWAS	0.3	0.005	0.041
13	Causality	GWAS	0.3	0.005	0.013
13	Causality	GWAS	0.3	0.005	0.034
13	Causality	GWAS	0.3	0.005	0.114
13	Causality	GWAS	0.3	0.005	0.063
13	Causality	GWAS	0.3	0.005	0.068
13	Causality	GWAS	0.3	0.005	0.038
13	Causality	GWAS	0.3	0.005	0.04
13	Causality	GWAS	0.3	0.005	0.023
13	Causality	GWAS	0.3	0.005	0.052
13	Causality	GWAS	0.3	0.005	0.086
13	Causality	GWAS	0.3	0.005	0.083
13	Causality	GWAS	0.3	0.005	0.126
13	Causality	GWAS	0.3	0.005	0.047
13	Causality	GWAS	0.3	0.005	0.023
13	Causality	GWAS	0.3	0.005	0.056
13	Causality	GWAS	0.3	0.005	0.032
13	Causality	GWAS	0.3	0.005	0.098
13	Causality	GWAS	0.3	0.005	0.038
13	Causality	GWAS	0.3	0.005	0.063
13	Causality	GWAS	0.3	0.005	0.097
13	Causality	GWAS	0.3	0.005	0.083
13	Causality	GWAS	0.3	0.005	0.052
13	Causality	GWAS	0.3	0.005	0.029
13	Causality	GWAS	0.3	0.005	0.044
13	Causality	GWAS	0.3	0.005	0.027
13	Causality	GWAS	0.3	0.005	0.086
13	Causality	GWAS	0.3	0.005	0.084
13	Causality	GWAS	0.3	0.005	0.034
13	Causality	GWAS	0.3	0.005	0.127
13	Causality	GWAS	0.3	0.005	0.013
13	Causality	GWAS	0.3	0.005	0.068
13	Causality	GWAS	0.3	0.005	0.056
13	Causality	TWAS	0.3	0.005	0.004
13	Causality	TWAS	0.3	0.005	0.007
13	Causality	TWAS	0.3	0.005	0.138
13	Causality	TWAS	0.3	0.005	0.03
13	Causality	TWAS	0.3	0.005	0.053
13	Causality	TWAS	0.3	0.005	0.006
13	Causality	TWAS	0.3	0.005	0.005
13	Causality	TWAS	0.3	0.005	0.11
13	Causality	TWAS	0.3	0.005	0.193
13	Causality	TWAS	0.3	0.005	0.041
13	Causality	TWAS	0.3	0.005	0.031
13	Causality	TWAS	0.3	0.005	0.005
13	Causality	TWAS	0.3	0.005	0.031
13	Causality	TWAS	0.3	0.005	0.044
13	Causality	TWAS	0.3	0.005	0.575
13	Causality	TWAS	0.3	0.005	0.052
13	Causality	TWAS	0.3	0.005	0.158
13	Causality	TWAS	0.3	0.005	0.064
13	Causality	TWAS	0.3	0.005	0.007
13	Causality	TWAS	0.3	0.005	0.028
13	Causality	TWAS	0.3	0.005	0.125
13	Causality	TWAS	0.3	0.005	0.008
13	Causality	TWAS	0.3	0.005	0.012
13	Causality	TWAS	0.3	0.005	0.009
13	Causality	TWAS	0.3	0.005	0.206
13	Causality	TWAS	0.3	0.005	0.008
13	Causality	TWAS	0.3	0.005	0.055
13	Causality	TWAS	0.3	0.005	0.12
13	Causality	TWAS	0.3	0.005	0.175
13	Causality	TWAS	0.3	0.005	0.03
13	Causality	TWAS	0.3	0.005	0.055
13	Causality	TWAS	0.3	0.005	0.114
13	Causality	TWAS	0.3	0.005	0.051
13	Causality	TWAS	0.3	0.005	0.018
13	Causality	TWAS	0.3	0.005	0.041
13	Causality	TWAS	0.3	0.005	0.043
13	Causality	TWAS	0.3	0.005	0.161
13	Causality	TWAS	0.3	0.005	0.196
13	Causality	TWAS	0.3	0.005	0.046
13	Causality	TWAS	0.3	0.005	0.01
13	Causality	TWAS	0.3	0.005	0.122
13	Causality	TWAS	0.3	0.005	0.019
13	Causality	TWAS	0.3	0.005	0.011
13	Causality	TWAS	0.3	0.005	0.027
13	Causality	TWAS	0.3	0.005	0.031
13	Causality	TWAS	0.3	0.005	0.019
13	Causality	TWAS	0.3	0.005	0.067
13	Causality	TWAS	0.3	0.005	0.004
13	Causality	TWAS	0.3	0.005	0.117
13	Causality	TWAS	0.3	0.005	0.124
13	Causality	TWAS	0.3	0.005	0.115
13	Causality	TWAS	0.3	0.005	0.196
13	Causality	TWAS	0.3	0.005	0.141
13	Causality	TWAS	0.3	0.005	0.047
13	Causality	TWAS	0.3	0.005	0.087
13	Causality	TWAS	0.3	0.005	0.012
13	Causality	TWAS	0.3	0.005	0.148
13	Causality	TWAS	0.3	0.005	0.066
13	Causality	TWAS	0.3	0.005	0.094
13	Causality	TWAS	0.3	0.005	0.123
13	Causality	TWAS	0.3	0.005	0.067
13	Causality	TWAS	0.3	0.005	0.068
13	Causality	TWAS	0.3	0.005	0.101
13	Causality	TWAS	0.3	0.005	0.041
13	Causality	TWAS	0.3	0.005	0.107
13	Causality	TWAS	0.3	0.005	0.011
13	Causality	TWAS	0.3	0.005	0.11
13	Causality	TWAS	0.3	0.005	0.01
13	Causality	TWAS	0.3	0.005	0.064
13	Causality	TWAS	0.3	0.005	0.181
13	Causality	TWAS	0.3	0.005	0.008
13	Causality	TWAS	0.3	0.005	0.063
13	Causality	TWAS	0.3	0.005	0.09
13	Causality	TWAS	0.3	0.005	0.074
13	Causality	TWAS	0.3	0.005	0.029
13	Causality	TWAS	0.3	0.005	0.005
13	Causality	TWAS	0.3	0.005	0.039
13	Causality	TWAS	0.3	0.005	0.205
13	Causality	TWAS	0.3	0.005	0.334
13	Causality	TWAS	0.3	0.005	0.065
13	Causality	TWAS	0.3	0.005	0.015
13	Causality	TWAS	0.3	0.005	0.082
13	Causality	TWAS	0.3	0.005	0.027
13	Causality	TWAS	0.3	0.005	0.023
13	Causality	TWAS	0.3	0.005	0.004
13	Causality	TWAS	0.3	0.005	0.044
13	Causality	TWAS	0.3	0.005	0.049
13	Causality	TWAS	0.3	0.005	0.071
13	Causality	TWAS	0.3	0.005	0.078
13	Causality	TWAS	0.3	0.005	0.05
13	Causality	TWAS	0.3	0.005	0.022
13	Causality	TWAS	0.3	0.005	0.015
13	Causality	TWAS	0.3	0.005	0.013
13	Causality	TWAS	0.3	0.005	0.01
13	Causality	TWAS	0.3	0.005	0.239
13	Causality	TWAS	0.3	0.005	0.157
13	Causality	TWAS	0.3	0.005	0.108
13	Causality	TWAS	0.3	0.005	0.083
13	Causality	TWAS	0.3	0.005	0.059
13	Causality	TWAS	0.3	0.005	0.087
13	Causality	emGWAS	0.3	0.01	0.448
13	Causality	emGWAS	0.3	0.01	0.239
13	Causality	emGWAS	0.3	0.01	0.541
13	Causality	emGWAS	0.3	0.01	0.537
13	Causality	emGWAS	0.3	0.01	0.713
13	Causality	emGWAS	0.3	0.01	0.784
13	Causality	emGWAS	0.3	0.01	0.731
13	Causality	emGWAS	0.3	0.01	0.323
13	Causality	emGWAS	0.3	0.01	0.87
13	Causality	emGWAS	0.3	0.01	0.791
13	Causality	emGWAS	0.3	0.01	0.405
13	Causality	emGWAS	0.3	0.01	0.248
13	Causality	emGWAS	0.3	0.01	0.106
13	Causality	emGWAS	0.3	0.01	0.131
13	Causality	emGWAS	0.3	0.01	0.407
13	Causality	emGWAS	0.3	0.01	0.499
13	Causality	emGWAS	0.3	0.01	0.157
13	Causality	emGWAS	0.3	0.01	0.747
13	Causality	emGWAS	0.3	0.01	0.51
13	Causality	emGWAS	0.3	0.01	0.868
13	Causality	emGWAS	0.3	0.01	0.204
13	Causality	emGWAS	0.3	0.01	0.755
13	Causality	emGWAS	0.3	0.01	0.246
13	Causality	emGWAS	0.3	0.01	0.308
13	Causality	emGWAS	0.3	0.01	0.361
13	Causality	emGWAS	0.3	0.01	0.156
13	Causality	emGWAS	0.3	0.01	0.231
13	Causality	emGWAS	0.3	0.01	0.1
13	Causality	emGWAS	0.3	0.01	0.308
13	Causality	emGWAS	0.3	0.01	0.683
13	Causality	emGWAS	0.3	0.01	0.208
13	Causality	emGWAS	0.3	0.01	0.063
13	Causality	emGWAS	0.3	0.01	0.439
13	Causality	emGWAS	0.3	0.01	0.283
13	Causality	emGWAS	0.3	0.01	0.429
13	Causality	emGWAS	0.3	0.01	0.226
13	Causality	emGWAS	0.3	0.01	0.185
13	Causality	emGWAS	0.3	0.01	0.152
13	Causality	emGWAS	0.3	0.01	0.272
13	Causality	emGWAS	0.3	0.01	0.238
13	Causality	emGWAS	0.3	0.01	0.335
13	Causality	emGWAS	0.3	0.01	0.201
13	Causality	emGWAS	0.3	0.01	0.405
13	Causality	emGWAS	0.3	0.01	0.33
13	Causality	emGWAS	0.3	0.01	0.225
13	Causality	emGWAS	0.3	0.01	0.355
13	Causality	emGWAS	0.3	0.01	0.202
13	Causality	emGWAS	0.3	0.01	0.254
13	Causality	emGWAS	0.3	0.01	0.587
13	Causality	emGWAS	0.3	0.01	0.881
13	Causality	emGWAS	0.3	0.01	0.21
13	Causality	emGWAS	0.3	0.01	0.131
13	Causality	emGWAS	0.3	0.01	0.48
13	Causality	emGWAS	0.3	0.01	0.42
13	Causality	emGWAS	0.3	0.01	0.685
13	Causality	emGWAS	0.3	0.01	0.095
13	Causality	emGWAS	0.3	0.01	0.093
13	Causality	emGWAS	0.3	0.01	0.149
13	Causality	emGWAS	0.3	0.01	0.26
13	Causality	emGWAS	0.3	0.01	0.536
13	Causality	emGWAS	0.3	0.01	0.262
13	Causality	emGWAS	0.3	0.01	0.26
13	Causality	emGWAS	0.3	0.01	0.16
13	Causality	emGWAS	0.3	0.01	0.581
13	Causality	emGWAS	0.3	0.01	0.794
13	Causality	emGWAS	0.3	0.01	0.116
13	Causality	emGWAS	0.3	0.01	0.64
13	Causality	emGWAS	0.3	0.01	0.151
13	Causality	emGWAS	0.3	0.01	0.443
13	Causality	emGWAS	0.3	0.01	0.641
13	Causality	emGWAS	0.3	0.01	0.186
13	Causality	emGWAS	0.3	0.01	0.39
13	Causality	emGWAS	0.3	0.01	0.316
13	Causality	emGWAS	0.3	0.01	0.353
13	Causality	emGWAS	0.3	0.01	0.189
13	Causality	emGWAS	0.3	0.01	0.444
13	Causality	emGWAS	0.3	0.01	0.207
13	Causality	emGWAS	0.3	0.01	0.712
13	Causality	emGWAS	0.3	0.01	0.238
13	Causality	emGWAS	0.3	0.01	0.235
13	Causality	emGWAS	0.3	0.01	0.472
13	Causality	emGWAS	0.3	0.01	0.113
13	Causality	emGWAS	0.3	0.01	0.32
13	Causality	emGWAS	0.3	0.01	0.33
13	Causality	emGWAS	0.3	0.01	0.564
13	Causality	emGWAS	0.3	0.01	0.316
13	Causality	emGWAS	0.3	0.01	0.148
13	Causality	emGWAS	0.3	0.01	0.225
13	Causality	emGWAS	0.3	0.01	0.45
13	Causality	emGWAS	0.3	0.01	0.077
13	Causality	emGWAS	0.3	0.01	0.105
13	Causality	emGWAS	0.3	0.01	0.103
13	Causality	emGWAS	0.3	0.01	0.336
13	Causality	emGWAS	0.3	0.01	0.709
13	Causality	emGWAS	0.3	0.01	0.432
13	Causality	emGWAS	0.3	0.01	0.425
13	Causality	emGWAS	0.3	0.01	0.145
13	Causality	emGWAS	0.3	0.01	0.374
13	Causality	emGWAS	0.3	0.01	0.065
13	Causality	emGWAS	0.3	0.01	0.398
13	Causality	GWAS	0.3	0.01	0.038
13	Causality	GWAS	0.3	0.01	0.072
13	Causality	GWAS	0.3	0.01	0.065
13	Causality	GWAS	0.3	0.01	0.02
13	Causality	GWAS	0.3	0.01	0.046
13	Causality	GWAS	0.3	0.01	0.026
13	Causality	GWAS	0.3	0.01	0.098
13	Causality	GWAS	0.3	0.01	0.049
13	Causality	GWAS	0.3	0.01	0.123
13	Causality	GWAS	0.3	0.01	0.101
13	Causality	GWAS	0.3	0.01	0.046
13	Causality	GWAS	0.3	0.01	0.172
13	Causality	GWAS	0.3	0.01	0.112
13	Causality	GWAS	0.3	0.01	0.072
13	Causality	GWAS	0.3	0.01	0.104
13	Causality	GWAS	0.3	0.01	0.056
13	Causality	GWAS	0.3	0.01	0.142
13	Causality	GWAS	0.3	0.01	0.165
13	Causality	GWAS	0.3	0.01	0.034
13	Causality	GWAS	0.3	0.01	0.03
13	Causality	GWAS	0.3	0.01	0.074
13	Causality	GWAS	0.3	0.01	0.038
13	Causality	GWAS	0.3	0.01	0.017
13	Causality	GWAS	0.3	0.01	0.14
13	Causality	GWAS	0.3	0.01	0.058
13	Causality	GWAS	0.3	0.01	0.032
13	Causality	GWAS	0.3	0.01	0.047
13	Causality	GWAS	0.3	0.01	0.035
13	Causality	GWAS	0.3	0.01	0.026
13	Causality	GWAS	0.3	0.01	0.061
13	Causality	GWAS	0.3	0.01	0.036
13	Causality	GWAS	0.3	0.01	0.157
13	Causality	GWAS	0.3	0.01	0.074
13	Causality	GWAS	0.3	0.01	0.061
13	Causality	GWAS	0.3	0.01	0.038
13	Causality	GWAS	0.3	0.01	0.029
13	Causality	GWAS	0.3	0.01	0.138
13	Causality	GWAS	0.3	0.01	0.122
13	Causality	GWAS	0.3	0.01	0.246
13	Causality	GWAS	0.3	0.01	0.129
13	Causality	GWAS	0.3	0.01	0.092
13	Causality	GWAS	0.3	0.01	0.034
13	Causality	GWAS	0.3	0.01	0.097
13	Causality	GWAS	0.3	0.01	0.065
13	Causality	GWAS	0.3	0.01	0.085
13	Causality	GWAS	0.3	0.01	0.093
13	Causality	GWAS	0.3	0.01	0.032
13	Causality	GWAS	0.3	0.01	0.132
13	Causality	GWAS	0.3	0.01	0.248
13	Causality	GWAS	0.3	0.01	0.107
13	Causality	GWAS	0.3	0.01	0.158
13	Causality	GWAS	0.3	0.01	0.15
13	Causality	GWAS	0.3	0.01	0.055
13	Causality	GWAS	0.3	0.01	0.049
13	Causality	GWAS	0.3	0.01	0.092
13	Causality	GWAS	0.3	0.01	0.029
13	Causality	GWAS	0.3	0.01	0.041
13	Causality	GWAS	0.3	0.01	0.094
13	Causality	GWAS	0.3	0.01	0.042
13	Causality	GWAS	0.3	0.01	0.087
13	Causality	GWAS	0.3	0.01	0.182
13	Causality	GWAS	0.3	0.01	0.087
13	Causality	GWAS	0.3	0.01	0.064
13	Causality	GWAS	0.3	0.01	0.03
13	Causality	GWAS	0.3	0.01	0.031
13	Causality	GWAS	0.3	0.01	0.109
13	Causality	GWAS	0.3	0.01	0.066
13	Causality	GWAS	0.3	0.01	0.057
13	Causality	GWAS	0.3	0.01	0.099
13	Causality	GWAS	0.3	0.01	0.079
13	Causality	GWAS	0.3	0.01	0.061
13	Causality	GWAS	0.3	0.01	0.184
13	Causality	GWAS	0.3	0.01	0.095
13	Causality	GWAS	0.3	0.01	0.026
13	Causality	GWAS	0.3	0.01	0.085
13	Causality	GWAS	0.3	0.01	0.133
13	Causality	GWAS	0.3	0.01	0.073
13	Causality	GWAS	0.3	0.01	0.031
13	Causality	GWAS	0.3	0.01	0.016
13	Causality	GWAS	0.3	0.01	0.099
13	Causality	GWAS	0.3	0.01	0.056
13	Causality	GWAS	0.3	0.01	0.066
13	Causality	GWAS	0.3	0.01	0.117
13	Causality	GWAS	0.3	0.01	0.065
13	Causality	GWAS	0.3	0.01	0.081
13	Causality	GWAS	0.3	0.01	0.063
13	Causality	GWAS	0.3	0.01	0.058
13	Causality	GWAS	0.3	0.01	0.066
13	Causality	GWAS	0.3	0.01	0.386
13	Causality	GWAS	0.3	0.01	0.182
13	Causality	GWAS	0.3	0.01	0.081
13	Causality	GWAS	0.3	0.01	0.039
13	Causality	GWAS	0.3	0.01	0.076
13	Causality	GWAS	0.3	0.01	0.032
13	Causality	GWAS	0.3	0.01	0.155
13	Causality	GWAS	0.3	0.01	0.061
13	Causality	GWAS	0.3	0.01	0.091
13	Causality	GWAS	0.3	0.01	0.035
13	Causality	GWAS	0.3	0.01	0.16
13	Causality	GWAS	0.3	0.01	0.116
13	Causality	TWAS	0.3	0.01	0.147
13	Causality	TWAS	0.3	0.01	0.176
13	Causality	TWAS	0.3	0.01	0.064
13	Causality	TWAS	0.3	0.01	0.242
13	Causality	TWAS	0.3	0.01	0.32
13	Causality	TWAS	0.3	0.01	0.169
13	Causality	TWAS	0.3	0.01	0.281
13	Causality	TWAS	0.3	0.01	0.032
13	Causality	TWAS	0.3	0.01	0.014
13	Causality	TWAS	0.3	0.01	0.055
13	Causality	TWAS	0.3	0.01	0.117
13	Causality	TWAS	0.3	0.01	0.038
13	Causality	TWAS	0.3	0.01	0.032
13	Causality	TWAS	0.3	0.01	0.047
13	Causality	TWAS	0.3	0.01	0.426
13	Causality	TWAS	0.3	0.01	0.02
13	Causality	TWAS	0.3	0.01	0.297
13	Causality	TWAS	0.3	0.01	0.156
13	Causality	TWAS	0.3	0.01	0.096
13	Causality	TWAS	0.3	0.01	0.148
13	Causality	TWAS	0.3	0.01	0.006
13	Causality	TWAS	0.3	0.01	0.074
13	Causality	TWAS	0.3	0.01	0.303
13	Causality	TWAS	0.3	0.01	0.037
13	Causality	TWAS	0.3	0.01	0.071
13	Causality	TWAS	0.3	0.01	0.173
13	Causality	TWAS	0.3	0.01	0.178
13	Causality	TWAS	0.3	0.01	0.054
13	Causality	TWAS	0.3	0.01	0.008
13	Causality	TWAS	0.3	0.01	0.011
13	Causality	TWAS	0.3	0.01	0.156
13	Causality	TWAS	0.3	0.01	0.069
13	Causality	TWAS	0.3	0.01	0.01
13	Causality	TWAS	0.3	0.01	0.314
13	Causality	TWAS	0.3	0.01	0.132
13	Causality	TWAS	0.3	0.01	0.176
13	Causality	TWAS	0.3	0.01	0.032
13	Causality	TWAS	0.3	0.01	0.135
13	Causality	TWAS	0.3	0.01	0.059
13	Causality	TWAS	0.3	0.01	0.177
13	Causality	TWAS	0.3	0.01	0.646
13	Causality	TWAS	0.3	0.01	0.177
13	Causality	TWAS	0.3	0.01	0.039
13	Causality	TWAS	0.3	0.01	0.025
13	Causality	TWAS	0.3	0.01	0.024
13	Causality	TWAS	0.3	0.01	0.091
13	Causality	TWAS	0.3	0.01	0.015
13	Causality	TWAS	0.3	0.01	0.107
13	Causality	TWAS	0.3	0.01	0.089
13	Causality	TWAS	0.3	0.01	0.173
13	Causality	TWAS	0.3	0.01	0.115
13	Causality	TWAS	0.3	0.01	0.042
13	Causality	TWAS	0.3	0.01	0.144
13	Causality	TWAS	0.3	0.01	0.017
13	Causality	TWAS	0.3	0.01	0.082
13	Causality	TWAS	0.3	0.01	0.022
13	Causality	TWAS	0.3	0.01	0.017
13	Causality	TWAS	0.3	0.01	0.076
13	Causality	TWAS	0.3	0.01	0.247
13	Causality	TWAS	0.3	0.01	0.178
13	Causality	TWAS	0.3	0.01	0.09
13	Causality	TWAS	0.3	0.01	0.117
13	Causality	TWAS	0.3	0.01	0.052
13	Causality	TWAS	0.3	0.01	0.056
13	Causality	TWAS	0.3	0.01	0.19
13	Causality	TWAS	0.3	0.01	0.017
13	Causality	TWAS	0.3	0.01	0.062
13	Causality	TWAS	0.3	0.01	0.125
13	Causality	TWAS	0.3	0.01	0.061
13	Causality	TWAS	0.3	0.01	0.034
13	Causality	TWAS	0.3	0.01	0.038
13	Causality	TWAS	0.3	0.01	0.169
13	Causality	TWAS	0.3	0.01	0.091
13	Causality	TWAS	0.3	0.01	0.31
13	Causality	TWAS	0.3	0.01	0.28
13	Causality	TWAS	0.3	0.01	0.041
13	Causality	TWAS	0.3	0.01	0.043
13	Causality	TWAS	0.3	0.01	0.008
13	Causality	TWAS	0.3	0.01	0.075
13	Causality	TWAS	0.3	0.01	0.012
13	Causality	TWAS	0.3	0.01	0.116
13	Causality	TWAS	0.3	0.01	0.267
13	Causality	TWAS	0.3	0.01	0.02
13	Causality	TWAS	0.3	0.01	0.091
13	Causality	TWAS	0.3	0.01	0.119
13	Causality	TWAS	0.3	0.01	0.125
13	Causality	TWAS	0.3	0.01	0.225
13	Causality	TWAS	0.3	0.01	0.016
13	Causality	TWAS	0.3	0.01	0.24
13	Causality	TWAS	0.3	0.01	0.123
13	Causality	TWAS	0.3	0.01	0.096
13	Causality	TWAS	0.3	0.01	0.195
13	Causality	TWAS	0.3	0.01	0.015
13	Causality	TWAS	0.3	0.01	0.084
13	Causality	TWAS	0.3	0.01	0.113
13	Causality	TWAS	0.3	0.01	0.018
13	Causality	TWAS	0.3	0.01	0.015
13	Causality	TWAS	0.3	0.01	0.114
13	Causality	TWAS	0.3	0.01	0.047
13	Causality	TWAS	0.3	0.01	0.183
13	Causality	emGWAS	0.3	0.025	0.993
13	Causality	emGWAS	0.3	0.025	0.678
13	Causality	emGWAS	0.3	0.025	0.986
13	Causality	emGWAS	0.3	0.025	0.716
13	Causality	emGWAS	0.3	0.025	0.986
13	Causality	emGWAS	0.3	0.025	0.88
13	Causality	emGWAS	0.3	0.025	0.899
13	Causality	emGWAS	0.3	0.025	0.633
13	Causality	emGWAS	0.3	0.025	0.942
13	Causality	emGWAS	0.3	0.025	0.984
13	Causality	emGWAS	0.3	0.025	0.724
13	Causality	emGWAS	0.3	0.025	0.993
13	Causality	emGWAS	0.3	0.025	0.781
13	Causality	emGWAS	0.3	0.025	0.939
13	Causality	emGWAS	0.3	0.025	0.942
13	Causality	emGWAS	0.3	0.025	0.734
13	Causality	emGWAS	0.3	0.025	0.978
13	Causality	emGWAS	0.3	0.025	0.807
13	Causality	emGWAS	0.3	0.025	0.787
13	Causality	emGWAS	0.3	0.025	0.919
13	Causality	emGWAS	0.3	0.025	0.693
13	Causality	emGWAS	0.3	0.025	0.726
13	Causality	emGWAS	0.3	0.025	0.513
13	Causality	emGWAS	0.3	0.025	0.834
13	Causality	emGWAS	0.3	0.025	0.887
13	Causality	emGWAS	0.3	0.025	0.72
13	Causality	emGWAS	0.3	0.025	0.989
13	Causality	emGWAS	0.3	0.025	0.82
13	Causality	emGWAS	0.3	0.025	0.942
13	Causality	emGWAS	0.3	0.025	0.853
13	Causality	emGWAS	0.3	0.025	0.909
13	Causality	emGWAS	0.3	0.025	0.846
13	Causality	emGWAS	0.3	0.025	0.78
13	Causality	emGWAS	0.3	0.025	0.492
13	Causality	emGWAS	0.3	0.025	0.622
13	Causality	emGWAS	0.3	0.025	0.846
13	Causality	emGWAS	0.3	0.025	0.615
13	Causality	emGWAS	0.3	0.025	0.944
13	Causality	emGWAS	0.3	0.025	0.964
13	Causality	emGWAS	0.3	0.025	0.719
13	Causality	emGWAS	0.3	0.025	0.695
13	Causality	emGWAS	0.3	0.025	0.703
13	Causality	emGWAS	0.3	0.025	0.851
13	Causality	emGWAS	0.3	0.025	0.892
13	Causality	emGWAS	0.3	0.025	0.868
13	Causality	emGWAS	0.3	0.025	0.966
13	Causality	emGWAS	0.3	0.025	0.685
13	Causality	emGWAS	0.3	0.025	0.715
13	Causality	emGWAS	0.3	0.025	0.459
13	Causality	emGWAS	0.3	0.025	0.858
13	Causality	emGWAS	0.3	0.025	0.572
13	Causality	emGWAS	0.3	0.025	0.979
13	Causality	emGWAS	0.3	0.025	0.383
13	Causality	emGWAS	0.3	0.025	0.563
13	Causality	emGWAS	0.3	0.025	0.469
13	Causality	emGWAS	0.3	0.025	0.903
13	Causality	emGWAS	0.3	0.025	0.934
13	Causality	emGWAS	0.3	0.025	0.328
13	Causality	emGWAS	0.3	0.025	0.997
13	Causality	emGWAS	0.3	0.025	0.756
13	Causality	emGWAS	0.3	0.025	0.877
13	Causality	emGWAS	0.3	0.025	0.568
13	Causality	emGWAS	0.3	0.025	0.989
13	Causality	emGWAS	0.3	0.025	0.659
13	Causality	emGWAS	0.3	0.025	0.984
13	Causality	emGWAS	0.3	0.025	0.925
13	Causality	emGWAS	0.3	0.025	0.953
13	Causality	emGWAS	0.3	0.025	0.937
13	Causality	emGWAS	0.3	0.025	0.702
13	Causality	emGWAS	0.3	0.025	0.78
13	Causality	emGWAS	0.3	0.025	0.522
13	Causality	emGWAS	0.3	0.025	0.903
13	Causality	emGWAS	0.3	0.025	0.606
13	Causality	emGWAS	0.3	0.025	0.722
13	Causality	emGWAS	0.3	0.025	0.609
13	Causality	emGWAS	0.3	0.025	0.823
13	Causality	emGWAS	0.3	0.025	0.887
13	Causality	emGWAS	0.3	0.025	0.761
13	Causality	emGWAS	0.3	0.025	0.695
13	Causality	emGWAS	0.3	0.025	0.954
13	Causality	emGWAS	0.3	0.025	0.987
13	Causality	emGWAS	0.3	0.025	0.887
13	Causality	emGWAS	0.3	0.025	0.865
13	Causality	emGWAS	0.3	0.025	0.801
13	Causality	emGWAS	0.3	0.025	0.71
13	Causality	emGWAS	0.3	0.025	0.823
13	Causality	emGWAS	0.3	0.025	0.772
13	Causality	emGWAS	0.3	0.025	0.955
13	Causality	emGWAS	0.3	0.025	0.517
13	Causality	emGWAS	0.3	0.025	0.898
13	Causality	emGWAS	0.3	0.025	0.989
13	Causality	emGWAS	0.3	0.025	0.938
13	Causality	emGWAS	0.3	0.025	0.779
13	Causality	emGWAS	0.3	0.025	0.675
13	Causality	emGWAS	0.3	0.025	0.55
13	Causality	emGWAS	0.3	0.025	0.998
13	Causality	emGWAS	0.3	0.025	0.873
13	Causality	emGWAS	0.3	0.025	0.995
13	Causality	emGWAS	0.3	0.025	0.916
13	Causality	emGWAS	0.3	0.025	0.988
13	Causality	GWAS	0.3	0.025	0.208
13	Causality	GWAS	0.3	0.025	0.188
13	Causality	GWAS	0.3	0.025	0.071
13	Causality	GWAS	0.3	0.025	0.326
13	Causality	GWAS	0.3	0.025	0.092
13	Causality	GWAS	0.3	0.025	0.091
13	Causality	GWAS	0.3	0.025	0.082
13	Causality	GWAS	0.3	0.025	0.109
13	Causality	GWAS	0.3	0.025	0.061
13	Causality	GWAS	0.3	0.025	0.093
13	Causality	GWAS	0.3	0.025	0.164
13	Causality	GWAS	0.3	0.025	0.238
13	Causality	GWAS	0.3	0.025	0.099
13	Causality	GWAS	0.3	0.025	0.191
13	Causality	GWAS	0.3	0.025	0.229
13	Causality	GWAS	0.3	0.025	0.051
13	Causality	GWAS	0.3	0.025	0.275
13	Causality	GWAS	0.3	0.025	0.576
13	Causality	GWAS	0.3	0.025	0.129
13	Causality	GWAS	0.3	0.025	0.162
13	Causality	GWAS	0.3	0.025	0.099
13	Causality	GWAS	0.3	0.025	0.133
13	Causality	GWAS	0.3	0.025	0.127
13	Causality	GWAS	0.3	0.025	0.151
13	Causality	GWAS	0.3	0.025	0.11
13	Causality	GWAS	0.3	0.025	0.133
13	Causality	GWAS	0.3	0.025	0.132
13	Causality	GWAS	0.3	0.025	0.133
13	Causality	GWAS	0.3	0.025	0.061
13	Causality	GWAS	0.3	0.025	0.078
13	Causality	GWAS	0.3	0.025	0.032
13	Causality	GWAS	0.3	0.025	0.102
13	Causality	GWAS	0.3	0.025	0.363
13	Causality	GWAS	0.3	0.025	0.112
13	Causality	GWAS	0.3	0.025	0.129
13	Causality	GWAS	0.3	0.025	0.093
13	Causality	GWAS	0.3	0.025	0.163
13	Causality	GWAS	0.3	0.025	0.084
13	Causality	GWAS	0.3	0.025	0.09
13	Causality	GWAS	0.3	0.025	0.043
13	Causality	GWAS	0.3	0.025	0.138
13	Causality	GWAS	0.3	0.025	0.111
13	Causality	GWAS	0.3	0.025	0.308
13	Causality	GWAS	0.3	0.025	0.07
13	Causality	GWAS	0.3	0.025	0.13
13	Causality	GWAS	0.3	0.025	0.047
13	Causality	GWAS	0.3	0.025	0.162
13	Causality	GWAS	0.3	0.025	0.112
13	Causality	GWAS	0.3	0.025	0.023
13	Causality	GWAS	0.3	0.025	0.113
13	Causality	GWAS	0.3	0.025	0.18
13	Causality	GWAS	0.3	0.025	0.112
13	Causality	GWAS	0.3	0.025	0.041
13	Causality	GWAS	0.3	0.025	0.191
13	Causality	GWAS	0.3	0.025	0.071
13	Causality	GWAS	0.3	0.025	0.249
13	Causality	GWAS	0.3	0.025	0.07
13	Causality	GWAS	0.3	0.025	0.091
13	Causality	GWAS	0.3	0.025	0.103
13	Causality	GWAS	0.3	0.025	0.148
13	Causality	GWAS	0.3	0.025	0.199
13	Causality	GWAS	0.3	0.025	0.258
13	Causality	GWAS	0.3	0.025	0.164
13	Causality	GWAS	0.3	0.025	0.031
13	Causality	GWAS	0.3	0.025	0.219
13	Causality	GWAS	0.3	0.025	0.256
13	Causality	GWAS	0.3	0.025	0.058
13	Causality	GWAS	0.3	0.025	0.099
13	Causality	GWAS	0.3	0.025	0.047
13	Causality	GWAS	0.3	0.025	0.079
13	Causality	GWAS	0.3	0.025	0.127
13	Causality	GWAS	0.3	0.025	0.281
13	Causality	GWAS	0.3	0.025	0.185
13	Causality	GWAS	0.3	0.025	0.124
13	Causality	GWAS	0.3	0.025	0.079
13	Causality	GWAS	0.3	0.025	0.152
13	Causality	GWAS	0.3	0.025	0.05
13	Causality	GWAS	0.3	0.025	0.109
13	Causality	GWAS	0.3	0.025	0.105
13	Causality	GWAS	0.3	0.025	0.139
13	Causality	GWAS	0.3	0.025	0.122
13	Causality	GWAS	0.3	0.025	0.081
13	Causality	GWAS	0.3	0.025	0.066
13	Causality	GWAS	0.3	0.025	0.084
13	Causality	GWAS	0.3	0.025	0.151
13	Causality	GWAS	0.3	0.025	0.178
13	Causality	GWAS	0.3	0.025	0.207
13	Causality	GWAS	0.3	0.025	0.062
13	Causality	GWAS	0.3	0.025	0.162
13	Causality	GWAS	0.3	0.025	0.242
13	Causality	GWAS	0.3	0.025	0.034
13	Causality	GWAS	0.3	0.025	0.269
13	Causality	GWAS	0.3	0.025	0.315
13	Causality	GWAS	0.3	0.025	0.118
13	Causality	GWAS	0.3	0.025	0.056
13	Causality	GWAS	0.3	0.025	0.054
13	Causality	GWAS	0.3	0.025	0.139
13	Causality	GWAS	0.3	0.025	0.159
13	Causality	GWAS	0.3	0.025	0.062
[truncated: 5,201 more rows]

## Sheet: Figure3
Num_Genes	Genetic_Model	Estimate_Model	Expression_Heritability	Trait_Heritability	Power
13	Causality	emGWAS	0.025	0.05	0.999
13	Causality	emGWAS	0.025	0.05	0.992
13	Causality	emGWAS	0.025	0.05	0.999
13	Causality	emGWAS	0.025	0.05	0.998
13	Causality	emGWAS	0.025	0.05	0.999
13	Causality	emGWAS	0.025	0.05	0.995
13	Causality	emGWAS	0.025	0.05	0.999
13	Causality	emGWAS	0.025	0.05	0.999
13	Causality	emGWAS	0.025	0.05	0.998
13	Causality	emGWAS	0.025	0.05	0.999
13	Causality	emGWAS	0.025	0.05	0.993
13	Causality	emGWAS	0.025	0.05	0.999
13	Causality	emGWAS	0.025	0.05	0.999
13	Causality	emGWAS	0.025	0.05	0.982
13	Causality	emGWAS	0.025	0.05	0.991
13	Causality	emGWAS	0.025	0.05	0.999
13	Causality	emGWAS	0.025	0.05	0.999
13	Causality	emGWAS	0.025	0.05	0.998
13	Causality	emGWAS	0.025	0.05	0.991
13	Causality	emGWAS	0.025	0.05	0.999
13	Causality	emGWAS	0.025	0.05	0.999
13	Causality	emGWAS	0.025	0.05	0.983
13	Causality	emGWAS	0.025	0.05	0.998
13	Causality	emGWAS	0.025	0.05	0.999
13	Causality	emGWAS	0.025	0.05	0.966
13	Causality	emGWAS	0.025	0.05	0.999
13	Causality	emGWAS	0.025	0.05	0.997
13	Causality	emGWAS	0.025	0.05	0.999
13	Causality	emGWAS	0.025	0.05	0.994
13	Causality	emGWAS	0.025	0.05	0.999
13	Causality	emGWAS	0.025	0.05	0.999
13	Causality	emGWAS	0.025	0.05	0.999
13	Causality	emGWAS	0.025	0.05	0.996
13	Causality	emGWAS	0.025	0.05	0.997
13	Causality	emGWAS	0.025	0.05	0.997
13	Causality	emGWAS	0.025	0.05	0.999
13	Causality	emGWAS	0.025	0.05	0.999
13	Causality	emGWAS	0.025	0.05	0.999
13	Causality	emGWAS	0.025	0.05	0.999
13	Causality	emGWAS	0.025	0.05	0.998
13	Causality	emGWAS	0.025	0.05	0.999
13	Causality	emGWAS	0.025	0.05	0.999
13	Causality	emGWAS	0.025	0.05	0.989
13	Causality	emGWAS	0.025	0.05	0.999
13	Causality	emGWAS	0.025	0.05	0.999
13	Causality	emGWAS	0.025	0.05	0.999
13	Causality	emGWAS	0.025	0.05	0.992
13	Causality	emGWAS	0.025	0.05	0.999
13	Causality	emGWAS	0.025	0.05	0.994
13	Causality	emGWAS	0.025	0.05	0.929
13	Causality	emGWAS	0.025	0.05	0.999
13	Causality	emGWAS	0.025	0.05	0.996
13	Causality	emGWAS	0.025	0.05	0.999
13	Causality	emGWAS	0.025	0.05	0.999
13	Causality	emGWAS	0.025	0.05	0.999
13	Causality	emGWAS	0.025	0.05	0.999
13	Causality	emGWAS	0.025	0.05	0.998
13	Causality	emGWAS	0.025	0.05	0.964
13	Causality	emGWAS	0.025	0.05	0.992
13	Causality	emGWAS	0.025	0.05	0.999
13	Causality	emGWAS	0.025	0.05	0.995
13	Causality	emGWAS	0.025	0.05	0.982
13	Causality	emGWAS	0.025	0.05	0.999
13	Causality	emGWAS	0.025	0.05	0.992
13	Causality	emGWAS	0.025	0.05	0.999
13	Causality	emGWAS	0.025	0.05	0.999
13	Causality	emGWAS	0.025	0.05	0.998
13	Causality	emGWAS	0.025	0.05	0.995
13	Causality	emGWAS	0.025	0.05	0.999
13	Causality	emGWAS	0.025	0.05	0.991
13	Causality	emGWAS	0.025	0.05	0.999
13	Causality	emGWAS	0.025	0.05	0.997
13	Causality	emGWAS	0.025	0.05	0.989
13	Causality	emGWAS	0.025	0.05	0.999
13	Causality	emGWAS	0.025	0.05	0.998
13	Causality	emGWAS	0.025	0.05	0.979
13	Causality	emGWAS	0.025	0.05	0.998
13	Causality	emGWAS	0.025	0.05	0.999
13	Causality	emGWAS	0.025	0.05	0.999
13	Causality	emGWAS	0.025	0.05	0.997
13	Causality	emGWAS	0.025	0.05	0.999
13	Causality	emGWAS	0.025	0.05	0.999
13	Causality	emGWAS	0.025	0.05	0.996
13	Causality	emGWAS	0.025	0.05	0.993
13	Causality	emGWAS	0.025	0.05	0.999
13	Causality	emGWAS	0.025	0.05	0.992
13	Causality	emGWAS	0.025	0.05	0.999
13	Causality	emGWAS	0.025	0.05	0.999
13	Causality	emGWAS	0.025	0.05	0.999
13	Causality	emGWAS	0.025	0.05	0.999
13	Causality	emGWAS	0.025	0.05	0.999
13	Causality	emGWAS	0.025	0.05	0.999
13	Causality	emGWAS	0.025	0.05	0.996
13	Causality	emGWAS	0.025	0.05	0.999
13	Causality	emGWAS	0.025	0.05	0.999
13	Causality	emGWAS	0.025	0.05	0.999
13	Causality	emGWAS	0.025	0.05	0.999
13	Causality	emGWAS	0.025	0.05	0.998
13	Causality	emGWAS	0.025	0.05	0.999
13	Causality	emGWAS	0.025	0.05	0.999
13	Causality	GWAS	0.025	0.05	0.038
13	Causality	GWAS	0.025	0.05	0.055
13	Causality	GWAS	0.025	0.05	0.041
13	Causality	GWAS	0.025	0.05	0.146
13	Causality	GWAS	0.025	0.05	0.024
13	Causality	GWAS	0.025	0.05	0.074
13	Causality	GWAS	0.025	0.05	0.046
13	Causality	GWAS	0.025	0.05	0.102
13	Causality	GWAS	0.025	0.05	0.032
13	Causality	GWAS	0.025	0.05	0.074
13	Causality	GWAS	0.025	0.05	0.023
13	Causality	GWAS	0.025	0.05	0.101
13	Causality	GWAS	0.025	0.05	0.053
13	Causality	GWAS	0.025	0.05	0.076
13	Causality	GWAS	0.025	0.05	0.282
13	Causality	GWAS	0.025	0.05	0.103
13	Causality	GWAS	0.025	0.05	0.024
13	Causality	GWAS	0.025	0.05	0.023
13	Causality	GWAS	0.025	0.05	0.061
13	Causality	GWAS	0.025	0.05	0.11
13	Causality	GWAS	0.025	0.05	0.078
13	Causality	GWAS	0.025	0.05	0.079
13	Causality	GWAS	0.025	0.05	0.067
13	Causality	GWAS	0.025	0.05	0.126
13	Causality	GWAS	0.025	0.05	0.041
13	Causality	GWAS	0.025	0.05	0.028
13	Causality	GWAS	0.025	0.05	0.042
13	Causality	GWAS	0.025	0.05	0.016
13	Causality	GWAS	0.025	0.05	0.011
13	Causality	GWAS	0.025	0.05	0.125
13	Causality	GWAS	0.025	0.05	0.091
13	Causality	GWAS	0.025	0.05	0.073
13	Causality	GWAS	0.025	0.05	0.052
13	Causality	GWAS	0.025	0.05	0.078
13	Causality	GWAS	0.025	0.05	0.026
13	Causality	GWAS	0.025	0.05	0.128
13	Causality	GWAS	0.025	0.05	0.058
13	Causality	GWAS	0.025	0.05	0.037
13	Causality	GWAS	0.025	0.05	0.07
13	Causality	GWAS	0.025	0.05	0.026
13	Causality	GWAS	0.025	0.05	0.023
13	Causality	GWAS	0.025	0.05	0.025
13	Causality	GWAS	0.025	0.05	0.046
13	Causality	GWAS	0.025	0.05	0.019
13	Causality	GWAS	0.025	0.05	0.041
13	Causality	GWAS	0.025	0.05	0.021
13	Causality	GWAS	0.025	0.05	0.016
13	Causality	GWAS	0.025	0.05	0.067
13	Causality	GWAS	0.025	0.05	0.056
13	Causality	GWAS	0.025	0.05	0.029
13	Causality	GWAS	0.025	0.05	0.118
13	Causality	GWAS	0.025	0.05	0.037
13	Causality	GWAS	0.025	0.05	0.057
13	Causality	GWAS	0.025	0.05	0.067
13	Causality	GWAS	0.025	0.05	0.066
13	Causality	GWAS	0.025	0.05	0.042
13	Causality	GWAS	0.025	0.05	0.04
13	Causality	GWAS	0.025	0.05	0.037
13	Causality	GWAS	0.025	0.05	0.025
13	Causality	GWAS	0.025	0.05	0.026
13	Causality	GWAS	0.025	0.05	0.038
13	Causality	GWAS	0.025	0.05	0.132
13	Causality	GWAS	0.025	0.05	0.114
13	Causality	GWAS	0.025	0.05	0.068
13	Causality	GWAS	0.025	0.05	0.02
13	Causality	GWAS	0.025	0.05	0.043
13	Causality	GWAS	0.025	0.05	0.026
13	Causality	GWAS	0.025	0.05	0.059
13	Causality	GWAS	0.025	0.05	0.039
13	Causality	GWAS	0.025	0.05	0.107
13	Causality	GWAS	0.025	0.05	0.026
13	Causality	GWAS	0.025	0.05	0.048
13	Causality	GWAS	0.025	0.05	0.015
13	Causality	GWAS	0.025	0.05	0.039
13	Causality	GWAS	0.025	0.05	0.141
13	Causality	GWAS	0.025	0.05	0.088
13	Causality	GWAS	0.025	0.05	0.052
13	Causality	GWAS	0.025	0.05	0.059
13	Causality	GWAS	0.025	0.05	0.035
13	Causality	GWAS	0.025	0.05	0.097
13	Causality	GWAS	0.025	0.05	0.067
13	Causality	GWAS	0.025	0.05	0.052
13	Causality	GWAS	0.025	0.05	0.081
13	Causality	GWAS	0.025	0.05	0.046
13	Causality	GWAS	0.025	0.05	0.058
13	Causality	GWAS	0.025	0.05	0.043
13	Causality	GWAS	0.025	0.05	0.1
13	Causality	GWAS	0.025	0.05	0.067
13	Causality	GWAS	0.025	0.05	0.027
13	Causality	GWAS	0.025	0.05	0.123
13	Causality	GWAS	0.025	0.05	0.071
13	Causality	GWAS	0.025	0.05	0.08
13	Causality	GWAS	0.025	0.05	0.164
13	Causality	GWAS	0.025	0.05	0.053
13	Causality	GWAS	0.025	0.05	0.031
13	Causality	GWAS	0.025	0.05	0.184
13	Causality	GWAS	0.025	0.05	0.088
13	Causality	GWAS	0.025	0.05	0.024
13	Causality	GWAS	0.025	0.05	0.04
13	Causality	GWAS	0.025	0.05	0.036
13	Causality	TWAS	0.025	0.05	0.01
13	Causality	TWAS	0.025	0.05	0.115
13	Causality	TWAS	0.025	0.05	0.029
13	Causality	TWAS	0.025	0.05	0.021
13	Causality	TWAS	0.025	0.05	0.025
13	Causality	TWAS	0.025	0.05	0.045
13	Causality	TWAS	0.025	0.05	0.198
13	Causality	TWAS	0.025	0.05	0.026
13	Causality	TWAS	0.025	0.05	0.025
13	Causality	TWAS	0.025	0.05	0.042
13	Causality	TWAS	0.025	0.05	0.026
13	Causality	TWAS	0.025	0.05	0.007
13	Causality	TWAS	0.025	0.05	0.058
13	Causality	TWAS	0.025	0.05	0.08
13	Causality	TWAS	0.025	0.05	0.01
13	Causality	TWAS	0.025	0.05	0.004
13	Causality	TWAS	0.025	0.05	0.006
13	Causality	TWAS	0.025	0.05	0.018
13	Causality	TWAS	0.025	0.05	0.049
13	Causality	TWAS	0.025	0.05	0.058
13	Causality	TWAS	0.025	0.05	0.061
13	Causality	TWAS	0.025	0.05	0.018
13	Causality	TWAS	0.025	0.05	0.035
13	Causality	TWAS	0.025	0.05	0.004
13	Causality	TWAS	0.025	0.05	0.023
13	Causality	TWAS	0.025	0.05	0.036
13	Causality	TWAS	0.025	0.05	0.02
13	Causality	TWAS	0.025	0.05	0.084
13	Causality	TWAS	0.025	0.05	0.056
13	Causality	TWAS	0.025	0.05	0.02
13	Causality	TWAS	0.025	0.05	0.03
13	Causality	TWAS	0.025	0.05	0.205
13	Causality	TWAS	0.025	0.05	0.091
13	Causality	TWAS	0.025	0.05	0.023
13	Causality	TWAS	0.025	0.05	0.031
13	Causality	TWAS	0.025	0.05	0.04
13	Causality	TWAS	0.025	0.05	0.105
13	Causality	TWAS	0.025	0.05	0.056
13	Causality	TWAS	0.025	0.05	0.01
13	Causality	TWAS	0.025	0.05	0.004
13	Causality	TWAS	0.025	0.05	0.009
13	Causality	TWAS	0.025	0.05	0.049
13	Causality	TWAS	0.025	0.05	0.021
13	Causality	TWAS	0.025	0.05	0.048
13	Causality	TWAS	0.025	0.05	0.036
13	Causality	TWAS	0.025	0.05	0.009
13	Causality	TWAS	0.025	0.05	0.023
13	Causality	TWAS	0.025	0.05	0.046
13	Causality	TWAS	0.025	0.05	0.001
13	Causality	TWAS	0.025	0.05	0.081
13	Causality	TWAS	0.025	0.05	0.018
13	Causality	TWAS	0.025	0.05	0.035
13	Causality	TWAS	0.025	0.05	0.01
13	Causality	TWAS	0.025	0.05	0.057
13	Causality	TWAS	0.025	0.05	0.014
13	Causality	TWAS	0.025	0.05	0.062
13	Causality	TWAS	0.025	0.05	0.075
13	Causality	TWAS	0.025	0.05	0.031
13	Causality	TWAS	0.025	0.05	0.062
13	Causality	TWAS	0.025	0.05	0.034
13	Causality	TWAS	0.025	0.05	0.149
13	Causality	TWAS	0.025	0.05	0.01
13	Causality	TWAS	0.025	0.05	0.014
13	Causality	TWAS	0.025	0.05	0.018
13	Causality	TWAS	0.025	0.05	0.024
13	Causality	TWAS	0.025	0.05	0.021
13	Causality	TWAS	0.025	0.05	0.064
13	Causality	TWAS	0.025	0.05	0.003
13	Causality	TWAS	0.025	0.05	0.017
13	Causality	TWAS	0.025	0.05	0.008
13	Causality	TWAS	0.025	0.05	0.053
13	Causality	TWAS	0.025	0.05	0.005
13	Causality	TWAS	0.025	0.05	0.02
13	Causality	TWAS	0.025	0.05	0.005
13	Causality	TWAS	0.025	0.05	0.004
13	Causality	TWAS	0.025	0.05	0.011
13	Causality	TWAS	0.025	0.05	0.058
13	Causality	TWAS	0.025	0.05	0.062
13	Causality	TWAS	0.025	0.05	0.002
13	Causality	TWAS	0.025	0.05	0.144
13	Causality	TWAS	0.025	0.05	0.058
13	Causality	TWAS	0.025	0.05	0.049
13	Causality	TWAS	0.025	0.05	0.003
13	Causality	TWAS	0.025	0.05	0.008
13	Causality	TWAS	0.025	0.05	0.015
13	Causality	TWAS	0.025	0.05	0.006
13	Causality	TWAS	0.025	0.05	0.044
13	Causality	TWAS	0.025	0.05	0.018
13	Causality	TWAS	0.025	0.05	0.04
13	Causality	TWAS	0.025	0.05	0.205
13	Causality	TWAS	0.025	0.05	0.03
13	Causality	TWAS	0.025	0.05	0.101
13	Causality	TWAS	0.025	0.05	0.004
13	Causality	TWAS	0.025	0.05	0.028
13	Causality	TWAS	0.025	0.05	0.009
13	Causality	TWAS	0.025	0.05	0.017
13	Causality	TWAS	0.025	0.05	0.013
13	Causality	TWAS	0.025	0.05	0.016
13	Causality	TWAS	0.025	0.05	0.067
13	Causality	TWAS	0.025	0.05	0.042
13	Causality	emGWAS	0.025	0.1	0.999
13	Causality	emGWAS	0.025	0.1	0.999
13	Causality	emGWAS	0.025	0.1	0.999
13	Causality	emGWAS	0.025	0.1	0.999
13	Causality	emGWAS	0.025	0.1	0.999
13	Causality	emGWAS	0.025	0.1	0.999
13	Causality	emGWAS	0.025	0.1	0.999
13	Causality	emGWAS	0.025	0.1	0.999
13	Causality	emGWAS	0.025	0.1	0.999
13	Causality	emGWAS	0.025	0.1	1
13	Causality	emGWAS	0.025	0.1	0.999
13	Causality	emGWAS	0.025	0.1	0.999
13	Causality	emGWAS	0.025	0.1	0.999
13	Causality	emGWAS	0.025	0.1	0.999
13	Causality	emGWAS	0.025	0.1	0.999
13	Causality	emGWAS	0.025	0.1	0.999
13	Causality	emGWAS	0.025	0.1	0.999
13	Causality	emGWAS	0.025	0.1	0.999
13	Causality	emGWAS	0.025	0.1	0.999
13	Causality	emGWAS	0.025	0.1	0.999
13	Causality	emGWAS	0.025	0.1	0.999
13	Causality	emGWAS	0.025	0.1	0.999
13	Causality	emGWAS	0.025	0.1	1
13	Causality	emGWAS	0.025	0.1	0.999
13	Causality	emGWAS	0.025	0.1	0.999
13	Causality	emGWAS	0.025	0.1	0.999
13	Causality	emGWAS	0.025	0.1	0.999
13	Causality	emGWAS	0.025	0.1	0.999
13	Causality	emGWAS	0.025	0.1	0.999
13	Causality	emGWAS	0.025	0.1	0.999
13	Causality	emGWAS	0.025	0.1	0.999
13	Causality	emGWAS	0.025	0.1	0.999
13	Causality	emGWAS	0.025	0.1	0.999
13	Causality	emGWAS	0.025	0.1	0.999
13	Causality	emGWAS	0.025	0.1	0.999
13	Causality	emGWAS	0.025	0.1	0.999
13	Causality	emGWAS	0.025	0.1	0.999
13	Causality	emGWAS	0.025	0.1	1
13	Causality	emGWAS	0.025	0.1	0.999
13	Causality	emGWAS	0.025	0.1	0.999
13	Causality	emGWAS	0.025	0.1	0.999
13	Causality	emGWAS	0.025	0.1	0.999
13	Causality	emGWAS	0.025	0.1	0.999
13	Causality	emGWAS	0.025	0.1	1
13	Causality	emGWAS	0.025	0.1	0.999
13	Causality	emGWAS	0.025	0.1	0.999
13	Causality	emGWAS	0.025	0.1	0.999
13	Causality	emGWAS	0.025	0.1	0.999
13	Causality	emGWAS	0.025	0.1	0.999
13	Causality	emGWAS	0.025	0.1	0.999
13	Causality	emGWAS	0.025	0.1	0.999
13	Causality	emGWAS	0.025	0.1	0.999
13	Causality	emGWAS	0.025	0.1	0.999
13	Causality	emGWAS	0.025	0.1	0.999
13	Causality	emGWAS	0.025	0.1	0.999
13	Causality	emGWAS	0.025	0.1	0.999
13	Causality	emGWAS	0.025	0.1	0.999
13	Causality	emGWAS	0.025	0.1	0.999
13	Causality	emGWAS	0.025	0.1	0.999
13	Causality	emGWAS	0.025	0.1	0.999
13	Causality	emGWAS	0.025	0.1	0.999
13	Causality	emGWAS	0.025	0.1	0.999
13	Causality	emGWAS	0.025	0.1	0.999
13	Causality	emGWAS	0.025	0.1	0.999
13	Causality	emGWAS	0.025	0.1	0.999
13	Causality	emGWAS	0.025	0.1	0.999
13	Causality	emGWAS	0.025	0.1	0.999
13	Causality	emGWAS	0.025	0.1	0.999
13	Causality	emGWAS	0.025	0.1	1
13	Causality	emGWAS	0.025	0.1	0.999
13	Causality	emGWAS	0.025	0.1	0.999
13	Causality	emGWAS	0.025	0.1	0.999
13	Causality	emGWAS	0.025	0.1	0.999
13	Causality	emGWAS	0.025	0.1	0.999
13	Causality	emGWAS	0.025	0.1	0.999
13	Causality	emGWAS	0.025	0.1	0.999
13	Causality	emGWAS	0.025	0.1	0.999
13	Causality	emGWAS	0.025	0.1	0.999
13	Causality	emGWAS	0.025	0.1	0.999
13	Causality	emGWAS	0.025	0.1	0.999
13	Causality	emGWAS	0.025	0.1	0.999
13	Causality	emGWAS	0.025	0.1	0.999
13	Causality	emGWAS	0.025	0.1	0.999
13	Causality	emGWAS	0.025	0.1	0.999
13	Causality	emGWAS	0.025	0.1	0.999
13	Causality	emGWAS	0.025	0.1	0.999
13	Causality	emGWAS	0.025	0.1	0.999
13	Causality	emGWAS	0.025	0.1	0.999
13	Causality	emGWAS	0.025	0.1	0.999
13	Causality	emGWAS	0.025	0.1	0.999
13	Causality	emGWAS	0.025	0.1	0.999
13	Causality	emGWAS	0.025	0.1	0.999
13	Causality	emGWAS	0.025	0.1	0.999
13	Causality	emGWAS	0.025	0.1	0.999
13	Causality	emGWAS	0.025	0.1	0.999
13	Causality	emGWAS	0.025	0.1	0.999
13	Causality	emGWAS	0.025	0.1	0.999
13	Causality	emGWAS	0.025	0.1	0.999
13	Causality	emGWAS	0.025	0.1	0.999
13	Causality	emGWAS	0.025	0.1	0.999
13	Causality	GWAS	0.025	0.1	0.073
13	Causality	GWAS	0.025	0.1	0.027
13	Causality	GWAS	0.025	0.1	0.082
13	Causality	GWAS	0.025	0.1	0.126
13	Causality	GWAS	0.025	0.1	0.032
13	Causality	GWAS	0.025	0.1	0.144
13	Causality	GWAS	0.025	0.1	0.102
13	Causality	GWAS	0.025	0.1	0.037
13	Causality	GWAS	0.025	0.1	0.074
13	Causality	GWAS	0.025	0.1	0.06
13	Causality	GWAS	0.025	0.1	0.133
13	Causality	GWAS	0.025	0.1	0.063
13	Causality	GWAS	0.025	0.1	0.057
13	Causality	GWAS	0.025	0.1	0.206
13	Causality	GWAS	0.025	0.1	0.076
13	Causality	GWAS	0.025	0.1	0.129
13	Causality	GWAS	0.025	0.1	0.114
13	Causality	GWAS	0.025	0.1	0.075
13	Causality	GWAS	0.025	0.1	0.075
13	Causality	GWAS	0.025	0.1	0.045
13	Causality	GWAS	0.025	0.1	0.127
13	Causality	GWAS	0.025	0.1	0.079
13	Causality	GWAS	0.025	0.1	0.013
13	Causality	GWAS	0.025	0.1	0.068
13	Causality	GWAS	0.025	0.1	0.094
13	Causality	GWAS	0.025	0.1	0.03
13	Causality	GWAS	0.025	0.1	0.043
13	Causality	GWAS	0.025	0.1	0.114
13	Causality	GWAS	0.025	0.1	0.066
13	Causality	GWAS	0.025	0.1	0.064
13	Causality	GWAS	0.025	0.1	0.046
13	Causality	GWAS	0.025	0.1	0.067
13	Causality	GWAS	0.025	0.1	0.051
13	Causality	GWAS	0.025	0.1	0.043
13	Causality	GWAS	0.025	0.1	0.061
13	Causality	GWAS	0.025	0.1	0.023
13	Causality	GWAS	0.025	0.1	0.021
13	Causality	GWAS	0.025	0.1	0.031
13	Causality	GWAS	0.025	0.1	0.027
13	Causality	GWAS	0.025	0.1	0.049
13	Causality	GWAS	0.025	0.1	0.062
13	Causality	GWAS	0.025	0.1	0.045
13	Causality	GWAS	0.025	0.1	0.044
13	Causality	GWAS	0.025	0.1	0.126
13	Causality	GWAS	0.025	0.1	0.045
13	Causality	GWAS	0.025	0.1	0.057
13	Causality	GWAS	0.025	0.1	0.062
13	Causality	GWAS	0.025	0.1	0.092
13	Causality	GWAS	0.025	0.1	0.04
13	Causality	GWAS	0.025	0.1	0.154
13	Causality	GWAS	0.025	0.1	0.026
13	Causality	GWAS	0.025	0.1	0.05
13	Causality	GWAS	0.025	0.1	0.053
13	Causality	GWAS	0.025	0.1	0.028
13	Causality	GWAS	0.025	0.1	0.031
13	Causality	GWAS	0.025	0.1	0.346
13	Causality	GWAS	0.025	0.1	0.043
13	Causality	GWAS	0.025	0.1	0.079
13	Causality	GWAS	0.025	0.1	0.067
13	Causality	GWAS	0.025	0.1	0.101
13	Causality	GWAS	0.025	0.1	0.101
13	Causality	GWAS	0.025	0.1	0.147
13	Causality	GWAS	0.025	0.1	0.134
13	Causality	GWAS	0.025	0.1	0.059
13	Causality	GWAS	0.025	0.1	0.054
13	Causality	GWAS	0.025	0.1	0.113
13	Causality	GWAS	0.025	0.1	0.125
13	Causality	GWAS	0.025	0.1	0.05
13	Causality	GWAS	0.025	0.1	0.081
13	Causality	GWAS	0.025	0.1	0.079
13	Causality	GWAS	0.025	0.1	0.024
13	Causality	GWAS	0.025	0.1	0.043
13	Causality	GWAS	0.025	0.1	0.094
13	Causality	GWAS	0.025	0.1	0.071
13	Causality	GWAS	0.025	0.1	0.057
13	Causality	GWAS	0.025	0.1	0.11
13	Causality	GWAS	0.025	0.1	0.021
13	Causality	GWAS	0.025	0.1	0.037
13	Causality	GWAS	0.025	0.1	0.118
13	Causality	GWAS	0.025	0.1	0.157
13	Causality	GWAS	0.025	0.1	0.107
13	Causality	GWAS	0.025	0.1	0.03
13	Causality	GWAS	0.025	0.1	0.206
13	Causality	GWAS	0.025	0.1	0.078
13	Causality	GWAS	0.025	0.1	0.071
13	Causality	GWAS	0.025	0.1	0.125
13	Causality	GWAS	0.025	0.1	0.039
13	Causality	GWAS	0.025	0.1	0.189
13	Causality	GWAS	0.025	0.1	0.111
13	Causality	GWAS	0.025	0.1	0.112
13	Causality	GWAS	0.025	0.1	0.024
13	Causality	GWAS	0.025	0.1	0.05
13	Causality	GWAS	0.025	0.1	0.046
13	Causality	GWAS	0.025	0.1	0.081
13	Causality	GWAS	0.025	0.1	0.076
13	Causality	GWAS	0.025	0.1	0.097
13	Causality	GWAS	0.025	0.1	0.072
13	Causality	GWAS	0.025	0.1	0.037
13	Causality	GWAS	0.025	0.1	0.062
13	Causality	GWAS	0.025	0.1	0.056
13	Causality	TWAS	0.025	0.1	0.059
13	Causality	TWAS	0.025	0.1	0.114
13	Causality	TWAS	0.025	0.1	0.07
13	Causality	TWAS	0.025	0.1	0.067
13	Causality	TWAS	0.025	0.1	0.028
13	Causality	TWAS	0.025	0.1	0.078
13	Causality	TWAS	0.025	0.1	0.029
13	Causality	TWAS	0.025	0.1	0.004
13	Causality	TWAS	0.025	0.1	0.068
13	Causality	TWAS	0.025	0.1	0.196
13	Causality	TWAS	0.025	0.1	0.073
13	Causality	TWAS	0.025	0.1	0.019
13	Causality	TWAS	0.025	0.1	0.043
13	Causality	TWAS	0.025	0.1	0.011
13	Causality	TWAS	0.025	0.1	0.096
13	Causality	TWAS	0.025	0.1	0.081
13	Causality	TWAS	0.025	0.1	0.091
13	Causality	TWAS	0.025	0.1	0.067
13	Causality	TWAS	0.025	0.1	0.011
13	Causality	TWAS	0.025	0.1	0.011
13	Causality	TWAS	0.025	0.1	0.006
13	Causality	TWAS	0.025	0.1	0.059
13	Causality	TWAS	0.025	0.1	0.029
13	Causality	TWAS	0.025	0.1	0.03
13	Causality	TWAS	0.025	0.1	0.266
13	Causality	TWAS	0.025	0.1	0.106
13	Causality	TWAS	0.025	0.1	0.054
13	Causality	TWAS	0.025	0.1	0.029
13	Causality	TWAS	0.025	0.1	0.005
13	Causality	TWAS	0.025	0.1	0.111
13	Causality	TWAS	0.025	0.1	0.048
13	Causality	TWAS	0.025	0.1	0.016
13	Causality	TWAS	0.025	0.1	0.006
13	Causality	TWAS	0.025	0.1	0.085
13	Causality	TWAS	0.025	0.1	0.032
13	Causality	TWAS	0.025	0.1	0.042
13	Causality	TWAS	0.025	0.1	0.018
13	Causality	TWAS	0.025	0.1	0.058
13	Causality	TWAS	0.025	0.1	0.008
13	Causality	TWAS	0.025	0.1	0.044
13	Causality	TWAS	0.025	0.1	0.014
13	Causality	TWAS	0.025	0.1	0.032
13	Causality	TWAS	0.025	0.1	0.057
13	Causality	TWAS	0.025	0.1	0.085
13	Causality	TWAS	0.025	0.1	0.175
13	Causality	TWAS	0.025	0.1	0.156
13	Causality	TWAS	0.025	0.1	0.016
13	Causality	TWAS	0.025	0.1	0.013
13	Causality	TWAS	0.025	0.1	0.06
13	Causality	TWAS	0.025	0.1	0.017
13	Causality	TWAS	0.025	0.1	0.014
13	Causality	TWAS	0.025	0.1	0.149
13	Causality	TWAS	0.025	0.1	0.027
13	Causality	TWAS	0.025	0.1	0.049
13	Causality	TWAS	0.025	0.1	0.009
13	Causality	TWAS	0.025	0.1	0.042
13	Causality	TWAS	0.025	0.1	0.31
13	Causality	TWAS	0.025	0.1	0.087
13	Causality	TWAS	0.025	0.1	0.059
13	Causality	TWAS	0.025	0.1	0.028
13	Causality	TWAS	0.025	0.1	0.003
13	Causality	TWAS	0.025	0.1	0.11
13	Causality	TWAS	0.025	0.1	0.098
13	Causality	TWAS	0.025	0.1	0.089
13	Causality	TWAS	0.025	0.1	0.028
13	Causality	TWAS	0.025	0.1	0.005
13	Causality	TWAS	0.025	0.1	0.011
13	Causality	TWAS	0.025	0.1	0.066
13	Causality	TWAS	0.025	0.1	0.007
13	Causality	TWAS	0.025	0.1	0.016
13	Causality	TWAS	0.025	0.1	0.087
13	Causality	TWAS	0.025	0.1	0.029
13	Causality	TWAS	0.025	0.1	0.097
13	Causality	TWAS	0.025	0.1	0.04
13	Causality	TWAS	0.025	0.1	0.084
13	Causality	TWAS	0.025	0.1	0.005
13	Causality	TWAS	0.025	0.1	0.079
13	Causality	TWAS	0.025	0.1	0.03
13	Causality	TWAS	0.025	0.1	0.023
13	Causality	TWAS	0.025	0.1	0.125
13	Causality	TWAS	0.025	0.1	0.021
13	Causality	TWAS	0.025	0.1	0.019
13	Causality	TWAS	0.025	0.1	0.306
13	Causality	TWAS	0.025	0.1	0.171
13	Causality	TWAS	0.025	0.1	0.058
13	Causality	TWAS	0.025	0.1	0.068
13	Causality	TWAS	0.025	0.1	0.025
13	Causality	TWAS	0.025	0.1	0.028
13	Causality	TWAS	0.025	0.1	0.002
13	Causality	TWAS	0.025	0.1	0.173
13	Causality	TWAS	0.025	0.1	0.034
13	Causality	TWAS	0.025	0.1	0.123
13	Causality	TWAS	0.025	0.1	0.061
13	Causality	TWAS	0.025	0.1	0.151
13	Causality	TWAS	0.025	0.1	0.029
13	Causality	TWAS	0.025	0.1	0.009
13	Causality	TWAS	0.025	0.1	0.01
13	Causality	TWAS	0.025	0.1	0.028
13	Causality	TWAS	0.025	0.1	0.038
13	Causality	TWAS	0.025	0.1	0.08
13	Causality	emGWAS	0.03	0.05	0.996
13	Causality	emGWAS	0.03	0.05	0.998
13	Causality	emGWAS	0.03	0.05	0.999
13	Causality	emGWAS	0.03	0.05	0.998
13	Causality	emGWAS	0.03	0.05	0.999
13	Causality	emGWAS	0.03	0.05	0.999
13	Causality	emGWAS	0.03	0.05	0.999
13	Causality	emGWAS	0.03	0.05	0.997
13	Causality	emGWAS	0.03	0.05	0.991
13	Causality	emGWAS	0.03	0.05	0.998
13	Causality	emGWAS	0.03	0.05	0.999
13	Causality	emGWAS	0.03	0.05	0.999
13	Causality	emGWAS	0.03	0.05	0.966
13	Causality	emGWAS	0.03	0.05	0.999
13	Causality	emGWAS	0.03	0.05	0.999
13	Causality	emGWAS	0.03	0.05	0.994
13	Causality	emGWAS	0.03	0.05	0.999
13	Causality	emGWAS	0.03	0.05	0.998
13	Causality	emGWAS	0.03	0.05	0.999
13	Causality	emGWAS	0.03	0.05	0.994
13	Causality	emGWAS	0.03	0.05	0.999
13	Causality	emGWAS	0.03	0.05	0.999
13	Causality	emGWAS	0.03	0.05	0.999
13	Causality	emGWAS	0.03	0.05	0.999
13	Causality	emGWAS	0.03	0.05	0.992
13	Causality	emGWAS	0.03	0.05	0.983
13	Causality	emGWAS	0.03	0.05	0.999
13	Causality	emGWAS	0.03	0.05	0.999
13	Causality	emGWAS	0.03	0.05	0.999
13	Causality	emGWAS	0.03	0.05	0.996
13	Causality	emGWAS	0.03	0.05	0.998
13	Causality	emGWAS	0.03	0.05	0.999
13	Causality	emGWAS	0.03	0.05	0.999
13	Causality	emGWAS	0.03	0.05	0.999
13	Causality	emGWAS	0.03	0.05	0.999
13	Causality	emGWAS	0.03	0.05	0.991
13	Causality	emGWAS	0.03	0.05	0.994
13	Causality	emGWAS	0.03	0.05	0.998
13	Causality	emGWAS	0.03	0.05	0.999
13	Causality	emGWAS	0.03	0.05	0.991
13	Causality	emGWAS	0.03	0.05	0.999
13	Causality	emGWAS	0.03	0.05	0.999
13	Causality	emGWAS	0.03	0.05	0.992
13	Causality	emGWAS	0.03	0.05	0.995
13	Causality	emGWAS	0.03	0.05	0.998
13	Causality	emGWAS	0.03	0.05	0.996
13	Causality	emGWAS	0.03	0.05	0.999
13	Causality	emGWAS	0.03	0.05	0.999
13	Causality	emGWAS	0.03	0.05	0.928
13	Causality	emGWAS	0.03	0.05	0.999
13	Causality	emGWAS	0.03	0.05	0.999
13	Causality	emGWAS	0.03	0.05	0.999
13	Causality	emGWAS	0.03	0.05	0.999
13	Causality	emGWAS	0.03	0.05	0.999
13	Causality	emGWAS	0.03	0.05	0.993
13	Causality	emGWAS	0.03	0.05	0.999
13	Causality	emGWAS	0.03	0.05	0.999
13	Causality	emGWAS	0.03	0.05	0.964
13	Causality	emGWAS	0.03	0.05	0.995
13	Causality	emGWAS	0.03	0.05	0.999
13	Causality	emGWAS	0.03	0.05	0.999
13	Causality	emGWAS	0.03	0.05	0.999
13	Causality	emGWAS	0.03	0.05	0.989
13	Causality	emGWAS	0.03	0.05	0.999
13	Causality	emGWAS	0.03	0.05	0.99
13	Causality	emGWAS	0.03	0.05	0.999
13	Causality	emGWAS	0.03	0.05	0.999
13	Causality	emGWAS	0.03	0.05	0.979
13	Causality	emGWAS	0.03	0.05	0.992
13	Causality	emGWAS	0.03	0.05	0.999
13	Causality	emGWAS	0.03	0.05	0.998
13	Causality	emGWAS	0.03	0.05	0.998
13	Causality	emGWAS	0.03	0.05	0.997
13	Causality	emGWAS	0.03	0.05	0.999
13	Causality	emGWAS	0.03	0.05	0.998
13	Causality	emGWAS	0.03	0.05	0.997
13	Causality	emGWAS	0.03	0.05	0.997
13	Causality	emGWAS	0.03	0.05	0.997
13	Causality	emGWAS	0.03	0.05	0.999
13	Causality	emGWAS	0.03	0.05	0.999
13	Causality	emGWAS	0.03	0.05	0.999
13	Causality	emGWAS	0.03	0.05	0.999
13	Causality	emGWAS	0.03	0.05	0.999
13	Causality	emGWAS	0.03	0.05	0.995
13	Causality	emGWAS	0.03	0.05	0.999
13	Causality	emGWAS	0.03	0.05	0.999
13	Causality	emGWAS	0.03	0.05	0.991
13	Causality	emGWAS	0.03	0.05	0.999
13	Causality	emGWAS	0.03	0.05	0.999
13	Causality	emGWAS	0.03	0.05	0.999
13	Causality	emGWAS	0.03	0.05	0.992
13	Causality	emGWAS	0.03	0.05	0.999
13	Causality	emGWAS	0.03	0.05	0.999
13	Causality	emGWAS	0.03	0.05	0.982
13	Causality	emGWAS	0.03	0.05	0.999
13	Causality	emGWAS	0.03	0.05	0.998
13	Causality	emGWAS	0.03	0.05	0.996
13	Causality	emGWAS	0.03	0.05	0.983
13	Causality	emGWAS	0.03	0.05	0.999
13	Causality	emGWAS	0.03	0.05	0.999
13	Causality	GWAS	0.03	0.05	0.073
13	Causality	GWAS	0.03	0.05	0.021
13	Causality	GWAS	0.03	0.05	0.049
13	Causality	GWAS	0.03	0.05	0.028
13	Causality	GWAS	0.03	0.05	0.078
13	Causality	GWAS	0.03	0.05	0.153
13	Causality	GWAS	0.03	0.05	0.025
13	Causality	GWAS	0.03	0.05	0.028
13	Causality	GWAS	0.03	0.05	0.044
13	Causality	GWAS	0.03	0.05	0.041
13	Causality	GWAS	0.03	0.05	0.053
13	Causality	GWAS	0.03	0.05	0.047
13	Causality	GWAS	0.03	0.05	0.084
13	Causality	GWAS	0.03	0.05	0.027
13	Causality	GWAS	0.03	0.05	0.034
13	Causality	GWAS	0.03	0.05	0.093
13	Causality	GWAS	0.03	0.05	0.025
13	Causality	GWAS	0.03	0.05	0.055
13	Causality	GWAS	0.03	0.05	0.03
13	Causality	GWAS	0.03	0.05	0.104
13	Causality	GWAS	0.03	0.05	0.07
13	Causality	GWAS	0.03	0.05	0.07
13	Causality	GWAS	0.03	0.05	0.192
13	Causality	GWAS	0.03	0.05	0.069
13	Causality	GWAS	0.03	0.05	0.072
13	Causality	GWAS	0.03	0.05	0.066
13	Causality	GWAS	0.03	0.05	0.038
13	Causality	GWAS	0.03	0.05	0.016
13	Causality	GWAS	0.03	0.05	0.057
13	Causality	GWAS	0.03	0.05	0.171
13	Causality	GWAS	0.03	0.05	0.081
13	Causality	GWAS	0.03	0.05	0.027
13	Causality	GWAS	0.03	0.05	0.132
13	Causality	GWAS	0.03	0.05	0.138
13	Causality	GWAS	0.03	0.05	0.132
13	Causality	GWAS	0.03	0.05	0.107
13	Causality	GWAS	0.03	0.05	0.041
13	Causality	GWAS	0.03	0.05	0.061
13	Causality	GWAS	0.03	0.05	0.044
13	Causality	GWAS	0.03	0.05	0.028
13	Causality	GWAS	0.03	0.05	0.043
13	Causality	GWAS	0.03	0.05	0.047
13	Causality	GWAS	0.03	0.05	0.037
13	Causality	GWAS	0.03	0.05	0.026
13	Causality	GWAS	0.03	0.05	0.025
13	Causality	GWAS	0.03	0.05	0.105
13	Causality	GWAS	0.03	0.05	0.043
13	Causality	GWAS	0.03	0.05	0.096
13	Causality	GWAS	0.03	0.05	0.028
13	Causality	GWAS	0.03	0.05	0.065
13	Causality	GWAS	0.03	0.05	0.299
13	Causality	GWAS	0.03	0.05	0.048
13	Causality	GWAS	0.03	0.05	0.082
13	Causality	GWAS	0.03	0.05	0.025
13	Causality	GWAS	0.03	0.05	0.113
13	Causality	GWAS	0.03	0.05	0.133
13	Causality	GWAS	0.03	0.05	0.071
13	Causality	GWAS	0.03	0.05	0.027
13	Causality	GWAS	0.03	0.05	0.083
13	Causality	GWAS	0.03	0.05	0.02
13	Causality	GWAS	0.03	0.05	0.116
13	Causality	GWAS	0.03	0.05	0.064
13	Causality	GWAS	0.03	0.05	0.062
13	Causality	GWAS	0.03	0.05	0.058
13	Causality	GWAS	0.03	0.05	0.04
13	Causality	GWAS	0.03	0.05	0.039
13	Causality	GWAS	0.03	0.05	0.095
13	Causality	GWAS	0.03	0.05	0.063
13	Causality	GWAS	0.03	0.05	0.039
13	Causality	GWAS	0.03	0.05	0.131
13	Causality	GWAS	0.03	0.05	0.043
13	Causality	GWAS	0.03	0.05	0.077
13	Causality	GWAS	0.03	0.05	0.011
13	Causality	GWAS	0.03	0.05	0.07
13	Causality	GWAS	0.03	0.05	0.118
13	Causality	GWAS	0.03	0.05	0.033
13	Causality	GWAS	0.03	0.05	0.073
13	Causality	GWAS	0.03	0.05	0.05
13	Causality	GWAS	0.03	0.05	0.04
13	Causality	GWAS	0.03	0.05	0.046
13	Causality	GWAS	0.03	0.05	0.08
13	Causality	GWAS	0.03	0.05	0.101
13	Causality	GWAS	0.03	0.05	0.075
13	Causality	GWAS	0.03	0.05	0.017
13	Causality	GWAS	0.03	0.05	0.054
13	Causality	GWAS	0.03	0.05	0.104
13	Causality	GWAS	0.03	0.05	0.031
13	Causality	GWAS	0.03	0.05	0.14
13	Causality	GWAS	0.03	0.05	0.058
13	Causality	GWAS	0.03	0.05	0.017
13	Causality	GWAS	0.03	0.05	0.021
13	Causality	GWAS	0.03	0.05	0.043
13	Causality	GWAS	0.03	0.05	0.042
13	Causality	GWAS	0.03	0.05	0.026
13	Causality	GWAS	0.03	0.05	0.078
13	Causality	GWAS	0.03	0.05	0.055
13	Causality	GWAS	0.03	0.05	0.04
13	Causality	GWAS	0.03	0.05	0.025
13	Causality	GWAS	0.03	0.05	0.084
13	Causality	GWAS	0.03	0.05	0.123
13	Causality	TWAS	0.03	0.05	0.008
13	Causality	TWAS	0.03	0.05	0.054
13	Causality	TWAS	0.03	0.05	0.018
13	Causality	TWAS	0.03	0.05	0.064
13	Causality	TWAS	0.03	0.05	0.018
13	Causality	TWAS	0.03	0.05	0.053
13	Causality	TWAS	0.03	0.05	0.092
13	Causality	TWAS	0.03	0.05	0.013
13	Causality	TWAS	0.03	0.05	0.008
13	Causality	TWAS	0.03	0.05	0.011
13	Causality	TWAS	0.03	0.05	0.01
13	Causality	TWAS	0.03	0.05	0.01
13	Causality	TWAS	0.03	0.05	0.013
13	Causality	TWAS	0.03	0.05	0.083
13	Causality	TWAS	0.03	0.05	0.12
13	Causality	TWAS	0.03	0.05	0.047
13	Causality	TWAS	0.03	0.05	0.097
13	Causality	TWAS	0.03	0.05	0.017
13	Causality	TWAS	0.03	0.05	0.013
13	Causality	TWAS	0.03	0.05	0.006
13	Causality	TWAS	0.03	0.05	0.029
13	Causality	TWAS	0.03	0.05	0.02
13	Causality	TWAS	0.03	0.05	0.019
13	Causality	TWAS	0.03	0.05	0.058
13	Causality	TWAS	0.03	0.05	0.015
13	Causality	TWAS	0.03	0.05	0.05
13	Causality	TWAS	0.03	0.05	0.008
13	Causality	TWAS	0.03	0.05	0.026
13	Causality	TWAS	0.03	0.05	0.032
13	Causality	TWAS	0.03	0.05	0.037
13	Causality	TWAS	0.03	0.05	0.174
13	Causality	TWAS	0.03	0.05	0.232
13	Causality	TWAS	0.03	0.05	0.269
13	Causality	TWAS	0.03	0.05	0.029
13	Causality	TWAS	0.03	0.05	0.067
13	Causality	TWAS	0.03	0.05	0.137
13	Causality	TWAS	0.03	0.05	0.052
13	Causality	TWAS	0.03	0.05	0.063
13	Causality	TWAS	0.03	0.05	0.023
13	Causality	TWAS	0.03	0.05	0.049
13	Causality	TWAS	0.03	0.05	0.035
13	Causality	TWAS	0.03	0.05	0.023
13	Causality	TWAS	0.03	0.05	0.091
13	Causality	TWAS	0.03	0.05	0.11
13	Causality	TWAS	0.03	0.05	0.021
13	Causality	TWAS	0.03	0.05	0.079
13	Causality	TWAS	0.03	0.05	0.025
13	Causality	TWAS	0.03	0.05	0.03
13	Causality	TWAS	0.03	0.05	0.026
13	Causality	TWAS	0.03	0.05	0.037
13	Causality	TWAS	0.03	0.05	0.019
13	Causality	TWAS	0.03	0.05	0.027
13	Causality	TWAS	0.03	0.05	0.018
13	Causality	TWAS	0.03	0.05	0.058
13	Causality	TWAS	0.03	0.05	0.07
13	Causality	TWAS	0.03	0.05	0.003
13	Causality	TWAS	0.03	0.05	0.101
13	Causality	TWAS	0.03	0.05	0.009
13	Causality	TWAS	0.03	0.05	0.092
13	Causality	TWAS	0.03	0.05	0.022
13	Causality	TWAS	0.03	0.05	0.25
13	Causality	TWAS	0.03	0.05	0.3
13	Causality	TWAS	0.03	0.05	0.038
13	Causality	TWAS	0.03	0.05	0.117
13	Causality	TWAS	0.03	0.05	0.007
13	Causality	TWAS	0.03	0.05	0.095
13	Causality	TWAS	0.03	0.05	0.083
13	Causality	TWAS	0.03	0.05	0.071
13	Causality	TWAS	0.03	0.05	0.101
13	Causality	TWAS	0.03	0.05	0.056
13	Causality	TWAS	0.03	0.05	0.022
13	Causality	TWAS	0.03	0.05	0.034
13	Causality	TWAS	0.03	0.05	0.024
13	Causality	TWAS	0.03	0.05	0.156
13	Causality	TWAS	0.03	0.05	0.004
13	Causality	TWAS	0.03	0.05	0.085
13	Causality	TWAS	0.03	0.05	0.087
13	Causality	TWAS	0.03	0.05	0.009
13	Causality	TWAS	0.03	0.05	0.068
13	Causality	TWAS	0.03	0.05	0.013
13	Causality	TWAS	0.03	0.05	0.03
13	Causality	TWAS	0.03	0.05	0.204
13	Causality	TWAS	0.03	0.05	0.067
13	Causality	TWAS	0.03	0.05	0.011
13	Causality	TWAS	0.03	0.05	0.003
13	Causality	TWAS	0.03	0.05	0.015
13	Causality	TWAS	0.03	0.05	0.014
13	Causality	TWAS	0.03	0.05	0.033
13	Causality	TWAS	0.03	0.05	0.121
13	Causality	TWAS	0.03	0.05	0.045
13	Causality	TWAS	0.03	0.05	0.023
13	Causality	TWAS	0.03	0.05	0.04
13	Causality	TWAS	0.03	0.05	0.002
13	Causality	TWAS	0.03	0.05	0.045
13	Causality	TWAS	0.03	0.05	0.053
13	Causality	TWAS	0.03	0.05	0.007
13	Causality	TWAS	0.03	0.05	0.025
13	Causality	TWAS	0.03	0.05	0.005
13	Causality	TWAS	0.03	0.05	0.104
13	Causality	TWAS	0.03	0.05	0.046
13	Causality	emGWAS	0.03	0.1	0.999
13	Causality	emGWAS	0.03	0.1	0.999
13	Causality	emGWAS	0.03	0.1	0.999
13	Causality	emGWAS	0.03	0.1	0.999
13	Causality	emGWAS	0.03	0.1	0.999
13	Causality	emGWAS	0.03	0.1	1
13	Causality	emGWAS	0.03	0.1	1
13	Causality	emGWAS	0.03	0.1	0.999
13	Causality	emGWAS	0.03	0.1	0.999
13	Causality	emGWAS	0.03	0.1	0.999
13	Causality	emGWAS	0.03	0.1	0.999
13	Causality	emGWAS	0.03	0.1	1
13	Causality	emGWAS	0.03	0.1	0.999
13	Causality	emGWAS	0.03	0.1	0.999
13	Causality	emGWAS	0.03	0.1	0.999
13	Causality	emGWAS	0.03	0.1	0.999
13	Causality	emGWAS	0.03	0.1	1
13	Causality	emGWAS	0.03	0.1	0.999
13	Causality	emGWAS	0.03	0.1	0.999
13	Causality	emGWAS	0.03	0.1	0.999
13	Causality	emGWAS	0.03	0.1	0.999
13	Causality	emGWAS	0.03	0.1	0.999
13	Causality	emGWAS	0.03	0.1	0.999
13	Causality	emGWAS	0.03	0.1	0.999
13	Causality	emGWAS	0.03	0.1	0.999
13	Causality	emGWAS	0.03	0.1	0.999
13	Causality	emGWAS	0.03	0.1	0.999
13	Causality	emGWAS	0.03	0.1	0.999
13	Causality	emGWAS	0.03	0.1	1
13	Causality	emGWAS	0.03	0.1	0.999
13	Causality	emGWAS	0.03	0.1	1
13	Causality	emGWAS	0.03	0.1	0.999
13	Causality	emGWAS	0.03	0.1	0.999
13	Causality	emGWAS	0.03	0.1	0.999
13	Causality	emGWAS	0.03	0.1	0.999
13	Causality	emGWAS	0.03	0.1	0.999
13	Causality	emGWAS	0.03	0.1	0.999
13	Causality	emGWAS	0.03	0.1	0.999
13	Causality	emGWAS	0.03	0.1	0.999
13	Causality	emGWAS	0.03	0.1	0.999
13	Causality	emGWAS	0.03	0.1	0.999
13	Causality	emGWAS	0.03	0.1	1
13	Causality	emGWAS	0.03	0.1	0.999
13	Causality	emGWAS	0.03	0.1	0.999
13	Causality	emGWAS	0.03	0.1	0.999
13	Causality	emGWAS	0.03	0.1	0.999
13	Causality	emGWAS	0.03	0.1	0.999
13	Causality	emGWAS	0.03	0.1	0.999
13	Causality	emGWAS	0.03	0.1	0.999
13	Causality	emGWAS	0.03	0.1	0.999
13	Causality	emGWAS	0.03	0.1	0.999
13	Causality	emGWAS	0.03	0.1	0.999
13	Causality	emGWAS	0.03	0.1	0.999
13	Causality	emGWAS	0.03	0.1	0.999
13	Causality	emGWAS	0.03	0.1	0.999
13	Causality	emGWAS	0.03	0.1	0.999
13	Causality	emGWAS	0.03	0.1	0.999
13	Causality	emGWAS	0.03	0.1	0.999
13	Causality	emGWAS	0.03	0.1	0.999
13	Causality	emGWAS	0.03	0.1	1
13	Causality	emGWAS	0.03	0.1	0.999
13	Causality	emGWAS	0.03	0.1	0.999
13	Causality	emGWAS	0.03	0.1	0.999
13	Causality	emGWAS	0.03	0.1	0.999
13	Causality	emGWAS	0.03	0.1	0.999
13	Causality	emGWAS	0.03	0.1	0.999
13	Causality	emGWAS	0.03	0.1	0.999
13	Causality	emGWAS	0.03	0.1	0.999
13	Causality	emGWAS	0.03	0.1	0.999
13	Causality	emGWAS	0.03	0.1	0.999
13	Causality	emGWAS	0.03	0.1	0.999
13	Causality	emGWAS	0.03	0.1	0.999
13	Causality	emGWAS	0.03	0.1	0.999
13	Causality	emGWAS	0.03	0.1	0.999
13	Causality	emGWAS	0.03	0.1	0.999
13	Causality	emGWAS	0.03	0.1	0.999
13	Causality	emGWAS	0.03	0.1	0.999
13	Causality	emGWAS	0.03	0.1	0.999
13	Causality	emGWAS	0.03	0.1	0.999
13	Causality	emGWAS	0.03	0.1	0.999
13	Causality	emGWAS	0.03	0.1	0.999
13	Causality	emGWAS	0.03	0.1	0.999
13	Causality	emGWAS	0.03	0.1	0.999
13	Causality	emGWAS	0.03	0.1	0.999
13	Causality	emGWAS	0.03	0.1	0.999
13	Causality	emGWAS	0.03	0.1	1
13	Causality	emGWAS	0.03	0.1	0.999
13	Causality	emGWAS	0.03	0.1	0.999
13	Causality	emGWAS	0.03	0.1	0.999
13	Causality	emGWAS	0.03	0.1	0.999
13	Causality	emGWAS	0.03	0.1	0.999
13	Causality	emGWAS	0.03	0.1	0.999
13	Causality	emGWAS	0.03	0.1	0.999
13	Causality	emGWAS	0.03	0.1	0.999
13	Causality	emGWAS	0.03	0.1	0.999
13	Causality	emGWAS	0.03	0.1	0.999
13	Causality	emGWAS	0.03	0.1	0.999
13	Causality	emGWAS	0.03	0.1	0.999
13	Causality	emGWAS	0.03	0.1	0.999
13	Causality	emGWAS	0.03	0.1	0.999
13	Causality	GWAS	0.03	0.1	0.217
13	Causality	GWAS	0.03	0.1	0.082
13	Causality	GWAS	0.03	0.1	0.085
13	Causality	GWAS	0.03	0.1	0.028
13	Causality	GWAS	0.03	0.1	0.059
13	Causality	GWAS	0.03	0.1	0.136
13	Causality	GWAS	0.03	0.1	0.029
13	Causality	GWAS	0.03	0.1	0.086
13	Causality	GWAS	0.03	0.1	0.061
13	Causality	GWAS	0.03	0.1	0.135
13	Causality	GWAS	0.03	0.1	0.105
13	Causality	GWAS	0.03	0.1	0.148
13	Causality	GWAS	0.03	0.1	0.06
13	Causality	GWAS	0.03	0.1	0.053
13	Causality	GWAS	0.03	0.1	0.042
13	Causality	GWAS	0.03	0.1	0.07
13	Causality	GWAS	0.03	0.1	0.041
13	Causality	GWAS	0.03	0.1	0.047
13	Causality	GWAS	0.03	0.1	0.078
13	Causality	GWAS	0.03	0.1	0.085
13	Causality	GWAS	0.03	0.1	0.08
13	Causality	GWAS	0.03	0.1	0.082
13	Causality	GWAS	0.03	0.1	0.05
13	Causality	GWAS	0.03	0.1	0.025
13	Causality	GWAS	0.03	0.1	0.053
13	Causality	GWAS	0.03	0.1	0.07
13	Causality	GWAS	0.03	0.1	0.122
13	Causality	GWAS	0.03	0.1	0.373
13	Causality	GWAS	0.03	0.1	0.03
13	Causality	GWAS	0.03	0.1	0.032
13	Causality	GWAS	0.03	0.1	0.066
13	Causality	GWAS	0.03	0.1	0.219
13	Causality	GWAS	0.03	0.1	0.047
13	Causality	GWAS	0.03	0.1	0.049
13	Causality	GWAS	0.03	0.1	0.082
13	Causality	GWAS	0.03	0.1	0.054
13	Causality	GWAS	0.03	0.1	0.025
13	Causality	GWAS	0.03	0.1	0.072
13	Causality	GWAS	0.03	0.1	0.2
13	Causality	GWAS	0.03	0.1	0.09
13	Causality	GWAS	0.03	0.1	0.06
13	Causality	GWAS	0.03	0.1	0.17
13	Causality	GWAS	0.03	0.1	0.136
13	Causality	GWAS	0.03	0.1	0.114
13	Causality	GWAS	0.03	0.1	0.043
13	Causality	GWAS	0.03	0.1	0.065
13	Causality	GWAS	0.03	0.1	0.102
13	Causality	GWAS	0.03	0.1	0.032
13	Causality	GWAS	0.03	0.1	0.014
13	Causality	GWAS	0.03	0.1	0.1
13	Causality	GWAS	0.03	0.1	0.023
13	Causality	GWAS	0.03	0.1	0.032
13	Causality	GWAS	0.03	0.1	0.052
13	Causality	GWAS	0.03	0.1	0.12
13	Causality	GWAS	0.03	0.1	0.028
13	Causality	GWAS	0.03	0.1	0.04
13	Causality	GWAS	0.03	0.1	0.165
13	Causality	GWAS	0.03	0.1	0.092
13	Causality	GWAS	0.03	0.1	0.095
13	Causality	GWAS	0.03	0.1	0.047
13	Causality	GWAS	0.03	0.1	0.066
13	Causality	GWAS	0.03	0.1	0.062
13	Causality	GWAS	0.03	0.1	0.121
13	Causality	GWAS	0.03	0.1	0.061
13	Causality	GWAS	0.03	0.1	0.047
13	Causality	GWAS	0.03	0.1	0.147
13	Causality	GWAS	0.03	0.1	0.053
13	Causality	GWAS	0.03	0.1	0.072
13	Causality	GWAS	0.03	0.1	0.104
13	Causality	GWAS	0.03	0.1	0.124
13	Causality	GWAS	0.03	0.1	0.123
13	Causality	GWAS	0.03	0.1	0.154
13	Causality	GWAS	0.03	0.1	0.076
13	Causality	GWAS	0.03	0.1	0.04
13	Causality	GWAS	0.03	0.1	0.112
13	Causality	GWAS	0.03	0.1	0.081
13	Causality	GWAS	0.03	0.1	0.118
13	Causality	GWAS	0.03	0.1	0.058
13	Causality	GWAS	0.03	0.1	0.035
13	Causality	GWAS	0.03	0.1	0.156
13	Causality	GWAS	0.03	0.1	0.021
13	Causality	GWAS	0.03	0.1	0.134
13	Causality	GWAS	0.03	0.1	0.072
13	Causality	GWAS	0.03	0.1	0.052
13	Causality	GWAS	0.03	0.1	0.081
13	Causality	GWAS	0.03	0.1	0.12
13	Causality	GWAS	0.03	0.1	0.029
13	Causality	GWAS	0.03	0.1	0.075
13	Causality	GWAS	0.03	0.1	0.079
13	Causality	GWAS	0.03	0.1	0.081
13	Causality	GWAS	0.03	0.1	0.053
13	Causality	GWAS	0.03	0.1	0.07
13	Causality	GWAS	0.03	0.1	0.051
13	Causality	GWAS	0.03	0.1	0.073
13	Causality	GWAS	0.03	0.1	0.034
13	Causality	GWAS	0.03	0.1	0.135
13	Causality	GWAS	0.03	0.1	0.082
13	Causality	GWAS	0.03	0.1	0.113
13	Causality	GWAS	0.03	0.1	0.046
13	Causality	GWAS	0.03	0.1	0.121
13	Causality	TWAS	0.03	0.1	0.025
13	Causality	TWAS	0.03	0.1	0.028
13	Causality	TWAS	0.03	0.1	0.008
13	Causality	TWAS	0.03	0.1	0.128
13	Causality	TWAS	0.03	0.1	0.037
13	Causality	TWAS	0.03	0.1	0.084
13	Causality	TWAS	0.03	0.1	0.013
13	Causality	TWAS	0.03	0.1	0.044
13	Causality	TWAS	0.03	0.1	0.089
13	Causality	TWAS	0.03	0.1	0.206
13	Causality	TWAS	0.03	0.1	0.09
13	Causality	TWAS	0.03	0.1	0.099
13	Causality	TWAS	0.03	0.1	0.1
13	Causality	TWAS	0.03	0.1	0.071
13	Causality	TWAS	0.03	0.1	0.291
13	Causality	TWAS	0.03	0.1	0.471
13	Causality	TWAS	0.03	0.1	0.035
13	Causality	TWAS	0.03	0.1	0.083
13	Causality	TWAS	0.03	0.1	0.031
13	Causality	TWAS	0.03	0.1	0.152
13	Causality	TWAS	0.03	0.1	0.184
13	Causality	TWAS	0.03	0.1	0.09
13	Causality	TWAS	0.03	0.1	0.088
13	Causality	TWAS	0.03	0.1	0.032
13	Causality	TWAS	0.03	0.1	0.277
13	Causality	TWAS	0.03	0.1	0.025
13	Causality	TWAS	0.03	0.1	0.059
13	Causality	TWAS	0.03	0.1	0.112
13	Causality	TWAS	0.03	0.1	0.02
13	Causality	TWAS	0.03	0.1	0.062
13	Causality	TWAS	0.03	0.1	0.018
13	Causality	TWAS	0.03	0.1	0.166
13	Causality	TWAS	0.03	0.1	0.061
13	Causality	TWAS	0.03	0.1	0.006
13	Causality	TWAS	0.03	0.1	0.359
13	Causality	TWAS	0.03	0.1	0.177
13	Causality	TWAS	0.03	0.1	0.107
13	Causality	TWAS	0.03	0.1	0.042
13	Causality	TWAS	0.03	0.1	0.077
13	Causality	TWAS	0.03	0.1	0.049
13	Causality	TWAS	0.03	0.1	0.009
13	Causality	TWAS	0.03	0.1	0.052
13	Causality	TWAS	0.03	0.1	0.109
13	Causality	TWAS	0.03	0.1	0.055
13	Causality	TWAS	0.03	0.1	0.076
13	Causality	TWAS	0.03	0.1	0.031
13	Causality	TWAS	0.03	0.1	0.021
13	Causality	TWAS	0.03	0.1	0.047
13	Causality	TWAS	0.03	0.1	0.089
13	Causality	TWAS	0.03	0.1	0.151
13	Causality	TWAS	0.03	0.1	0.031
13	Causality	TWAS	0.03	0.1	0.149
13	Causality	TWAS	0.03	0.1	0.028
13	Causality	TWAS	0.03	0.1	0.051
13	Causality	TWAS	0.03	0.1	0.047
13	Causality	TWAS	0.03	0.1	0.071
13	Causality	TWAS	0.03	0.1	0.102
13	Causality	TWAS	0.03	0.1	0.038
13	Causality	TWAS	0.03	0.1	0.29
13	Causality	TWAS	0.03	0.1	0.129
13	Causality	TWAS	0.03	0.1	0.013
13	Causality	TWAS	0.03	0.1	0.042
13	Causality	TWAS	0.03	0.1	0.105
13	Causality	TWAS	0.03	0.1	0.166
13	Causality	TWAS	0.03	0.1	0.01
13	Causality	TWAS	0.03	0.1	0.075
13	Causality	TWAS	0.03	0.1	0.069
13	Causality	TWAS	0.03	0.1	0.077
13	Causality	TWAS	0.03	0.1	0.205
13	Causality	TWAS	0.03	0.1	0.069
13	Causality	TWAS	0.03	0.1	0.249
13	Causality	TWAS	0.03	0.1	0.044
13	Causality	TWAS	0.03	0.1	0.042
13	Causality	TWAS	0.03	0.1	0.046
13	Causality	TWAS	0.03	0.1	0.074
13	Causality	TWAS	0.03	0.1	0.168
13	Causality	TWAS	0.03	0.1	0.078
13	Causality	TWAS	0.03	0.1	0.01
13	Causality	TWAS	0.03	0.1	0.046
13	Causality	TWAS	0.03	0.1	0.037
13	Causality	TWAS	0.03	0.1	0.137
13	Causality	TWAS	0.03	0.1	0.022
13	Causality	TWAS	0.03	0.1	0.046
13	Causality	TWAS	0.03	0.1	0.009
13	Causality	TWAS	0.03	0.1	0.05
13	Causality	TWAS	0.03	0.1	0.037
13	Causality	TWAS	0.03	0.1	0.011
13	Causality	TWAS	0.03	0.1	0.045
13	Causality	TWAS	0.03	0.1	0.071
13	Causality	TWAS	0.03	0.1	0.361
13	Causality	TWAS	0.03	0.1	0.023
13	Causality	TWAS	0.03	0.1	0.016
13	Causality	TWAS	0.03	0.1	0.189
13	Causality	TWAS	0.03	0.1	0.137
13	Causality	TWAS	0.03	0.1	0.014
13	Causality	TWAS	0.03	0.1	0.048
13	Causality	TWAS	0.03	0.1	0.059
13	Causality	TWAS	0.03	0.1	0.199
13	Causality	TWAS	0.03	0.1	0.007
13	Causality	TWAS	0.03	0.1	0.023
13	Causality	emGWAS	0.04	0.05	0.999
13	Causality	emGWAS	0.04	0.05	0.999
13	Causality	emGWAS	0.04	0.05	0.999
13	Causality	emGWAS	0.04	0.05	0.999
13	Causality	emGWAS	0.04	0.05	0.999
13	Causality	emGWAS	0.04	0.05	0.999
13	Causality	emGWAS	0.04	0.05	0.99
13	Causality	emGWAS	0.04	0.05	0.999
13	Causality	emGWAS	0.04	0.05	0.999
13	Causality	emGWAS	0.04	0.05	0.998
13	Causality	emGWAS	0.04	0.05	0.978
13	Causality	emGWAS	0.04	0.05	0.995
13	Causality	emGWAS	0.04	0.05	0.981
13	Causality	emGWAS	0.04	0.05	0.999
13	Causality	emGWAS	0.04	0.05	0.999
13	Causality	emGWAS	0.04	0.05	0.989
13	Causality	emGWAS	0.04	0.05	0.998
13	Causality	emGWAS	0.04	0.05	0.992
13	Causality	emGWAS	0.04	0.05	0.999
13	Causality	emGWAS	0.04	0.05	0.996
13	Causality	emGWAS	0.04	0.05	0.994
13	Causality	emGWAS	0.04	0.05	0.999
13	Causality	emGWAS	0.04	0.05	0.998
13	Causality	emGWAS	0.04	0.05	0.997
13	Causality	emGWAS	0.04	0.05	0.999
13	Causality	emGWAS	0.04	0.05	0.996
13	Causality	emGWAS	0.04	0.05	0.999
13	Causality	emGWAS	0.04	0.05	0.999
13	Causality	emGWAS	0.04	0.05	0.966
13	Causality	emGWAS	0.04	0.05	0.999
13	Causality	emGWAS	0.04	0.05	0.992
13	Causality	emGWAS	0.04	0.05	0.965
13	Causality	emGWAS	0.04	0.05	0.999
13	Causality	emGWAS	0.04	0.05	0.999
13	Causality	emGWAS	0.04	0.05	0.999
13	Causality	emGWAS	0.04	0.05	0.999
13	Causality	emGWAS	0.04	0.05	0.999
13	Causality	emGWAS	0.04	0.05	0.999
13	Causality	emGWAS	0.04	0.05	0.994
13	Causality	emGWAS	0.04	0.05	0.996
13	Causality	emGWAS	0.04	0.05	0.999
13	Causality	emGWAS	0.04	0.05	0.995
13	Causality	emGWAS	0.04	0.05	0.999
13	Causality	emGWAS	0.04	0.05	0.999
13	Causality	emGWAS	0.04	0.05	0.99
13	Causality	emGWAS	0.04	0.05	0.999
13	Causality	emGWAS	0.04	0.05	0.995
13	Causality	emGWAS	0.04	0.05	0.999
13	Causality	emGWAS	0.04	0.05	0.998
13	Causality	emGWAS	0.04	0.05	0.999
13	Causality	emGWAS	0.04	0.05	0.997
13	Causality	emGWAS	0.04	0.05	0.926
13	Causality	emGWAS	0.04	0.05	0.999
13	Causality	emGWAS	0.04	0.05	0.999
13	Causality	emGWAS	0.04	0.05	0.999
13	Causality	emGWAS	0.04	0.05	0.999
13	Causality	emGWAS	0.04	0.05	0.999
13	Causality	emGWAS	0.04	0.05	0.999
13	Causality	emGWAS	0.04	0.05	0.999
13	Causality	emGWAS	0.04	0.05	0.997
13	Causality	emGWAS	0.04	0.05	0.994
13	Causality	emGWAS	0.04	0.05	0.999
13	Causality	emGWAS	0.04	0.05	0.999
13	Causality	emGWAS	0.04	0.05	0.999
13	Causality	emGWAS	0.04	0.05	0.997
13	Causality	emGWAS	0.04	0.05	0.992
13	Causality	emGWAS	0.04	0.05	0.994
13	Causality	emGWAS	0.04	0.05	0.998
13	Causality	emGWAS	0.04	0.05	0.983
13	Causality	emGWAS	0.04	0.05	0.998
13	Causality	emGWAS	0.04	0.05	0.999
13	Causality	emGWAS	0.04	0.05	0.996
13	Causality	emGWAS	0.04	0.05	0.998
13	Causality	emGWAS	0.04	0.05	0.999
13	Causality	emGWAS	0.04	0.05	0.984
13	Causality	emGWAS	0.04	0.05	0.999
13	Causality	emGWAS	0.04	0.05	0.998
13	Causality	emGWAS	0.04	0.05	0.999
13	Causality	emGWAS	0.04	0.05	0.99
13	Causality	emGWAS	0.04	0.05	0.999
13	Causality	emGWAS	0.04	0.05	0.996
13	Causality	emGWAS	0.04	0.05	0.999
13	Causality	emGWAS	0.04	0.05	0.996
13	Causality	emGWAS	0.04	0.05	0.999
13	Causality	emGWAS	0.04	0.05	0.991
13	Causality	emGWAS	0.04	0.05	0.999
13	Causality	emGWAS	0.04	0.05	0.998
13	Causality	emGWAS	0.04	0.05	0.999
13	Causality	emGWAS	0.04	0.05	0.999
13	Causality	emGWAS	0.04	0.05	0.999
13	Causality	emGWAS	0.04	0.05	0.999
13	Causality	emGWAS	0.04	0.05	0.999
13	Causality	emGWAS	0.04	0.05	0.999
13	Causality	emGWAS	0.04	0.05	0.999
13	Causality	emGWAS	0.04	0.05	0.999
13	Causality	emGWAS	0.04	0.05	0.999
13	Causality	emGWAS	0.04	0.05	0.991
13	Causality	emGWAS	0.04	0.05	0.998
13	Causality	emGWAS	0.04	0.05	0.999
13	Causality	emGWAS	0.04	0.05	0.99
13	Causality	GWAS	0.04	0.05	0.029
13	Causality	GWAS	0.04	0.05	0.08
13	Causality	GWAS	0.04	0.05	0.09
13	Causality	GWAS	0.04	0.05	0.04
13	Causality	GWAS	0.04	0.05	0.033
13	Causality	GWAS	0.04	0.05	0.05
13	Causality	GWAS	0.04	0.05	0.101
13	Causality	GWAS	0.04	0.05	0.026
13	Causality	GWAS	0.04	0.05	0.131
13	Causality	GWAS	0.04	0.05	0.116
13	Causality	GWAS	0.04	0.05	0.062
13	Causality	GWAS	0.04	0.05	0.049
13	Causality	GWAS	0.04	0.05	0.043
13	Causality	GWAS	0.04	0.05	0.074
13	Causality	GWAS	0.04	0.05	0.031
13	Causality	GWAS	0.04	0.05	0.048
13	Causality	GWAS	0.04	0.05	0.082
13	Causality	GWAS	0.04	0.05	0.102
13	Causality	GWAS	0.04	0.05	0.108
13	Causality	GWAS	0.04	0.05	0.033
13	Causality	GWAS	0.04	0.05	0.037
13	Causality	GWAS	0.04	0.05	0.11
13	Causality	GWAS	0.04	0.05	0.122
13	Causality	GWAS	0.04	0.05	0.025
13	Causality	GWAS	0.04	0.05	0.03
13	Causality	GWAS	0.04	0.05	0.059
13	Causality	GWAS	0.04	0.05	0.073
13	Causality	GWAS	0.04	0.05	0.131
13	Causality	GWAS	0.04	0.05	0.05
13	Causality	GWAS	0.04	0.05	0.047
13	Causality	GWAS	0.04	0.05	0.048
13	Causality	GWAS	0.04	0.05	0.091
13	Causality	GWAS	0.04	0.05	0.045
13	Causality	GWAS	0.04	0.05	0.019
13	Causality	GWAS	0.04	0.05	0.084
13	Causality	GWAS	0.04	0.05	0.331
13	Causality	GWAS	0.04	0.05	0.064
13	Causality	GWAS	0.04	0.05	0.036
13	Causality	GWAS	0.04	0.05	0.02
13	Causality	GWAS	0.04	0.05	0.085
13	Causality	GWAS	0.04	0.05	0.027
13	Causality	GWAS	0.04	0.05	0.054
13	Causality	GWAS	0.04	0.05	0.022
13	Causality	GWAS	0.04	0.05	0.044
13	Causality	GWAS	0.04	0.05	0.093
13	Causality	GWAS	0.04	0.05	0.033
13	Causality	GWAS	0.04	0.05	0.143
13	Causality	GWAS	0.04	0.05	0.028
13	Causality	GWAS	0.04	0.05	0.044
13	Causality	GWAS	0.04	0.05	0.029
13	Causality	GWAS	0.04	0.05	0.208
13	Causality	GWAS	0.04	0.05	0.087
13	Causality	GWAS	0.04	0.05	0.083
13	Causality	GWAS	0.04	0.05	0.031
13	Causality	GWAS	0.04	0.05	0.029
13	Causality	GWAS	0.04	0.05	0.046
13	Causality	GWAS	0.04	0.05	0.074
13	Causality	GWAS	0.04	0.05	0.033
13	Causality	GWAS	0.04	0.05	0.139
13	Causality	GWAS	0.04	0.05	0.057
13	Causality	GWAS	0.04	0.05	0.145
13	Causality	GWAS	0.04	0.05	0.11
13	Causality	GWAS	0.04	0.05	0.018
13	Causality	GWAS	0.04	0.05	0.048
13	Causality	GWAS	0.04	0.05	0.059
13	Causality	GWAS	0.04	0.05	0.069
13	Causality	GWAS	0.04	0.05	0.07
13	Causality	GWAS	0.04	0.05	0.164
13	Causality	GWAS	0.04	0.05	0.081
13	Causality	GWAS	0.04	0.05	0.077
13	Causality	GWAS	0.04	0.05	0.07
13	Causality	GWAS	0.04	0.05	0.073
13	Causality	GWAS	0.04	0.05	0.084
13	Causality	GWAS	0.04	0.05	0.054
13	Causality	GWAS	0.04	0.05	0.14
13	Causality	GWAS	0.04	0.05	0.183
13	Causality	GWAS	0.04	0.05	0.03
13	Causality	GWAS	0.04	0.05	0.062
13	Causality	GWAS	0.04	0.05	0.05
13	Causality	GWAS	0.04	0.05	0.022
13	Causality	GWAS	0.04	0.05	0.147
13	Causality	GWAS	0.04	0.05	0.095
13	Causality	GWAS	0.04	0.05	0.083
13	Causality	GWAS	0.04	0.05	0.149
13	Causality	GWAS	0.04	0.05	0.034
13	Causality	GWAS	0.04	0.05	0.054
13	Causality	GWAS	0.04	0.05	0.042
13	Causality	GWAS	0.04	0.05	0.029
13	Causality	GWAS	0.04	0.05	0.08
13	Causality	GWAS	0.04	0.05	0.012
13	Causality	GWAS	0.04	0.05	0.124
13	Causality	GWAS	0.04	0.05	0.056
13	Causality	GWAS	0.04	0.05	0.069
13	Causality	GWAS	0.04	0.05	0.088
13	Causality	GWAS	0.04	0.05	0.095
13	Causality	GWAS	0.04	0.05	0.115
13	Causality	GWAS	0.04	0.05	0.043
13	Causality	GWAS	0.04	0.05	0.046
13	Causality	GWAS	0.04	0.05	0.051
13	Causality	GWAS	0.04	0.05	0.068
13	Causality	TWAS	0.04	0.05	0.055
13	Causality	TWAS	0.04	0.05	0.015
13	Causality	TWAS	0.04	0.05	0.062
13	Causality	TWAS	0.04	0.05	0.081
13	Causality	TWAS	0.04	0.05	0.078
13	Causality	TWAS	0.04	0.05	0.054
13	Causality	TWAS	0.04	0.05	0.056
13	Causality	TWAS	0.04	0.05	1
13	Causality	TWAS	0.04	0.05	0.118
13	Causality	TWAS	0.04	0.05	0.013
13	Causality	TWAS	0.04	0.05	0.286
13	Causality	TWAS	0.04	0.05	0.02
13	Causality	TWAS	0.04	0.05	0.031
13	Causality	TWAS	0.04	0.05	0.012
13	Causality	TWAS	0.04	0.05	0.069
13	Causality	TWAS	0.04	0.05	0.008
13	Causality	TWAS	0.04	0.05	0.037
13	Causality	TWAS	0.04	0.05	0.033
13	Causality	TWAS	0.04	0.05	0.038
13	Causality	TWAS	0.04	0.05	0.199
13	Causality	TWAS	0.04	0.05	0.011
13	Causality	TWAS	0.04	0.05	0.035
13	Causality	TWAS	0.04	0.05	0.34
13	Causality	TWAS	0.04	0.05	0.319
13	Causality	TWAS	0.04	0.05	0.075
13	Causality	TWAS	0.04	0.05	0.066
13	Causality	TWAS	0.04	0.05	0.036
13	Causality	TWAS	0.04	0.05	0.099
13	Causality	TWAS	0.04	0.05	0.077
13	Causality	TWAS	0.04	0.05	0.183
13	Causality	TWAS	0.04	0.05	0.165
13	Causality	TWAS	0.04	0.05	0.058
13	Causality	TWAS	0.04	0.05	0.007
13	Causality	TWAS	0.04	0.05	0.033
13	Causality	TWAS	0.04	0.05	0.059
13	Causality	TWAS	0.04	0.05	0.009
13	Causality	TWAS	0.04	0.05	0.006
13	Causality	TWAS	0.04	0.05	0.064
13	Causality	TWAS	0.04	0.05	0.106
13	Causality	TWAS	0.04	0.05	0.024
13	Causality	TWAS	0.04	0.05	0.041
13	Causality	TWAS	0.04	0.05	0.07
13	Causality	TWAS	0.04	0.05	0.011
13	Causality	TWAS	0.04	0.05	0.032
13	Causality	TWAS	0.04	0.05	0.122
13	Causality	TWAS	0.04	0.05	0.011
13	Causality	TWAS	0.04	0.05	0.314
13	Causality	TWAS	0.04	0.05	0.114
13	Causality	TWAS	0.04	0.05	0.107
13	Causality	TWAS	0.04	0.05	0.124
13	Causality	TWAS	0.04	0.05	0.031
13	Causality	TWAS	0.04	0.05	0.054
13	Causality	TWAS	0.04	0.05	0.033
13	Causality	TWAS	0.04	0.05	0.066
13	Causality	TWAS	0.04	0.05	0.025
13	Causality	TWAS	0.04	0.05	0.346
13	Causality	TWAS	0.04	0.05	1
13	Causality	TWAS	0.04	0.05	0.099
13	Causality	TWAS	0.04	0.05	0.002
13	Causality	TWAS	0.04	0.05	0.058
13	Causality	TWAS	0.04	0.05	0.073
13	Causality	TWAS	0.04	0.05	0.141
13	Causality	TWAS	0.04	0.05	0.019
13	Causality	TWAS	0.04	0.05	0.025
13	Causality	TWAS	0.04	0.05	0.124
13	Causality	TWAS	0.04	0.05	0.033
13	Causality	TWAS	0.04	0.05	0.231
13	Causality	TWAS	0.04	0.05	0.176
13	Causality	TWAS	0.04	0.05	0.073
13	Causality	TWAS	0.04	0.05	0.032
13	Causality	TWAS	0.04	0.05	0.05
13	Causality	TWAS	0.04	0.05	0.047
13	Causality	TWAS	0.04	0.05	0.055
13	Causality	TWAS	0.04	0.05	0.069
13	Causality	TWAS	0.04	0.05	0.114
13	Causality	TWAS	0.04	0.05	0.045
13	Causality	TWAS	0.04	0.05	0.041
13	Causality	TWAS	0.04	0.05	0.038
13	Causality	TWAS	0.04	0.05	0.066
13	Causality	TWAS	0.04	0.05	0.056
13	Causality	TWAS	0.04	0.05	0.014
13	Causality	TWAS	0.04	0.05	0.135
13	Causality	TWAS	0.04	0.05	0.161
13	Causality	TWAS	0.04	0.05	0.035
13	Causality	TWAS	0.04	0.05	0.043
13	Causality	TWAS	0.04	0.05	0.099
13	Causality	TWAS	0.04	0.05	0.038
13	Causality	TWAS	0.04	0.05	0.019
13	Causality	TWAS	0.04	0.05	0.017
13	Causality	TWAS	0.04	0.05	0.104
13	Causality	TWAS	0.04	0.05	0.099
13	Causality	TWAS	0.04	0.05	0.015
13	Causality	TWAS	0.04	0.05	0.042
13	Causality	TWAS	0.04	0.05	0.108
13	Causality	TWAS	0.04	0.05	0.106
13	Causality	TWAS	0.04	0.05	0.069
13	Causality	TWAS	0.04	0.05	0.016
13	Causality	TWAS	0.04	0.05	0.038
13	Causality	TWAS	0.04	0.05	0.131
13	Causality	TWAS	0.04	0.05	0.004
13	Causality	emGWAS	0.04	0.1	0.999
13	Causality	emGWAS	0.04	0.1	0.999
13	Causality	emGWAS	0.04	0.1	0.999
13	Causality	emGWAS	0.04	0.1	0.999
13	Causality	emGWAS	0.04	0.1	0.999
13	Causality	emGWAS	0.04	0.1	0.999
13	Causality	emGWAS	0.04	0.1	0.999
13	Causality	emGWAS	0.04	0.1	1
13	Causality	emGWAS	0.04	0.1	0.999
13	Causality	emGWAS	0.04	0.1	0.999
13	Causality	emGWAS	0.04	0.1	0.999
13	Causality	emGWAS	0.04	0.1	0.999
13	Causality	emGWAS	0.04	0.1	0.999
13	Causality	emGWAS	0.04	0.1	0.999
13	Causality	emGWAS	0.04	0.1	1
13	Causality	emGWAS	0.04	0.1	0.999
13	Causality	emGWAS	0.04	0.1	1
13	Causality	emGWAS	0.04	0.1	0.999
13	Causality	emGWAS	0.04	0.1	0.999
13	Causality	emGWAS	0.04	0.1	1
13	Causality	emGWAS	0.04	0.1	0.999
13	Causality	emGWAS	0.04	0.1	0.999
13	Causality	emGWAS	0.04	0.1	0.999
13	Causality	emGWAS	0.04	0.1	0.999
13	Causality	emGWAS	0.04	0.1	0.999
13	Causality	emGWAS	0.04	0.1	0.999
13	Causality	emGWAS	0.04	0.1	0.999
13	Causality	emGWAS	0.04	0.1	1
13	Causality	emGWAS	0.04	0.1	0.999
13	Causality	emGWAS	0.04	0.1	0.999
13	Causality	emGWAS	0.04	0.1	0.999
13	Causality	emGWAS	0.04	0.1	0.999
13	Causality	emGWAS	0.04	0.1	0.999
13	Causality	emGWAS	0.04	0.1	0.999
13	Causality	emGWAS	0.04	0.1	0.999
13	Causality	emGWAS	0.04	0.1	0.999
13	Causality	emGWAS	0.04	0.1	0.999
13	Causality	emGWAS	0.04	0.1	0.999
13	Causality	emGWAS	0.04	0.1	0.999
13	Causality	emGWAS	0.04	0.1	0.999
13	Causality	emGWAS	0.04	0.1	0.999
13	Causality	emGWAS	0.04	0.1	0.999
13	Causality	emGWAS	0.04	0.1	0.999
13	Causality	emGWAS	0.04	0.1	1
13	Causality	emGWAS	0.04	0.1	0.999
13	Causality	emGWAS	0.04	0.1	0.999
13	Causality	emGWAS	0.04	0.1	0.999
13	Causality	emGWAS	0.04	0.1	0.999
13	Causality	emGWAS	0.04	0.1	0.999
13	Causality	emGWAS	0.04	0.1	0.999
13	Causality	emGWAS	0.04	0.1	0.999
13	Causality	emGWAS	0.04	0.1	0.999
13	Causality	emGWAS	0.04	0.1	0.999
13	Causality	emGWAS	0.04	0.1	0.999
13	Causality	emGWAS	0.04	0.1	0.999
13	Causality	emGWAS	0.04	0.1	0.999
13	Causality	emGWAS	0.04	0.1	0.999
13	Causality	emGWAS	0.04	0.1	0.999
13	Causality	emGWAS	0.04	0.1	0.999
13	Causality	emGWAS	0.04	0.1	0.999
13	Causality	emGWAS	0.04	0.1	0.999
13	Causality	emGWAS	0.04	0.1	0.999
13	Causality	emGWAS	0.04	0.1	0.999
13	Causality	emGWAS	0.04	0.1	0.999
13	Causality	emGWAS	0.04	0.1	0.999
13	Causality	emGWAS	0.04	0.1	0.999
13	Causality	emGWAS	0.04	0.1	1
13	Causality	emGWAS	0.04	0.1	1
13	Causality	emGWAS	0.04	0.1	0.999
13	Causality	emGWAS	0.04	0.1	0.999
13	Causality	emGWAS	0.04	0.1	0.999
13	Causality	emGWAS	0.04	0.1	0.999
13	Causality	emGWAS	0.04	0.1	0.999
13	Causality	emGWAS	0.04	0.1	0.999
13	Causality	emGWAS	0.04	0.1	0.999
13	Causality	emGWAS	0.04	0.1	1
13	Causality	emGWAS	0.04	0.1	0.999
13	Causality	emGWAS	0.04	0.1	0.999
13	Causality	emGWAS	0.04	0.1	0.999
13	Causality	emGWAS	0.04	0.1	1
13	Causality	emGWAS	0.04	0.1	0.999
13	Causality	emGWAS	0.04	0.1	0.999
13	Causality	emGWAS	0.04	0.1	0.999
13	Causality	emGWAS	0.04	0.1	0.999
13	Causality	emGWAS	0.04	0.1	1
13	Causality	emGWAS	0.04	0.1	0.999
13	Causality	emGWAS	0.04	0.1	0.999
13	Causality	emGWAS	0.04	0.1	0.999
13	Causality	emGWAS	0.04	0.1	0.999
13	Causality	emGWAS	0.04	0.1	0.999
13	Causality	emGWAS	0.04	0.1	0.999
13	Causality	emGWAS	0.04	0.1	0.999
13	Causality	emGWAS	0.04	0.1	0.999
13	Causality	emGWAS	0.04	0.1	0.999
13	Causality	emGWAS	0.04	0.1	1
13	Causality	emGWAS	0.04	0.1	0.999
13	Causality	emGWAS	0.04	0.1	0.999
13	Causality	emGWAS	0.04	0.1	0.999
13	Causality	emGWAS	0.04	0.1	0.999
13	Causality	emGWAS	0.04	0.1	0.999
13	Causality	GWAS	0.04	0.1	0.137
13	Causality	GWAS	0.04	0.1	0.023
13	Causality	GWAS	0.04	0.1	0.068
13	Causality	GWAS	0.04	0.1	0.016
13	Causality	GWAS	0.04	0.1	0.045
13	Causality	GWAS	0.04	0.1	0.082
13	Causality	GWAS	0.04	0.1	0.101
13	Causality	GWAS	0.04	0.1	0.045
13	Causality	GWAS	0.04	0.1	0.06
13	Causality	GWAS	0.04	0.1	0.035
13	Causality	GWAS	0.04	0.1	0.033
13	Causality	GWAS	0.04	0.1	0.061
13	Causality	GWAS	0.04	0.1	0.136
13	Causality	GWAS	0.04	0.1	0.244
13	Causality	GWAS	0.04	0.1	0.097
13	Causality	GWAS	0.04	0.1	0.032
13	Causality	GWAS	0.04	0.1	0.058
13	Causality	GWAS	0.04	0.1	0.049
13	Causality	GWAS	0.04	0.1	0.068
13	Causality	GWAS	0.04	0.1	0.108
13	Causality	GWAS	0.04	0.1	0.151
13	Causality	GWAS	0.04	0.1	0.092
13	Causality	GWAS	0.04	0.1	0.054
13	Causality	GWAS	0.04	0.1	0.059
13	Causality	GWAS	0.04	0.1	0.065
13	Causality	GWAS	0.04	0.1	0.093
13	Causality	GWAS	0.04	0.1	0.111
13	Causality	GWAS	0.04	0.1	0.22
13	Causality	GWAS	0.04	0.1	0.071
13	Causality	GWAS	0.04	0.1	0.071
13	Causality	GWAS	0.04	0.1	0.054
13	Causality	GWAS	0.04	0.1	0.126
13	Causality	GWAS	0.04	0.1	0.087
13	Causality	GWAS	0.04	0.1	0.141
13	Causality	GWAS	0.04	0.1	0.168
13	Causality	GWAS	0.04	0.1	0.133
13	Causality	GWAS	0.04	0.1	0.07
13	Causality	GWAS	0.04	0.1	0.129
13	Causality	GWAS	0.04	0.1	0.049
13	Causality	GWAS	0.04	0.1	0.112
13	Causality	GWAS	0.04	0.1	0.028
13	Causality	GWAS	0.04	0.1	0.178
13	Causality	GWAS	0.04	0.1	0.121
13	Causality	GWAS	0.04	0.1	0.083
13	Causality	GWAS	0.04	0.1	0.196
13	Causality	GWAS	0.04	0.1	0.077
13	Causality	GWAS	0.04	0.1	0.118
13	Causality	GWAS	0.04	0.1	0.184
13	Causality	GWAS	0.04	0.1	0.032
13	Causality	GWAS	0.04	0.1	0.058
13	Causality	GWAS	0.04	0.1	0.08
13	Causality	GWAS	0.04	0.1	0.066
13	Causality	GWAS	0.04	0.1	0.177
13	Causality	GWAS	0.04	0.1	0.093
13	Causality	GWAS	0.04	0.1	0.086
13	Causality	GWAS	0.04	0.1	0.136
13	Causality	GWAS	0.04	0.1	0.11
13	Causality	GWAS	0.04	0.1	0.036
13	Causality	GWAS	0.04	0.1	0.035
13	Causality	GWAS	0.04	0.1	0.101
13	Causality	GWAS	0.04	0.1	0.097
13	Causality	GWAS	0.04	0.1	0.141
13	Causality	GWAS	0.04	0.1	0.062
13	Causality	GWAS	0.04	0.1	0.059
13	Causality	GWAS	0.04	0.1	0.038
13	Causality	GWAS	0.04	0.1	0.084
13	Causality	GWAS	0.04	0.1	0.128
13	Causality	GWAS	0.04	0.1	0.155
13	Causality	GWAS	0.04	0.1	0.088
13	Causality	GWAS	0.04	0.1	0.051
13	Causality	GWAS	0.04	0.1	0.076
13	Causality	GWAS	0.04	0.1	0.057
13	Causality	GWAS	0.04	0.1	0.153
13	Causality	GWAS	0.04	0.1	0.047
13	Causality	GWAS	0.04	0.1	0.093
13	Causality	GWAS	0.04	0.1	0.422
13	Causality	GWAS	0.04	0.1	0.094
13	Causality	GWAS	0.04	0.1	0.082
13	Causality	GWAS	0.04	0.1	0.072
13	Causality	GWAS	0.04	0.1	0.086
13	Causality	GWAS	0.04	0.1	0.071
13	Causality	GWAS	0.04	0.1	0.078
13	Causality	GWAS	0.04	0.1	0.093
13	Causality	GWAS	0.04	0.1	0.059
13	Causality	GWAS	0.04	0.1	0.24
13	Causality	GWAS	0.04	0.1	0.034
13	Causality	GWAS	0.04	0.1	0.112
13	Causality	GWAS	0.04	0.1	0.046
13	Causality	GWAS	0.04	0.1	0.093
13	Causality	GWAS	0.04	0.1	0.186
13	Causality	GWAS	0.04	0.1	0.068
13	Causality	GWAS	0.04	0.1	0.055
13	Causality	GWAS	0.04	0.1	0.135
13	Causality	GWAS	0.04	0.1	0.136
13	Causality	GWAS	0.04	0.1	0.029
13	Causality	GWAS	0.04	0.1	0.037
13	Causality	GWAS	0.04	0.1	0.154
13	Causality	GWAS	0.04	0.1	0.028
13	Causality	GWAS	0.04	0.1	0.095
13	Causality	GWAS	0.04	0.1	0.14
13	Causality	TWAS	0.04	0.1	0.242
13	Causality	TWAS	0.04	0.1	0.028
13	Causality	TWAS	0.04	0.1	0.074
13	Causality	TWAS	0.04	0.1	0.076
13	Causality	TWAS	0.04	0.1	0.165
13	Causality	TWAS	0.04	0.1	0.026
13	Causality	TWAS	0.04	0.1	0.135
13	Causality	TWAS	0.04	0.1	0.029
13	Causality	TWAS	0.04	0.1	0.098
13	Causality	TWAS	0.04	0.1	0.072
13	Causality	TWAS	0.04	0.1	0.089
13	Causality	TWAS	0.04	0.1	0.039
13	Causality	TWAS	0.04	0.1	0.112
13	Causality	TWAS	0.04	0.1	0.073
13	Causality	TWAS	0.04	0.1	0.048
13	Causality	TWAS	0.04	0.1	0.061
13	Causality	TWAS	0.04	0.1	0.209
13	Causality	TWAS	0.04	0.1	0.011
13	Causality	TWAS	0.04	0.1	0.124
13	Causality	TWAS	0.04	0.1	0.08
13	Causality	TWAS	0.04	0.1	0.063
13	Causality	TWAS	0.04	0.1	0.014
13	Causality	TWAS	0.04	0.1	0.029
13	Causality	TWAS	0.04	0.1	0.19
13	Causality	TWAS	0.04	0.1	0.093
13	Causality	TWAS	0.04	0.1	0.075
13	Causality	TWAS	0.04	0.1	0.104
13	Causality	TWAS	0.04	0.1	0.077
13	Causality	TWAS	0.04	0.1	0.397
13	Causality	TWAS	0.04	0.1	0.027
13	Causality	TWAS	0.04	0.1	0.048
13	Causality	TWAS	0.04	0.1	0.009
13	Causality	TWAS	0.04	0.1	0.253
13	Causality	TWAS	0.04	0.1	0.021
13	Causality	TWAS	0.04	0.1	0.03
13	Causality	TWAS	0.04	0.1	0.097
13	Causality	TWAS	0.04	0.1	0.018
13	Causality	TWAS	0.04	0.1	0.068
13	Causality	TWAS	0.04	0.1	0.173
13	Causality	TWAS	0.04	0.1	0.134
13	Causality	TWAS	0.04	0.1	0.225
13	Causality	TWAS	0.04	0.1	0.11
13	Causality	TWAS	0.04	0.1	0.129
13	Causality	TWAS	0.04	0.1	0.046
13	Causality	TWAS	0.04	0.1	0.125
13	Causality	TWAS	0.04	0.1	0.242
13	Causality	TWAS	0.04	0.1	0.062
13	Causality	TWAS	0.04	0.1	0.016
13	Causality	TWAS	0.04	0.1	0.035
13	Causality	TWAS	0.04	0.1	0.111
13	Causality	TWAS	0.04	0.1	0.041
13	Causality	TWAS	0.04	0.1	0.155
13	Causality	TWAS	0.04	0.1	0.237
13	Causality	TWAS	0.04	0.1	0.135
13	Causality	TWAS	0.04	0.1	0.039
13	Causality	TWAS	0.04	0.1	0.217
13	Causality	TWAS	0.04	0.1	0.116
13	Causality	TWAS	0.04	0.1	0.067
13	Causality	TWAS	0.04	0.1	0.361
13	Causality	TWAS	0.04	0.1	0.216
13	Causality	TWAS	0.04	0.1	0.142
13	Causality	TWAS	0.04	0.1	0.093
13	Causality	TWAS	0.04	0.1	0.145
13	Causality	TWAS	0.04	0.1	0.442
13	Causality	TWAS	0.04	0.1	0.092
13	Causality	TWAS	0.04	0.1	0.387
13	Causality	TWAS	0.04	0.1	0.108
13	Causality	TWAS	0.04	0.1	0.537
13	Causality	TWAS	0.04	0.1	0.017
13	Causality	TWAS	0.04	0.1	0.074
13	Causality	TWAS	0.04	0.1	0.125
13	Causality	TWAS	0.04	0.1	0.358
13	Causality	TWAS	0.04	0.1	0.253
13	Causality	TWAS	0.04	0.1	0.086
13	Causality	TWAS	0.04	0.1	0.43
13	Causality	TWAS	0.04	0.1	0.106
13	Causality	TWAS	0.04	0.1	0.059
13	Causality	TWAS	0.04	0.1	0.105
13	Causality	TWAS	0.04	0.1	0.056
13	Causality	TWAS	0.04	0.1	0.032
13	Causality	TWAS	0.04	0.1	0.127
13	Causality	TWAS	0.04	0.1	0.228
13	Causality	TWAS	0.04	0.1	0.087
13	Causality	TWAS	0.04	0.1	0.112
13	Causality	TWAS	0.04	0.1	0.101
13	Causality	TWAS	0.04	0.1	0.131
13	Causality	TWAS	0.04	0.1	0.018
13	Causality	TWAS	0.04	0.1	0.038
13	Causality	TWAS	0.04	0.1	0.099
13	Causality	TWAS	0.04	0.1	0.201
13	Causality	TWAS	0.04	0.1	0.031
13	Causality	TWAS	0.04	0.1	0.064
13	Causality	TWAS	0.04	0.1	0.234
13	Causality	TWAS	0.04	0.1	0.055
13	Causality	TWAS	0.04	0.1	0.025
13	Causality	TWAS	0.04	0.1	0.065
13	Causality	TWAS	0.04	0.1	0.425
13	Causality	TWAS	0.04	0.1	0.142
13	Causality	TWAS	0.04	0.1	0.249
13	Causality	TWAS	0.04	0.1	0.062
13	Causality	emGWAS	0.08	0.05	0.999
13	Causality	emGWAS	0.08	0.05	0.997
13	Causality	emGWAS	0.08	0.05	0.999
13	Causality	emGWAS	0.08	0.05	0.999
13	Causality	emGWAS	0.08	0.05	0.999
13	Causality	emGWAS	0.08	0.05	0.999
13	Causality	emGWAS	0.08	0.05	0.999
13	Causality	emGWAS	0.08	0.05	0.999
13	Causality	emGWAS	0.08	0.05	0.999
13	Causality	emGWAS	0.08	0.05	0.998
13	Causality	emGWAS	0.08	0.05	0.999
13	Causality	emGWAS	0.08	0.05	0.999
13	Causality	emGWAS	0.08	0.05	0.998
13	Causality	emGWAS	0.08	0.05	0.99
13	Causality	emGWAS	0.08	0.05	0.99
13	Causality	emGWAS	0.08	0.05	0.999
13	Causality	emGWAS	0.08	0.05	0.997
13	Causality	emGWAS	0.08	0.05	0.99
13	Causality	emGWAS	0.08	0.05	0.999
13	Causality	emGWAS	0.08	0.05	0.987
13	Causality	emGWAS	0.08	0.05	0.999
13	Causality	emGWAS	0.08	0.05	0.993
13	Causality	emGWAS	0.08	0.05	0.975
13	Causality	emGWAS	0.08	0.05	0.998
13	Causality	emGWAS	0.08	0.05	0.999
13	Causality	emGWAS	0.08	0.05	0.999
13	Causality	emGWAS	0.08	0.05	0.999
13	Causality	emGWAS	0.08	0.05	0.993
13	Causality	emGWAS	0.08	0.05	0.996
13	Causality	emGWAS	0.08	0.05	0.992
13	Causality	emGWAS	0.08	0.05	0.994
13	Causality	emGWAS	0.08	0.05	0.997
13	Causality	emGWAS	0.08	0.05	0.999
13	Causality	emGWAS	0.08	0.05	0.999
13	Causality	emGWAS	0.08	0.05	0.991
13	Causality	emGWAS	0.08	0.05	0.985
13	Causality	emGWAS	0.08	0.05	0.995
13	Causality	emGWAS	0.08	0.05	0.999
13	Causality	emGWAS	0.08	0.05	0.977
13	Causality	emGWAS	0.08	0.05	0.999
13	Causality	emGWAS	0.08	0.05	0.999
13	Causality	emGWAS	0.08	0.05	0.999
13	Causality	emGWAS	0.08	0.05	0.987
13	Causality	emGWAS	0.08	0.05	0.999
13	Causality	emGWAS	0.08	0.05	0.992
13	Causality	emGWAS	0.08	0.05	0.999
13	Causality	emGWAS	0.08	0.05	0.997
13	Causality	emGWAS	0.08	0.05	0.999
13	Causality	emGWAS	0.08	0.05	0.968
13	Causality	emGWAS	0.08	0.05	0.999
13	Causality	emGWAS	0.08	0.05	0.999
13	Causality	emGWAS	0.08	0.05	0.999
13	Causality	emGWAS	0.08	0.05	0.995
13	Causality	emGWAS	0.08	0.05	0.999
13	Causality	emGWAS	0.08	0.05	0.999
13	Causality	emGWAS	0.08	0.05	0.998
13	Causality	emGWAS	0.08	0.05	0.998
13	Causality	emGWAS	0.08	0.05	0.997
13	Causality	emGWAS	0.08	0.05	0.987
13	Causality	emGWAS	0.08	0.05	0.994
13	Causality	emGWAS	0.08	0.05	0.999
13	Causality	emGWAS	0.08	0.05	0.999
13	Causality	emGWAS	0.08	0.05	0.999
13	Causality	emGWAS	0.08	0.05	0.996
13	Causality	emGWAS	0.08	0.05	0.993
13	Causality	emGWAS	0.08	0.05	0.999
13	Causality	emGWAS	0.08	0.05	0.999
13	Causality	emGWAS	0.08	0.05	0.999
13	Causality	emGWAS	0.08	0.05	0.994
13	Causality	emGWAS	0.08	0.05	0.999
13	Causality	emGWAS	0.08	0.05	0.998
13	Causality	emGWAS	0.08	0.05	0.999
13	Causality	emGWAS	0.08	0.05	0.999
13	Causality	emGWAS	0.08	0.05	0.999
13	Causality	emGWAS	0.08	0.05	0.993
13	Causality	emGWAS	0.08	0.05	0.999
13	Causality	emGWAS	0.08	0.05	0.995
13	Causality	emGWAS	0.08	0.05	0.988
13	Causality	emGWAS	0.08	0.05	0.999
13	Causality	emGWAS	0.08	0.05	0.999
13	Causality	emGWAS	0.08	0.05	0.999
13	Causality	emGWAS	0.08	0.05	0.917
13	Causality	emGWAS	0.08	0.05	0.994
13	Causality	emGWAS	0.08	0.05	0.998
13	Causality	emGWAS	0.08	0.05	0.998
13	Causality	emGWAS	0.08	0.05	0.999
13	Causality	emGWAS	0.08	0.05	0.999
13	Causality	emGWAS	0.08	0.05	0.969
13	Causality	emGWAS	0.08	0.05	0.999
13	Causality	emGWAS	0.08	0.05	0.999
13	Causality	emGWAS	0.08	0.05	0.998
13	Causality	emGWAS	0.08	0.05	0.996
13	Causality	emGWAS	0.08	0.05	0.999
13	Causality	emGWAS	0.08	0.05	0.997
13	Causality	emGWAS	0.08	0.05	0.998
13	Causality	emGWAS	0.08	0.05	0.999
13	Causality	emGWAS	0.08	0.05	0.999
13	Causality	emGWAS	0.08	0.05	0.999
13	Causality	emGWAS	0.08	0.05	0.999
13	Causality	emGWAS	0.08	0.05	0.998
13	Causality	GWAS	0.08	0.05	0.193
13	Causality	GWAS	0.08	0.05	0.062
13	Causality	GWAS	0.08	0.05	0.141
13	Causality	GWAS	0.08	0.05	0.228
13	Causality	GWAS	0.08	0.05	0.041
13	Causality	GWAS	0.08	0.05	0.033
13	Causality	GWAS	0.08	0.05	0.043
13	Causality	GWAS	0.08	0.05	0.082
13	Causality	GWAS	0.08	0.05	0.117
13	Causality	GWAS	0.08	0.05	0.131
13	Causality	GWAS	0.08	0.05	0.095
13	Causality	GWAS	0.08	0.05	0.108
13	Causality	GWAS	0.08	0.05	0.047
13	Causality	GWAS	0.08	0.05	0.092
13	Causality	GWAS	0.08	0.05	0.122
13	Causality	GWAS	0.08	0.05	0.088
13	Causality	GWAS	0.08	0.05	0.148
13	Causality	GWAS	0.08	0.05	0.076
13	Causality	GWAS	0.08	0.05	0.144
13	Causality	GWAS	0.08	0.05	0.051
13	Causality	GWAS	0.08	0.05	0.027
13	Causality	GWAS	0.08	0.05	0.071
13	Causality	GWAS	0.08	0.05	0.054
13	Causality	GWAS	0.08	0.05	0.034
13	Causality	GWAS	0.08	0.05	0.086
13	Causality	GWAS	0.08	0.05	0.015
13	Causality	GWAS	0.08	0.05	0.065
13	Causality	GWAS	0.08	0.05	0.046
13	Causality	GWAS	0.08	0.05	0.109
13	Causality	GWAS	0.08	0.05	0.057
13	Causality	GWAS	0.08	0.05	0.035
13	Causality	GWAS	0.08	0.05	0.106
13	Causality	GWAS	0.08	0.05	0.126
13	Causality	GWAS	0.08	0.05	0.134
13	Causality	GWAS	0.08	0.05	0.049
13	Causality	GWAS	0.08	0.05	0.064
13	Causality	GWAS	0.08	0.05	0.047
13	Causality	GWAS	0.08	0.05	0.083
13	Causality	GWAS	0.08	0.05	0.121
13	Causality	GWAS	0.08	0.05	0.088
13	Causality	GWAS	0.08	0.05	0.063
13	Causality	GWAS	0.08	0.05	0.105
13	Causality	GWAS	0.08	0.05	0.054
13	Causality	GWAS	0.08	0.05	0.075
13	Causality	GWAS	0.08	0.05	0.037
13	Causality	GWAS	0.08	0.05	0.073
13	Causality	GWAS	0.08	0.05	0.114
13	Causality	GWAS	0.08	0.05	0.059
13	Causality	GWAS	0.08	0.05	0.158
13	Causality	GWAS	0.08	0.05	0.186
13	Causality	GWAS	0.08	0.05	0.207
13	Causality	GWAS	0.08	0.05	0.158
13	Causality	GWAS	0.08	0.05	0.083
13	Causality	GWAS	0.08	0.05	0.171
13	Causality	GWAS	0.08	0.05	0.096
13	Causality	GWAS	0.08	0.05	0.05
13	Causality	GWAS	0.08	0.05	0.102
13	Causality	GWAS	0.08	0.05	0.146
13	Causality	GWAS	0.08	0.05	0.163
13	Causality	GWAS	0.08	0.05	0.111
13	Causality	GWAS	0.08	0.05	0.023
13	Causality	GWAS	0.08	0.05	0.024
13	Causality	GWAS	0.08	0.05	0.263
13	Causality	GWAS	0.08	0.05	0.435
13	Causality	GWAS	0.08	0.05	0.062
13	Causality	GWAS	0.08	0.05	0.037
13	Causality	GWAS	0.08	0.05	0.091
13	Causality	GWAS	0.08	0.05	0.075
13	Causality	GWAS	0.08	0.05	0.035
13	Causality	GWAS	0.08	0.05	0.042
13	Causality	GWAS	0.08	0.05	0.044
13	Causality	GWAS	0.08	0.05	0.037
13	Causality	GWAS	0.08	0.05	0.092
13	Causality	GWAS	0.08	0.05	0.19
13	Causality	GWAS	0.08	0.05	0.084
13	Causality	GWAS	0.08	0.05	0.061
13	Causality	GWAS	0.08	0.05	0.058
13	Causality	GWAS	0.08	0.05	0.126
13	Causality	GWAS	0.08	0.05	0.1
13	Causality	GWAS	0.08	0.05	0.03
13	Causality	GWAS	0.08	0.05	0.085
13	Causality	GWAS	0.08	0.05	0.091
13	Causality	GWAS	0.08	0.05	0.124
13	Causality	GWAS	0.08	0.05	0.065
13	Causality	GWAS	0.08	0.05	0.068
13	Causality	GWAS	0.08	0.05	0.164
13	Causality	GWAS	0.08	0.05	0.082
13	Causality	GWAS	0.08	0.05	0.204
13	Causality	GWAS	0.08	0.05	0.135
13	Causality	GWAS	0.08	0.05	0.078
13	Causality	GWAS	0.08	0.05	0.078
13	Causality	GWAS	0.08	0.05	0.146
13	Causality	GWAS	0.08	0.05	0.047
13	Causality	GWAS	0.08	0.05	0.061
13	Causality	GWAS	0.08	0.05	0.118
13	Causality	GWAS	0.08	0.05	0.142
13	Causality	GWAS	0.08	0.05	0.061
13	Causality	GWAS	0.08	0.05	0.135
13	Causality	GWAS	0.08	0.05	0.03
[truncated: 5,201 more rows]

## Sheet: Figure4
Num_Genes	Genetic_Model	Estimate_Model	Expression_Heritability	Trait_Heritability	Power
13	Pleiotropy	emGWAS	0.1	0.005	0.009
13	Pleiotropy	emGWAS	0.1	0.005	0.047
13	Pleiotropy	emGWAS	0.1	0.005	0.019
13	Pleiotropy	emGWAS	0.1	0.005	0.023
13	Pleiotropy	emGWAS	0.1	0.005	0.032
13	Pleiotropy	emGWAS	0.1	0.005	0.076
13	Pleiotropy	emGWAS	0.1	0.005	0.088
13	Pleiotropy	emGWAS	0.1	0.005	0.005
13	Pleiotropy	emGWAS	0.1	0.005	0.003
13	Pleiotropy	emGWAS	0.1	0.005	0.026
13	Pleiotropy	emGWAS	0.1	0.005	0.045
13	Pleiotropy	emGWAS	0.1	0.005	0.004
13	Pleiotropy	emGWAS	0.1	0.005	0.028
13	Pleiotropy	emGWAS	0.1	0.005	0.018
13	Pleiotropy	emGWAS	0.1	0.005	0.021
13	Pleiotropy	emGWAS	0.1	0.005	0.025
13	Pleiotropy	emGWAS	0.1	0.005	0.007
13	Pleiotropy	emGWAS	0.1	0.005	0.132
13	Pleiotropy	emGWAS	0.1	0.005	0.061
13	Pleiotropy	emGWAS	0.1	0.005	0.026
13	Pleiotropy	emGWAS	0.1	0.005	0.008
13	Pleiotropy	emGWAS	0.1	0.005	0.041
13	Pleiotropy	emGWAS	0.1	0.005	0.003
13	Pleiotropy	emGWAS	0.1	0.005	0.104
13	Pleiotropy	emGWAS	0.1	0.005	0.052
13	Pleiotropy	emGWAS	0.1	0.005	0.01
13	Pleiotropy	emGWAS	0.1	0.005	0.087
13	Pleiotropy	emGWAS	0.1	0.005	0.011
13	Pleiotropy	emGWAS	0.1	0.005	0.052
13	Pleiotropy	emGWAS	0.1	0.005	0.033
13	Pleiotropy	emGWAS	0.1	0.005	0.022
13	Pleiotropy	emGWAS	0.1	0.005	0.042
13	Pleiotropy	emGWAS	0.1	0.005	0.015
13	Pleiotropy	emGWAS	0.1	0.005	0.025
13	Pleiotropy	emGWAS	0.1	0.005	0.042
13	Pleiotropy	emGWAS	0.1	0.005	0.029
13	Pleiotropy	emGWAS	0.1	0.005	0.02
13	Pleiotropy	emGWAS	0.1	0.005	0.033
13	Pleiotropy	emGWAS	0.1	0.005	0.146
13	Pleiotropy	emGWAS	0.1	0.005	0.006
13	Pleiotropy	emGWAS	0.1	0.005	0.006
13	Pleiotropy	emGWAS	0.1	0.005	0.014
13	Pleiotropy	emGWAS	0.1	0.005	0.028
13	Pleiotropy	emGWAS	0.1	0.005	0.017
13	Pleiotropy	emGWAS	0.1	0.005	0.007
13	Pleiotropy	emGWAS	0.1	0.005	0.005
13	Pleiotropy	emGWAS	0.1	0.005	0.047
13	Pleiotropy	emGWAS	0.1	0.005	0.015
13	Pleiotropy	emGWAS	0.1	0.005	0.024
13	Pleiotropy	emGWAS	0.1	0.005	0.001
13	Pleiotropy	emGWAS	0.1	0.005	0.23
13	Pleiotropy	emGWAS	0.1	0.005	0.088
13	Pleiotropy	emGWAS	0.1	0.005	0.065
13	Pleiotropy	emGWAS	0.1	0.005	0.006
13	Pleiotropy	emGWAS	0.1	0.005	0.035
13	Pleiotropy	emGWAS	0.1	0.005	0.013
13	Pleiotropy	emGWAS	0.1	0.005	0.03
13	Pleiotropy	emGWAS	0.1	0.005	0.057
13	Pleiotropy	emGWAS	0.1	0.005	0.008
13	Pleiotropy	emGWAS	0.1	0.005	0.004
13	Pleiotropy	emGWAS	0.1	0.005	0.008
13	Pleiotropy	emGWAS	0.1	0.005	0.072
13	Pleiotropy	emGWAS	0.1	0.005	0.142
13	Pleiotropy	emGWAS	0.1	0.005	0.013
13	Pleiotropy	emGWAS	0.1	0.005	0.098
13	Pleiotropy	emGWAS	0.1	0.005	0.008
13	Pleiotropy	emGWAS	0.1	0.005	0.019
13	Pleiotropy	emGWAS	0.1	0.005	0.001
13	Pleiotropy	emGWAS	0.1	0.005	0.004
13	Pleiotropy	emGWAS	0.1	0.005	0.016
13	Pleiotropy	emGWAS	0.1	0.005	0.059
13	Pleiotropy	emGWAS	0.1	0.005	0.153
13	Pleiotropy	emGWAS	0.1	0.005	0.01
13	Pleiotropy	emGWAS	0.1	0.005	0.001
13	Pleiotropy	emGWAS	0.1	0.005	0.075
13	Pleiotropy	emGWAS	0.1	0.005	0.033
13	Pleiotropy	emGWAS	0.1	0.005	0.002
13	Pleiotropy	emGWAS	0.1	0.005	0.001
13	Pleiotropy	emGWAS	0.1	0.005	0.077
13	Pleiotropy	emGWAS	0.1	0.005	0.025
13	Pleiotropy	emGWAS	0.1	0.005	0.008
13	Pleiotropy	emGWAS	0.1	0.005	0.003
13	Pleiotropy	emGWAS	0.1	0.005	0.014
13	Pleiotropy	emGWAS	0.1	0.005	0.025
13	Pleiotropy	emGWAS	0.1	0.005	0.05
13	Pleiotropy	emGWAS	0.1	0.005	0.012
13	Pleiotropy	emGWAS	0.1	0.005	0.132
13	Pleiotropy	emGWAS	0.1	0.005	0.012
13	Pleiotropy	emGWAS	0.1	0.005	0.052
13	Pleiotropy	emGWAS	0.1	0.005	0.006
13	Pleiotropy	emGWAS	0.1	0.005	0.041
13	Pleiotropy	emGWAS	0.1	0.005	0.048
13	Pleiotropy	emGWAS	0.1	0.005	0.031
13	Pleiotropy	emGWAS	0.1	0.005	0.317
13	Pleiotropy	emGWAS	0.1	0.005	0.017
13	Pleiotropy	emGWAS	0.1	0.005	0.005
13	Pleiotropy	emGWAS	0.1	0.005	0.055
13	Pleiotropy	emGWAS	0.1	0.005	0.003
13	Pleiotropy	emGWAS	0.1	0.005	0.006
13	Pleiotropy	emGWAS	0.1	0.005	0.007
13	Pleiotropy	GWAS	0.1	0.005	0.053
13	Pleiotropy	GWAS	0.1	0.005	0.067
13	Pleiotropy	GWAS	0.1	0.005	0.077
13	Pleiotropy	GWAS	0.1	0.005	0.064
13	Pleiotropy	GWAS	0.1	0.005	0.05
13	Pleiotropy	GWAS	0.1	0.005	0.029
13	Pleiotropy	GWAS	0.1	0.005	0.233
13	Pleiotropy	GWAS	0.1	0.005	0.136
13	Pleiotropy	GWAS	0.1	0.005	0.011
13	Pleiotropy	GWAS	0.1	0.005	0.068
13	Pleiotropy	GWAS	0.1	0.005	0.07
13	Pleiotropy	GWAS	0.1	0.005	0.133
13	Pleiotropy	GWAS	0.1	0.005	0.051
13	Pleiotropy	GWAS	0.1	0.005	0.159
13	Pleiotropy	GWAS	0.1	0.005	0.296
13	Pleiotropy	GWAS	0.1	0.005	0.102
13	Pleiotropy	GWAS	0.1	0.005	0.13
13	Pleiotropy	GWAS	0.1	0.005	0.095
13	Pleiotropy	GWAS	0.1	0.005	0.062
13	Pleiotropy	GWAS	0.1	0.005	0.033
13	Pleiotropy	GWAS	0.1	0.005	0.173
13	Pleiotropy	GWAS	0.1	0.005	0.116
13	Pleiotropy	GWAS	0.1	0.005	0.114
13	Pleiotropy	GWAS	0.1	0.005	0.083
13	Pleiotropy	GWAS	0.1	0.005	0.094
13	Pleiotropy	GWAS	0.1	0.005	0.072
13	Pleiotropy	GWAS	0.1	0.005	0.182
13	Pleiotropy	GWAS	0.1	0.005	0.213
13	Pleiotropy	GWAS	0.1	0.005	0.168
13	Pleiotropy	GWAS	0.1	0.005	0.107
13	Pleiotropy	GWAS	0.1	0.005	0.124
13	Pleiotropy	GWAS	0.1	0.005	0.203
13	Pleiotropy	GWAS	0.1	0.005	0.09
13	Pleiotropy	GWAS	0.1	0.005	0.245
13	Pleiotropy	GWAS	0.1	0.005	0.157
13	Pleiotropy	GWAS	0.1	0.005	0.045
13	Pleiotropy	GWAS	0.1	0.005	0.163
13	Pleiotropy	GWAS	0.1	0.005	0.049
13	Pleiotropy	GWAS	0.1	0.005	0.148
13	Pleiotropy	GWAS	0.1	0.005	0.366
13	Pleiotropy	GWAS	0.1	0.005	0.194
13	Pleiotropy	GWAS	0.1	0.005	0.055
13	Pleiotropy	GWAS	0.1	0.005	0.035
13	Pleiotropy	GWAS	0.1	0.005	0.116
13	Pleiotropy	GWAS	0.1	0.005	0.107
13	Pleiotropy	GWAS	0.1	0.005	0.09
13	Pleiotropy	GWAS	0.1	0.005	0.033
13	Pleiotropy	GWAS	0.1	0.005	0.1
13	Pleiotropy	GWAS	0.1	0.005	0.027
13	Pleiotropy	GWAS	0.1	0.005	0.048
13	Pleiotropy	GWAS	0.1	0.005	0.058
13	Pleiotropy	GWAS	0.1	0.005	0.069
13	Pleiotropy	GWAS	0.1	0.005	0.044
13	Pleiotropy	GWAS	0.1	0.005	0.071
13	Pleiotropy	GWAS	0.1	0.005	0.021
13	Pleiotropy	GWAS	0.1	0.005	0.052
13	Pleiotropy	GWAS	0.1	0.005	0.221
13	Pleiotropy	GWAS	0.1	0.005	0.141
13	Pleiotropy	GWAS	0.1	0.005	0.034
13	Pleiotropy	GWAS	0.1	0.005	0.264
13	Pleiotropy	GWAS	0.1	0.005	0.039
13	Pleiotropy	GWAS	0.1	0.005	0.06
13	Pleiotropy	GWAS	0.1	0.005	0.137
13	Pleiotropy	GWAS	0.1	0.005	0.243
13	Pleiotropy	GWAS	0.1	0.005	0.211
13	Pleiotropy	GWAS	0.1	0.005	0.093
13	Pleiotropy	GWAS	0.1	0.005	0.159
13	Pleiotropy	GWAS	0.1	0.005	0.034
13	Pleiotropy	GWAS	0.1	0.005	0.098
13	Pleiotropy	GWAS	0.1	0.005	0.161
13	Pleiotropy	GWAS	0.1	0.005	0.1
13	Pleiotropy	GWAS	0.1	0.005	0.131
13	Pleiotropy	GWAS	0.1	0.005	0.055
13	Pleiotropy	GWAS	0.1	0.005	0.088
13	Pleiotropy	GWAS	0.1	0.005	0.058
13	Pleiotropy	GWAS	0.1	0.005	0.189
13	Pleiotropy	GWAS	0.1	0.005	0.087
13	Pleiotropy	GWAS	0.1	0.005	0.082
13	Pleiotropy	GWAS	0.1	0.005	0.061
13	Pleiotropy	GWAS	0.1	0.005	0.076
13	Pleiotropy	GWAS	0.1	0.005	0.133
13	Pleiotropy	GWAS	0.1	0.005	0.034
13	Pleiotropy	GWAS	0.1	0.005	0.221
13	Pleiotropy	GWAS	0.1	0.005	0.031
13	Pleiotropy	GWAS	0.1	0.005	0.204
13	Pleiotropy	GWAS	0.1	0.005	0.09
13	Pleiotropy	GWAS	0.1	0.005	0.811
13	Pleiotropy	GWAS	0.1	0.005	0.065
13	Pleiotropy	GWAS	0.1	0.005	0.058
13	Pleiotropy	GWAS	0.1	0.005	0.077
13	Pleiotropy	GWAS	0.1	0.005	0.082
13	Pleiotropy	GWAS	0.1	0.005	0.177
13	Pleiotropy	GWAS	0.1	0.005	0.033
13	Pleiotropy	GWAS	0.1	0.005	0.145
13	Pleiotropy	GWAS	0.1	0.005	0.026
13	Pleiotropy	GWAS	0.1	0.005	0.118
13	Pleiotropy	GWAS	0.1	0.005	0.094
13	Pleiotropy	GWAS	0.1	0.005	0.039
13	Pleiotropy	GWAS	0.1	0.005	0.132
13	Pleiotropy	GWAS	0.1	0.005	0.016
13	Pleiotropy	TWAS	0.1	0.005	0.036
13	Pleiotropy	TWAS	0.1	0.005	0.079
13	Pleiotropy	TWAS	0.1	0.005	0.025
13	Pleiotropy	TWAS	0.1	0.005	0.199
13	Pleiotropy	TWAS	0.1	0.005	0.124
13	Pleiotropy	TWAS	0.1	0.005	0.214
13	Pleiotropy	TWAS	0.1	0.005	0.052
13	Pleiotropy	TWAS	0.1	0.005	0.017
13	Pleiotropy	TWAS	0.1	0.005	0.132
13	Pleiotropy	TWAS	0.1	0.005	0.086
13	Pleiotropy	TWAS	0.1	0.005	0.089
13	Pleiotropy	TWAS	0.1	0.005	0.018
13	Pleiotropy	TWAS	0.1	0.005	0.481
13	Pleiotropy	TWAS	0.1	0.005	0.012
13	Pleiotropy	TWAS	0.1	0.005	0.035
13	Pleiotropy	TWAS	0.1	0.005	0.215
13	Pleiotropy	TWAS	0.1	0.005	0.022
13	Pleiotropy	TWAS	0.1	0.005	0.011
13	Pleiotropy	TWAS	0.1	0.005	0.08
13	Pleiotropy	TWAS	0.1	0.005	0.025
13	Pleiotropy	TWAS	0.1	0.005	0.047
13	Pleiotropy	TWAS	0.1	0.005	0.076
13	Pleiotropy	TWAS	0.1	0.005	0.065
13	Pleiotropy	TWAS	0.1	0.005	0.1
13	Pleiotropy	TWAS	0.1	0.005	0.042
13	Pleiotropy	TWAS	0.1	0.005	0.006
13	Pleiotropy	TWAS	0.1	0.005	0.066
13	Pleiotropy	TWAS	0.1	0.005	0.03
13	Pleiotropy	TWAS	0.1	0.005	0.015
13	Pleiotropy	TWAS	0.1	0.005	0.056
13	Pleiotropy	TWAS	0.1	0.005	0.179
13	Pleiotropy	TWAS	0.1	0.005	0.004
13	Pleiotropy	TWAS	0.1	0.005	0.064
13	Pleiotropy	TWAS	0.1	0.005	0.472
13	Pleiotropy	TWAS	0.1	0.005	0.007
13	Pleiotropy	TWAS	0.1	0.005	0.061
13	Pleiotropy	TWAS	0.1	0.005	0.022
13	Pleiotropy	TWAS	0.1	0.005	0.014
13	Pleiotropy	TWAS	0.1	0.005	0.103
13	Pleiotropy	TWAS	0.1	0.005	0.081
13	Pleiotropy	TWAS	0.1	0.005	0.085
13	Pleiotropy	TWAS	0.1	0.005	0.139
13	Pleiotropy	TWAS	0.1	0.005	0.094
13	Pleiotropy	TWAS	0.1	0.005	0.152
13	Pleiotropy	TWAS	0.1	0.005	0.029
13	Pleiotropy	TWAS	0.1	0.005	0.118
13	Pleiotropy	TWAS	0.1	0.005	0.111
13	Pleiotropy	TWAS	0.1	0.005	0.057
13	Pleiotropy	TWAS	0.1	0.005	0.096
13	Pleiotropy	TWAS	0.1	0.005	0.015
13	Pleiotropy	TWAS	0.1	0.005	0.067
13	Pleiotropy	TWAS	0.1	0.005	0.176
13	Pleiotropy	TWAS	0.1	0.005	0.291
13	Pleiotropy	TWAS	0.1	0.005	0.021
13	Pleiotropy	TWAS	0.1	0.005	0.078
13	Pleiotropy	TWAS	0.1	0.005	0.103
13	Pleiotropy	TWAS	0.1	0.005	0.147
13	Pleiotropy	TWAS	0.1	0.005	0.043
13	Pleiotropy	TWAS	0.1	0.005	0.157
13	Pleiotropy	TWAS	0.1	0.005	0.008
13	Pleiotropy	TWAS	0.1	0.005	0.061
13	Pleiotropy	TWAS	0.1	0.005	0.166
13	Pleiotropy	TWAS	0.1	0.005	0.023
13	Pleiotropy	TWAS	0.1	0.005	0.137
13	Pleiotropy	TWAS	0.1	0.005	0.087
13	Pleiotropy	TWAS	0.1	0.005	0.078
13	Pleiotropy	TWAS	0.1	0.005	0.258
13	Pleiotropy	TWAS	0.1	0.005	0.103
13	Pleiotropy	TWAS	0.1	0.005	0.046
13	Pleiotropy	TWAS	0.1	0.005	0.04
13	Pleiotropy	TWAS	0.1	0.005	0.031
13	Pleiotropy	TWAS	0.1	0.005	0.156
13	Pleiotropy	TWAS	0.1	0.005	0.068
13	Pleiotropy	TWAS	0.1	0.005	0.25
13	Pleiotropy	TWAS	0.1	0.005	0.113
13	Pleiotropy	TWAS	0.1	0.005	0.047
13	Pleiotropy	TWAS	0.1	0.005	0.058
13	Pleiotropy	TWAS	0.1	0.005	0.372
13	Pleiotropy	TWAS	0.1	0.005	0.042
13	Pleiotropy	TWAS	0.1	0.005	0.081
13	Pleiotropy	TWAS	0.1	0.005	0.111
13	Pleiotropy	TWAS	0.1	0.005	0.035
13	Pleiotropy	TWAS	0.1	0.005	0.113
13	Pleiotropy	TWAS	0.1	0.005	0.117
13	Pleiotropy	TWAS	0.1	0.005	0.049
13	Pleiotropy	TWAS	0.1	0.005	0.223
13	Pleiotropy	TWAS	0.1	0.005	0.22
13	Pleiotropy	TWAS	0.1	0.005	0.069
13	Pleiotropy	TWAS	0.1	0.005	0.082
13	Pleiotropy	TWAS	0.1	0.005	0.064
13	Pleiotropy	TWAS	0.1	0.005	0.047
13	Pleiotropy	TWAS	0.1	0.005	0.062
13	Pleiotropy	TWAS	0.1	0.005	0.517
13	Pleiotropy	TWAS	0.1	0.005	0.036
13	Pleiotropy	TWAS	0.1	0.005	0.029
13	Pleiotropy	TWAS	0.1	0.005	0.017
13	Pleiotropy	TWAS	0.1	0.005	0.116
13	Pleiotropy	TWAS	0.1	0.005	0.079
13	Pleiotropy	TWAS	0.1	0.005	0.028
13	Pleiotropy	TWAS	0.1	0.005	0.018
13	Pleiotropy	emGWAS	0.1	0.01	0.096
13	Pleiotropy	emGWAS	0.1	0.01	0.005
13	Pleiotropy	emGWAS	0.1	0.01	0.175
13	Pleiotropy	emGWAS	0.1	0.01	0.017
13	Pleiotropy	emGWAS	0.1	0.01	0.017
13	Pleiotropy	emGWAS	0.1	0.01	0.008
13	Pleiotropy	emGWAS	0.1	0.01	0.163
13	Pleiotropy	emGWAS	0.1	0.01	0.064
13	Pleiotropy	emGWAS	0.1	0.01	0.117
13	Pleiotropy	emGWAS	0.1	0.01	0.065
13	Pleiotropy	emGWAS	0.1	0.01	0.168
13	Pleiotropy	emGWAS	0.1	0.01	0.084
13	Pleiotropy	emGWAS	0.1	0.01	0.054
13	Pleiotropy	emGWAS	0.1	0.01	0.012
13	Pleiotropy	emGWAS	0.1	0.01	0.056
13	Pleiotropy	emGWAS	0.1	0.01	0.002
13	Pleiotropy	emGWAS	0.1	0.01	0.035
13	Pleiotropy	emGWAS	0.1	0.01	0.009
13	Pleiotropy	emGWAS	0.1	0.01	0.011
13	Pleiotropy	emGWAS	0.1	0.01	0.023
13	Pleiotropy	emGWAS	0.1	0.01	0.055
13	Pleiotropy	emGWAS	0.1	0.01	0.01
13	Pleiotropy	emGWAS	0.1	0.01	0.018
13	Pleiotropy	emGWAS	0.1	0.01	0.068
13	Pleiotropy	emGWAS	0.1	0.01	0.008
13	Pleiotropy	emGWAS	0.1	0.01	0.034
13	Pleiotropy	emGWAS	0.1	0.01	0.024
13	Pleiotropy	emGWAS	0.1	0.01	0.113
13	Pleiotropy	emGWAS	0.1	0.01	0.031
13	Pleiotropy	emGWAS	0.1	0.01	0.055
13	Pleiotropy	emGWAS	0.1	0.01	0.029
13	Pleiotropy	emGWAS	0.1	0.01	0.022
13	Pleiotropy	emGWAS	0.1	0.01	0.055
13	Pleiotropy	emGWAS	0.1	0.01	0.008
13	Pleiotropy	emGWAS	0.1	0.01	0.081
13	Pleiotropy	emGWAS	0.1	0.01	0.024
13	Pleiotropy	emGWAS	0.1	0.01	0.101
13	Pleiotropy	emGWAS	0.1	0.01	0.02
13	Pleiotropy	emGWAS	0.1	0.01	0.028
13	Pleiotropy	emGWAS	0.1	0.01	0.012
13	Pleiotropy	emGWAS	0.1	0.01	0.087
13	Pleiotropy	emGWAS	0.1	0.01	0.004
13	Pleiotropy	emGWAS	0.1	0.01	0.005
13	Pleiotropy	emGWAS	0.1	0.01	0.063
13	Pleiotropy	emGWAS	0.1	0.01	0.037
13	Pleiotropy	emGWAS	0.1	0.01	0.019
13	Pleiotropy	emGWAS	0.1	0.01	0.033
13	Pleiotropy	emGWAS	0.1	0.01	0.026
13	Pleiotropy	emGWAS	0.1	0.01	0.001
13	Pleiotropy	emGWAS	0.1	0.01	0.094
13	Pleiotropy	emGWAS	0.1	0.01	0.007
13	Pleiotropy	emGWAS	0.1	0.01	0.03
13	Pleiotropy	emGWAS	0.1	0.01	0.007
13	Pleiotropy	emGWAS	0.1	0.01	0.005
13	Pleiotropy	emGWAS	0.1	0.01	0.049
13	Pleiotropy	emGWAS	0.1	0.01	0.015
13	Pleiotropy	emGWAS	0.1	0.01	0.054
13	Pleiotropy	emGWAS	0.1	0.01	0.033
13	Pleiotropy	emGWAS	0.1	0.01	0.022
13	Pleiotropy	emGWAS	0.1	0.01	0.081
13	Pleiotropy	emGWAS	0.1	0.01	0.276
13	Pleiotropy	emGWAS	0.1	0.01	0.07
13	Pleiotropy	emGWAS	0.1	0.01	0.04
13	Pleiotropy	emGWAS	0.1	0.01	0.015
13	Pleiotropy	emGWAS	0.1	0.01	0.038
13	Pleiotropy	emGWAS	0.1	0.01	0.006
13	Pleiotropy	emGWAS	0.1	0.01	0.005
13	Pleiotropy	emGWAS	0.1	0.01	0.028
13	Pleiotropy	emGWAS	0.1	0.01	0.001
13	Pleiotropy	emGWAS	0.1	0.01	0.034
13	Pleiotropy	emGWAS	0.1	0.01	0.182
13	Pleiotropy	emGWAS	0.1	0.01	0.03
13	Pleiotropy	emGWAS	0.1	0.01	0.01
13	Pleiotropy	emGWAS	0.1	0.01	0.007
13	Pleiotropy	emGWAS	0.1	0.01	0.126
13	Pleiotropy	emGWAS	0.1	0.01	0.061
13	Pleiotropy	emGWAS	0.1	0.01	0.064
13	Pleiotropy	emGWAS	0.1	0.01	0.005
13	Pleiotropy	emGWAS	0.1	0.01	0.006
13	Pleiotropy	emGWAS	0.1	0.01	0.032
13	Pleiotropy	emGWAS	0.1	0.01	0.117
13	Pleiotropy	emGWAS	0.1	0.01	0.012
13	Pleiotropy	emGWAS	0.1	0.01	0.023
13	Pleiotropy	emGWAS	0.1	0.01	0.002
13	Pleiotropy	emGWAS	0.1	0.01	0.158
13	Pleiotropy	emGWAS	0.1	0.01	0.041
13	Pleiotropy	emGWAS	0.1	0.01	0.338
13	Pleiotropy	emGWAS	0.1	0.01	0.037
13	Pleiotropy	emGWAS	0.1	0.01	0.016
13	Pleiotropy	emGWAS	0.1	0.01	0.008
13	Pleiotropy	emGWAS	0.1	0.01	0.067
13	Pleiotropy	emGWAS	0.1	0.01	0.003
13	Pleiotropy	emGWAS	0.1	0.01	0.069
13	Pleiotropy	emGWAS	0.1	0.01	0.012
13	Pleiotropy	emGWAS	0.1	0.01	0.003
13	Pleiotropy	emGWAS	0.1	0.01	0.038
13	Pleiotropy	emGWAS	0.1	0.01	0.01
13	Pleiotropy	emGWAS	0.1	0.01	0.009
13	Pleiotropy	emGWAS	0.1	0.01	0.017
13	Pleiotropy	emGWAS	0.1	0.01	0.016
13	Pleiotropy	GWAS	0.1	0.01	0.344
13	Pleiotropy	GWAS	0.1	0.01	0.143
13	Pleiotropy	GWAS	0.1	0.01	0.164
13	Pleiotropy	GWAS	0.1	0.01	0.145
13	Pleiotropy	GWAS	0.1	0.01	0.299
13	Pleiotropy	GWAS	0.1	0.01	0.451
13	Pleiotropy	GWAS	0.1	0.01	0.052
13	Pleiotropy	GWAS	0.1	0.01	0.108
13	Pleiotropy	GWAS	0.1	0.01	0.108
13	Pleiotropy	GWAS	0.1	0.01	0.127
13	Pleiotropy	GWAS	0.1	0.01	0.09
13	Pleiotropy	GWAS	0.1	0.01	0.247
13	Pleiotropy	GWAS	0.1	0.01	0.136
13	Pleiotropy	GWAS	0.1	0.01	0.091
13	Pleiotropy	GWAS	0.1	0.01	0.167
13	Pleiotropy	GWAS	0.1	0.01	0.095
13	Pleiotropy	GWAS	0.1	0.01	0.144
13	Pleiotropy	GWAS	0.1	0.01	0.099
13	Pleiotropy	GWAS	0.1	0.01	0.113
13	Pleiotropy	GWAS	0.1	0.01	0.293
13	Pleiotropy	GWAS	0.1	0.01	0.216
13	Pleiotropy	GWAS	0.1	0.01	0.257
13	Pleiotropy	GWAS	0.1	0.01	0.24
13	Pleiotropy	GWAS	0.1	0.01	0.105
13	Pleiotropy	GWAS	0.1	0.01	0.086
13	Pleiotropy	GWAS	0.1	0.01	0.042
13	Pleiotropy	GWAS	0.1	0.01	0.051
13	Pleiotropy	GWAS	0.1	0.01	0.247
13	Pleiotropy	GWAS	0.1	0.01	0.207
13	Pleiotropy	GWAS	0.1	0.01	0.098
13	Pleiotropy	GWAS	0.1	0.01	0.183
13	Pleiotropy	GWAS	0.1	0.01	0.055
13	Pleiotropy	GWAS	0.1	0.01	0.353
13	Pleiotropy	GWAS	0.1	0.01	0.109
13	Pleiotropy	GWAS	0.1	0.01	0.127
13	Pleiotropy	GWAS	0.1	0.01	0.09
13	Pleiotropy	GWAS	0.1	0.01	0.298
13	Pleiotropy	GWAS	0.1	0.01	0.054
13	Pleiotropy	GWAS	0.1	0.01	0.436
13	Pleiotropy	GWAS	0.1	0.01	0.164
13	Pleiotropy	GWAS	0.1	0.01	0.145
13	Pleiotropy	GWAS	0.1	0.01	0.083
13	Pleiotropy	GWAS	0.1	0.01	0.333
13	Pleiotropy	GWAS	0.1	0.01	0.204
13	Pleiotropy	GWAS	0.1	0.01	0.154
13	Pleiotropy	GWAS	0.1	0.01	0.064
13	Pleiotropy	GWAS	0.1	0.01	0.214
13	Pleiotropy	GWAS	0.1	0.01	0.107
13	Pleiotropy	GWAS	0.1	0.01	0.117
13	Pleiotropy	GWAS	0.1	0.01	0.27
13	Pleiotropy	GWAS	0.1	0.01	0.113
13	Pleiotropy	GWAS	0.1	0.01	0.209
13	Pleiotropy	GWAS	0.1	0.01	0.51
13	Pleiotropy	GWAS	0.1	0.01	0.182
13	Pleiotropy	GWAS	0.1	0.01	0.099
13	Pleiotropy	GWAS	0.1	0.01	0.144
13	Pleiotropy	GWAS	0.1	0.01	0.275
13	Pleiotropy	GWAS	0.1	0.01	0.039
13	Pleiotropy	GWAS	0.1	0.01	0.04
13	Pleiotropy	GWAS	0.1	0.01	0.113
13	Pleiotropy	GWAS	0.1	0.01	0.078
13	Pleiotropy	GWAS	0.1	0.01	0.182
13	Pleiotropy	GWAS	0.1	0.01	0.239
13	Pleiotropy	GWAS	0.1	0.01	0.378
13	Pleiotropy	GWAS	0.1	0.01	0.245
13	Pleiotropy	GWAS	0.1	0.01	0.093
13	Pleiotropy	GWAS	0.1	0.01	0.071
13	Pleiotropy	GWAS	0.1	0.01	0.048
13	Pleiotropy	GWAS	0.1	0.01	0.104
13	Pleiotropy	GWAS	0.1	0.01	0.205
13	Pleiotropy	GWAS	0.1	0.01	0.305
13	Pleiotropy	GWAS	0.1	0.01	0.328
13	Pleiotropy	GWAS	0.1	0.01	0.017
13	Pleiotropy	GWAS	0.1	0.01	0.108
13	Pleiotropy	GWAS	0.1	0.01	0.159
13	Pleiotropy	GWAS	0.1	0.01	0.125
13	Pleiotropy	GWAS	0.1	0.01	0.248
13	Pleiotropy	GWAS	0.1	0.01	0.267
13	Pleiotropy	GWAS	0.1	0.01	0.036
13	Pleiotropy	GWAS	0.1	0.01	0.028
13	Pleiotropy	GWAS	0.1	0.01	0.163
13	Pleiotropy	GWAS	0.1	0.01	0.081
13	Pleiotropy	GWAS	0.1	0.01	0.1
13	Pleiotropy	GWAS	0.1	0.01	0.193
13	Pleiotropy	GWAS	0.1	0.01	0.145
13	Pleiotropy	GWAS	0.1	0.01	0.132
13	Pleiotropy	GWAS	0.1	0.01	0.168
13	Pleiotropy	GWAS	0.1	0.01	0.074
13	Pleiotropy	GWAS	0.1	0.01	0.253
13	Pleiotropy	GWAS	0.1	0.01	0.177
13	Pleiotropy	GWAS	0.1	0.01	0.062
13	Pleiotropy	GWAS	0.1	0.01	0.133
13	Pleiotropy	GWAS	0.1	0.01	0.258
13	Pleiotropy	GWAS	0.1	0.01	0.224
13	Pleiotropy	GWAS	0.1	0.01	0.056
13	Pleiotropy	GWAS	0.1	0.01	0.167
13	Pleiotropy	GWAS	0.1	0.01	0.074
13	Pleiotropy	GWAS	0.1	0.01	0.204
13	Pleiotropy	GWAS	0.1	0.01	0.069
13	Pleiotropy	GWAS	0.1	0.01	0.939
13	Pleiotropy	TWAS	0.1	0.01	0.036
13	Pleiotropy	TWAS	0.1	0.01	0.102
13	Pleiotropy	TWAS	0.1	0.01	0.089
13	Pleiotropy	TWAS	0.1	0.01	0.044
13	Pleiotropy	TWAS	0.1	0.01	0.14
13	Pleiotropy	TWAS	0.1	0.01	0.212
13	Pleiotropy	TWAS	0.1	0.01	0.11
13	Pleiotropy	TWAS	0.1	0.01	0.073
13	Pleiotropy	TWAS	0.1	0.01	0.25
13	Pleiotropy	TWAS	0.1	0.01	0.354
13	Pleiotropy	TWAS	0.1	0.01	0.044
13	Pleiotropy	TWAS	0.1	0.01	0.235
13	Pleiotropy	TWAS	0.1	0.01	0.15
13	Pleiotropy	TWAS	0.1	0.01	0.282
13	Pleiotropy	TWAS	0.1	0.01	0.231
13	Pleiotropy	TWAS	0.1	0.01	0.047
13	Pleiotropy	TWAS	0.1	0.01	0.224
13	Pleiotropy	TWAS	0.1	0.01	0.149
13	Pleiotropy	TWAS	0.1	0.01	0.041
13	Pleiotropy	TWAS	0.1	0.01	0.332
13	Pleiotropy	TWAS	0.1	0.01	0.099
13	Pleiotropy	TWAS	0.1	0.01	0.039
13	Pleiotropy	TWAS	0.1	0.01	0.091
13	Pleiotropy	TWAS	0.1	0.01	0.174
13	Pleiotropy	TWAS	0.1	0.01	0.578
13	Pleiotropy	TWAS	0.1	0.01	0.523
13	Pleiotropy	TWAS	0.1	0.01	0.207
13	Pleiotropy	TWAS	0.1	0.01	0.035
13	Pleiotropy	TWAS	0.1	0.01	0.079
13	Pleiotropy	TWAS	0.1	0.01	0.081
13	Pleiotropy	TWAS	0.1	0.01	0.207
13	Pleiotropy	TWAS	0.1	0.01	0.102
13	Pleiotropy	TWAS	0.1	0.01	0.13
13	Pleiotropy	TWAS	0.1	0.01	0.199
13	Pleiotropy	TWAS	0.1	0.01	0.358
13	Pleiotropy	TWAS	0.1	0.01	0.626
13	Pleiotropy	TWAS	0.1	0.01	0.019
13	Pleiotropy	TWAS	0.1	0.01	0.541
13	Pleiotropy	TWAS	0.1	0.01	0.065
13	Pleiotropy	TWAS	0.1	0.01	0.075
13	Pleiotropy	TWAS	0.1	0.01	0.13
13	Pleiotropy	TWAS	0.1	0.01	0.149
13	Pleiotropy	TWAS	0.1	0.01	0.212
13	Pleiotropy	TWAS	0.1	0.01	0.146
13	Pleiotropy	TWAS	0.1	0.01	0.205
13	Pleiotropy	TWAS	0.1	0.01	0.18
13	Pleiotropy	TWAS	0.1	0.01	0.09
13	Pleiotropy	TWAS	0.1	0.01	0.143
13	Pleiotropy	TWAS	0.1	0.01	0.101
13	Pleiotropy	TWAS	0.1	0.01	0.088
13	Pleiotropy	TWAS	0.1	0.01	0.259
13	Pleiotropy	TWAS	0.1	0.01	0.098
13	Pleiotropy	TWAS	0.1	0.01	0.15
13	Pleiotropy	TWAS	0.1	0.01	0.256
13	Pleiotropy	TWAS	0.1	0.01	0.119
13	Pleiotropy	TWAS	0.1	0.01	0.009
13	Pleiotropy	TWAS	0.1	0.01	0.03
13	Pleiotropy	TWAS	0.1	0.01	0.262
13	Pleiotropy	TWAS	0.1	0.01	0.029
13	Pleiotropy	TWAS	0.1	0.01	0.206
13	Pleiotropy	TWAS	0.1	0.01	0.162
13	Pleiotropy	TWAS	0.1	0.01	0.109
13	Pleiotropy	TWAS	0.1	0.01	0.052
13	Pleiotropy	TWAS	0.1	0.01	0.035
13	Pleiotropy	TWAS	0.1	0.01	0.185
13	Pleiotropy	TWAS	0.1	0.01	0.162
13	Pleiotropy	TWAS	0.1	0.01	0.358
13	Pleiotropy	TWAS	0.1	0.01	0.136
13	Pleiotropy	TWAS	0.1	0.01	0.073
13	Pleiotropy	TWAS	0.1	0.01	0.118
13	Pleiotropy	TWAS	0.1	0.01	0.152
13	Pleiotropy	TWAS	0.1	0.01	0.04
13	Pleiotropy	TWAS	0.1	0.01	0.123
13	Pleiotropy	TWAS	0.1	0.01	0.329
13	Pleiotropy	TWAS	0.1	0.01	0.04
13	Pleiotropy	TWAS	0.1	0.01	0.203
13	Pleiotropy	TWAS	0.1	0.01	0.232
13	Pleiotropy	TWAS	0.1	0.01	0.21
13	Pleiotropy	TWAS	0.1	0.01	0.191
13	Pleiotropy	TWAS	0.1	0.01	0.069
13	Pleiotropy	TWAS	0.1	0.01	0.668
13	Pleiotropy	TWAS	0.1	0.01	0.094
13	Pleiotropy	TWAS	0.1	0.01	0.04
13	Pleiotropy	TWAS	0.1	0.01	0.023
13	Pleiotropy	TWAS	0.1	0.01	0.466
13	Pleiotropy	TWAS	0.1	0.01	0.143
13	Pleiotropy	TWAS	0.1	0.01	0.222
13	Pleiotropy	TWAS	0.1	0.01	0.324
13	Pleiotropy	TWAS	0.1	0.01	0.118
13	Pleiotropy	TWAS	0.1	0.01	0.294
13	Pleiotropy	TWAS	0.1	0.01	0.049
13	Pleiotropy	TWAS	0.1	0.01	0.016
13	Pleiotropy	TWAS	0.1	0.01	0.095
13	Pleiotropy	TWAS	0.1	0.01	0.109
13	Pleiotropy	TWAS	0.1	0.01	0.15
13	Pleiotropy	TWAS	0.1	0.01	0.081
13	Pleiotropy	TWAS	0.1	0.01	0.043
13	Pleiotropy	TWAS	0.1	0.01	0.171
13	Pleiotropy	TWAS	0.1	0.01	0.298
13	Pleiotropy	TWAS	0.1	0.01	0.055
13	Pleiotropy	emGWAS	0.1	0.025	0.014
13	Pleiotropy	emGWAS	0.1	0.025	0.02
13	Pleiotropy	emGWAS	0.1	0.025	0.282
13	Pleiotropy	emGWAS	0.1	0.025	0.096
13	Pleiotropy	emGWAS	0.1	0.025	0.104
13	Pleiotropy	emGWAS	0.1	0.025	0.207
13	Pleiotropy	emGWAS	0.1	0.025	0.045
13	Pleiotropy	emGWAS	0.1	0.025	0.016
13	Pleiotropy	emGWAS	0.1	0.025	0.132
13	Pleiotropy	emGWAS	0.1	0.025	0.023
13	Pleiotropy	emGWAS	0.1	0.025	0.052
13	Pleiotropy	emGWAS	0.1	0.025	0.01
13	Pleiotropy	emGWAS	0.1	0.025	0.023
13	Pleiotropy	emGWAS	0.1	0.025	0.024
13	Pleiotropy	emGWAS	0.1	0.025	0.018
13	Pleiotropy	emGWAS	0.1	0.025	0.015
13	Pleiotropy	emGWAS	0.1	0.025	0.004
13	Pleiotropy	emGWAS	0.1	0.025	0.048
13	Pleiotropy	emGWAS	0.1	0.025	0.087
13	Pleiotropy	emGWAS	0.1	0.025	0.013
13	Pleiotropy	emGWAS	0.1	0.025	0.162
13	Pleiotropy	emGWAS	0.1	0.025	0.034
13	Pleiotropy	emGWAS	0.1	0.025	0.008
13	Pleiotropy	emGWAS	0.1	0.025	0.096
13	Pleiotropy	emGWAS	0.1	0.025	0.384
13	Pleiotropy	emGWAS	0.1	0.025	0.049
13	Pleiotropy	emGWAS	0.1	0.025	0.043
13	Pleiotropy	emGWAS	0.1	0.025	0.012
13	Pleiotropy	emGWAS	0.1	0.025	0.033
13	Pleiotropy	emGWAS	0.1	0.025	0.032
13	Pleiotropy	emGWAS	0.1	0.025	0.023
13	Pleiotropy	emGWAS	0.1	0.025	0.016
13	Pleiotropy	emGWAS	0.1	0.025	0.191
13	Pleiotropy	emGWAS	0.1	0.025	0.01
13	Pleiotropy	emGWAS	0.1	0.025	0.019
13	Pleiotropy	emGWAS	0.1	0.025	0.042
13	Pleiotropy	emGWAS	0.1	0.025	0.09
13	Pleiotropy	emGWAS	0.1	0.025	0.005
13	Pleiotropy	emGWAS	0.1	0.025	0.141
13	Pleiotropy	emGWAS	0.1	0.025	0.003
13	Pleiotropy	emGWAS	0.1	0.025	0.106
13	Pleiotropy	emGWAS	0.1	0.025	0.002
13	Pleiotropy	emGWAS	0.1	0.025	0.036
13	Pleiotropy	emGWAS	0.1	0.025	0.009
13	Pleiotropy	emGWAS	0.1	0.025	0.005
13	Pleiotropy	emGWAS	0.1	0.025	0.041
13	Pleiotropy	emGWAS	0.1	0.025	0.038
13	Pleiotropy	emGWAS	0.1	0.025	0.039
13	Pleiotropy	emGWAS	0.1	0.025	0.035
13	Pleiotropy	emGWAS	0.1	0.025	0.006
13	Pleiotropy	emGWAS	0.1	0.025	0.121
13	Pleiotropy	emGWAS	0.1	0.025	0.017
13	Pleiotropy	emGWAS	0.1	0.025	0.123
13	Pleiotropy	emGWAS	0.1	0.025	0.019
13	Pleiotropy	emGWAS	0.1	0.025	0.163
13	Pleiotropy	emGWAS	0.1	0.025	0.015
13	Pleiotropy	emGWAS	0.1	0.025	0.038
13	Pleiotropy	emGWAS	0.1	0.025	0.073
13	Pleiotropy	emGWAS	0.1	0.025	0.026
13	Pleiotropy	emGWAS	0.1	0.025	0.114
13	Pleiotropy	emGWAS	0.1	0.025	0.015
13	Pleiotropy	emGWAS	0.1	0.025	0.045
13	Pleiotropy	emGWAS	0.1	0.025	0.09
13	Pleiotropy	emGWAS	0.1	0.025	0.119
13	Pleiotropy	emGWAS	0.1	0.025	0.379
13	Pleiotropy	emGWAS	0.1	0.025	0.077
13	Pleiotropy	emGWAS	0.1	0.025	0.054
13	Pleiotropy	emGWAS	0.1	0.025	0.173
13	Pleiotropy	emGWAS	0.1	0.025	0.088
13	Pleiotropy	emGWAS	0.1	0.025	0.09
13	Pleiotropy	emGWAS	0.1	0.025	0.011
13	Pleiotropy	emGWAS	0.1	0.025	0.014
13	Pleiotropy	emGWAS	0.1	0.025	0.069
13	Pleiotropy	emGWAS	0.1	0.025	0.024
13	Pleiotropy	emGWAS	0.1	0.025	0.281
13	Pleiotropy	emGWAS	0.1	0.025	0.035
13	Pleiotropy	emGWAS	0.1	0.025	0.213
13	Pleiotropy	emGWAS	0.1	0.025	0.2
13	Pleiotropy	emGWAS	0.1	0.025	0.093
13	Pleiotropy	emGWAS	0.1	0.025	0.157
13	Pleiotropy	emGWAS	0.1	0.025	0.021
13	Pleiotropy	emGWAS	0.1	0.025	0.026
13	Pleiotropy	emGWAS	0.1	0.025	0.01
13	Pleiotropy	emGWAS	0.1	0.025	0.061
13	Pleiotropy	emGWAS	0.1	0.025	0.092
13	Pleiotropy	emGWAS	0.1	0.025	0.085
13	Pleiotropy	emGWAS	0.1	0.025	0.011
13	Pleiotropy	emGWAS	0.1	0.025	0.025
13	Pleiotropy	emGWAS	0.1	0.025	0.049
13	Pleiotropy	emGWAS	0.1	0.025	0.034
13	Pleiotropy	emGWAS	0.1	0.025	0.092
13	Pleiotropy	emGWAS	0.1	0.025	0.01
13	Pleiotropy	emGWAS	0.1	0.025	0.043
13	Pleiotropy	emGWAS	0.1	0.025	0.045
13	Pleiotropy	emGWAS	0.1	0.025	0.117
13	Pleiotropy	emGWAS	0.1	0.025	0.06
13	Pleiotropy	emGWAS	0.1	0.025	0.053
13	Pleiotropy	emGWAS	0.1	0.025	0.058
13	Pleiotropy	emGWAS	0.1	0.025	0.011
13	Pleiotropy	emGWAS	0.1	0.025	0.01
13	Pleiotropy	GWAS	0.1	0.025	0.203
13	Pleiotropy	GWAS	0.1	0.025	0.216
13	Pleiotropy	GWAS	0.1	0.025	0.47
13	Pleiotropy	GWAS	0.1	0.025	0.727
13	Pleiotropy	GWAS	0.1	0.025	0.392
13	Pleiotropy	GWAS	0.1	0.025	0.339
13	Pleiotropy	GWAS	0.1	0.025	0.811
13	Pleiotropy	GWAS	0.1	0.025	0.101
13	Pleiotropy	GWAS	0.1	0.025	0.25
13	Pleiotropy	GWAS	0.1	0.025	0.354
13	Pleiotropy	GWAS	0.1	0.025	0.418
13	Pleiotropy	GWAS	0.1	0.025	0.346
13	Pleiotropy	GWAS	0.1	0.025	0.262
13	Pleiotropy	GWAS	0.1	0.025	0.488
13	Pleiotropy	GWAS	0.1	0.025	0.284
13	Pleiotropy	GWAS	0.1	0.025	0.505
13	Pleiotropy	GWAS	0.1	0.025	0.741
13	Pleiotropy	GWAS	0.1	0.025	0.172
13	Pleiotropy	GWAS	0.1	0.025	0.309
13	Pleiotropy	GWAS	0.1	0.025	0.213
13	Pleiotropy	GWAS	0.1	0.025	0.189
13	Pleiotropy	GWAS	0.1	0.025	0.24
13	Pleiotropy	GWAS	0.1	0.025	0.106
13	Pleiotropy	GWAS	0.1	0.025	0.324
13	Pleiotropy	GWAS	0.1	0.025	0.641
13	Pleiotropy	GWAS	0.1	0.025	0.422
13	Pleiotropy	GWAS	0.1	0.025	0.323
13	Pleiotropy	GWAS	0.1	0.025	0.299
13	Pleiotropy	GWAS	0.1	0.025	0.299
13	Pleiotropy	GWAS	0.1	0.025	0.164
13	Pleiotropy	GWAS	0.1	0.025	0.147
13	Pleiotropy	GWAS	0.1	0.025	0.277
13	Pleiotropy	GWAS	0.1	0.025	0.382
13	Pleiotropy	GWAS	0.1	0.025	0.267
13	Pleiotropy	GWAS	0.1	0.025	0.336
13	Pleiotropy	GWAS	0.1	0.025	0.725
13	Pleiotropy	GWAS	0.1	0.025	0.323
13	Pleiotropy	GWAS	0.1	0.025	0.141
13	Pleiotropy	GWAS	0.1	0.025	0.195
13	Pleiotropy	GWAS	0.1	0.025	0.266
13	Pleiotropy	GWAS	0.1	0.025	0.372
13	Pleiotropy	GWAS	0.1	0.025	0.402
13	Pleiotropy	GWAS	0.1	0.025	0.538
13	Pleiotropy	GWAS	0.1	0.025	0.617
13	Pleiotropy	GWAS	0.1	0.025	0.233
13	Pleiotropy	GWAS	0.1	0.025	0.599
13	Pleiotropy	GWAS	0.1	0.025	0.743
13	Pleiotropy	GWAS	0.1	0.025	0.224
13	Pleiotropy	GWAS	0.1	0.025	0.37
13	Pleiotropy	GWAS	0.1	0.025	0.309
13	Pleiotropy	GWAS	0.1	0.025	0.137
13	Pleiotropy	GWAS	0.1	0.025	0.842
13	Pleiotropy	GWAS	0.1	0.025	0.441
13	Pleiotropy	GWAS	0.1	0.025	0.274
13	Pleiotropy	GWAS	0.1	0.025	0.506
13	Pleiotropy	GWAS	0.1	0.025	0.458
13	Pleiotropy	GWAS	0.1	0.025	0.27
13	Pleiotropy	GWAS	0.1	0.025	0.223
13	Pleiotropy	GWAS	0.1	0.025	0.639
13	Pleiotropy	GWAS	0.1	0.025	0.17
13	Pleiotropy	GWAS	0.1	0.025	0.525
13	Pleiotropy	GWAS	0.1	0.025	0.292
13	Pleiotropy	GWAS	0.1	0.025	0.477
13	Pleiotropy	GWAS	0.1	0.025	0.266
13	Pleiotropy	GWAS	0.1	0.025	0.093
13	Pleiotropy	GWAS	0.1	0.025	0.242
13	Pleiotropy	GWAS	0.1	0.025	0.492
13	Pleiotropy	GWAS	0.1	0.025	0.433
13	Pleiotropy	GWAS	0.1	0.025	0.347
13	Pleiotropy	GWAS	0.1	0.025	0.998
13	Pleiotropy	GWAS	0.1	0.025	0.117
13	Pleiotropy	GWAS	0.1	0.025	0.21
13	Pleiotropy	GWAS	0.1	0.025	0.284
13	Pleiotropy	GWAS	0.1	0.025	0.214
13	Pleiotropy	GWAS	0.1	0.025	0.167
13	Pleiotropy	GWAS	0.1	0.025	0.425
13	Pleiotropy	GWAS	0.1	0.025	0.05
13	Pleiotropy	GWAS	0.1	0.025	0.549
13	Pleiotropy	GWAS	0.1	0.025	0.385
13	Pleiotropy	GWAS	0.1	0.025	0.802
13	Pleiotropy	GWAS	0.1	0.025	0.169
13	Pleiotropy	GWAS	0.1	0.025	0.249
13	Pleiotropy	GWAS	0.1	0.025	0.505
13	Pleiotropy	GWAS	0.1	0.025	0.462
13	Pleiotropy	GWAS	0.1	0.025	0.553
13	Pleiotropy	GWAS	0.1	0.025	0.207
13	Pleiotropy	GWAS	0.1	0.025	0.143
13	Pleiotropy	GWAS	0.1	0.025	0.322
13	Pleiotropy	GWAS	0.1	0.025	0.141
13	Pleiotropy	GWAS	0.1	0.025	0.417
13	Pleiotropy	GWAS	0.1	0.025	0.581
13	Pleiotropy	GWAS	0.1	0.025	0.428
13	Pleiotropy	GWAS	0.1	0.025	0.407
13	Pleiotropy	GWAS	0.1	0.025	0.484
13	Pleiotropy	GWAS	0.1	0.025	0.275
13	Pleiotropy	GWAS	0.1	0.025	0.365
13	Pleiotropy	GWAS	0.1	0.025	0.79
13	Pleiotropy	GWAS	0.1	0.025	0.123
13	Pleiotropy	GWAS	0.1	0.025	0.174
13	Pleiotropy	GWAS	0.1	0.025	0.465
13	Pleiotropy	TWAS	0.1	0.025	0.247
13	Pleiotropy	TWAS	0.1	0.025	0.823
13	Pleiotropy	TWAS	0.1	0.025	0.474
13	Pleiotropy	TWAS	0.1	0.025	0.217
13	Pleiotropy	TWAS	0.1	0.025	0.433
13	Pleiotropy	TWAS	0.1	0.025	0.687
13	Pleiotropy	TWAS	0.1	0.025	0.335
13	Pleiotropy	TWAS	0.1	0.025	0.246
13	Pleiotropy	TWAS	0.1	0.025	0.298
13	Pleiotropy	TWAS	0.1	0.025	0.684
13	Pleiotropy	TWAS	0.1	0.025	0.357
13	Pleiotropy	TWAS	0.1	0.025	0.229
13	Pleiotropy	TWAS	0.1	0.025	0.779
13	Pleiotropy	TWAS	0.1	0.025	0.295
13	Pleiotropy	TWAS	0.1	0.025	0.403
13	Pleiotropy	TWAS	0.1	0.025	0.823
13	Pleiotropy	TWAS	0.1	0.025	0.646
13	Pleiotropy	TWAS	0.1	0.025	0.214
13	Pleiotropy	TWAS	0.1	0.025	0.688
13	Pleiotropy	TWAS	0.1	0.025	0.756
13	Pleiotropy	TWAS	0.1	0.025	0.568
13	Pleiotropy	TWAS	0.1	0.025	0.103
13	Pleiotropy	TWAS	0.1	0.025	0.661
13	Pleiotropy	TWAS	0.1	0.025	0.428
13	Pleiotropy	TWAS	0.1	0.025	0.391
13	Pleiotropy	TWAS	0.1	0.025	0.279
13	Pleiotropy	TWAS	0.1	0.025	0.207
13	Pleiotropy	TWAS	0.1	0.025	0.463
13	Pleiotropy	TWAS	0.1	0.025	0.421
13	Pleiotropy	TWAS	0.1	0.025	0.246
13	Pleiotropy	TWAS	0.1	0.025	0.561
13	Pleiotropy	TWAS	0.1	0.025	0.459
13	Pleiotropy	TWAS	0.1	0.025	0.288
13	Pleiotropy	TWAS	0.1	0.025	0.205
13	Pleiotropy	TWAS	0.1	0.025	0.572
13	Pleiotropy	TWAS	0.1	0.025	0.495
13	Pleiotropy	TWAS	0.1	0.025	0.52
13	Pleiotropy	TWAS	0.1	0.025	0.133
13	Pleiotropy	TWAS	0.1	0.025	0.535
13	Pleiotropy	TWAS	0.1	0.025	0.617
13	Pleiotropy	TWAS	0.1	0.025	0.212
13	Pleiotropy	TWAS	0.1	0.025	0.303
13	Pleiotropy	TWAS	0.1	0.025	0.383
13	Pleiotropy	TWAS	0.1	0.025	0.318
13	Pleiotropy	TWAS	0.1	0.025	0.513
13	Pleiotropy	TWAS	0.1	0.025	0.377
13	Pleiotropy	TWAS	0.1	0.025	0.555
13	Pleiotropy	TWAS	0.1	0.025	0.152
13	Pleiotropy	TWAS	0.1	0.025	0.107
13	Pleiotropy	TWAS	0.1	0.025	0.145
13	Pleiotropy	TWAS	0.1	0.025	0.409
13	Pleiotropy	TWAS	0.1	0.025	0.241
13	Pleiotropy	TWAS	0.1	0.025	0.146
13	Pleiotropy	TWAS	0.1	0.025	0.336
13	Pleiotropy	TWAS	0.1	0.025	0.413
13	Pleiotropy	TWAS	0.1	0.025	0.601
13	Pleiotropy	TWAS	0.1	0.025	0.244
13	Pleiotropy	TWAS	0.1	0.025	0.571
13	Pleiotropy	TWAS	0.1	0.025	0.1
13	Pleiotropy	TWAS	0.1	0.025	0.402
13	Pleiotropy	TWAS	0.1	0.025	0.663
13	Pleiotropy	TWAS	0.1	0.025	0.212
13	Pleiotropy	TWAS	0.1	0.025	0.679
13	Pleiotropy	TWAS	0.1	0.025	0.439
13	Pleiotropy	TWAS	0.1	0.025	0.368
13	Pleiotropy	TWAS	0.1	0.025	0.457
13	Pleiotropy	TWAS	0.1	0.025	0.439
13	Pleiotropy	TWAS	0.1	0.025	0.143
13	Pleiotropy	TWAS	0.1	0.025	0.15
13	Pleiotropy	TWAS	0.1	0.025	0.368
13	Pleiotropy	TWAS	0.1	0.025	0.484
13	Pleiotropy	TWAS	0.1	0.025	0.345
13	Pleiotropy	TWAS	0.1	0.025	0.483
13	Pleiotropy	TWAS	0.1	0.025	0.329
13	Pleiotropy	TWAS	0.1	0.025	0.58
13	Pleiotropy	TWAS	0.1	0.025	0.359
13	Pleiotropy	TWAS	0.1	0.025	0.151
13	Pleiotropy	TWAS	0.1	0.025	0.526
13	Pleiotropy	TWAS	0.1	0.025	0.913
13	Pleiotropy	TWAS	0.1	0.025	0.069
13	Pleiotropy	TWAS	0.1	0.025	0.108
13	Pleiotropy	TWAS	0.1	0.025	0.761
13	Pleiotropy	TWAS	0.1	0.025	0.813
13	Pleiotropy	TWAS	0.1	0.025	0.375
13	Pleiotropy	TWAS	0.1	0.025	0.419
13	Pleiotropy	TWAS	0.1	0.025	0.594
13	Pleiotropy	TWAS	0.1	0.025	0.587
13	Pleiotropy	TWAS	0.1	0.025	0.167
13	Pleiotropy	TWAS	0.1	0.025	0.231
13	Pleiotropy	TWAS	0.1	0.025	0.853
13	Pleiotropy	TWAS	0.1	0.025	0.304
13	Pleiotropy	TWAS	0.1	0.025	0.163
13	Pleiotropy	TWAS	0.1	0.025	0.91
13	Pleiotropy	TWAS	0.1	0.025	0.089
13	Pleiotropy	TWAS	0.1	0.025	0.424
13	Pleiotropy	TWAS	0.1	0.025	0.62
13	Pleiotropy	TWAS	0.1	0.025	0.481
13	Pleiotropy	TWAS	0.1	0.025	0.381
13	Pleiotropy	TWAS	0.1	0.025	0.23
13	Pleiotropy	TWAS	0.1	0.025	0.339
13	Pleiotropy	emGWAS	0.1	0.05	0.032
13	Pleiotropy	emGWAS	0.1	0.05	0.017
13	Pleiotropy	emGWAS	0.1	0.05	0.124
13	Pleiotropy	emGWAS	0.1	0.05	0.171
13	Pleiotropy	emGWAS	0.1	0.05	0.014
13	Pleiotropy	emGWAS	0.1	0.05	0.402
13	Pleiotropy	emGWAS	0.1	0.05	0.061
13	Pleiotropy	emGWAS	0.1	0.05	0.019
13	Pleiotropy	emGWAS	0.1	0.05	0.027
13	Pleiotropy	emGWAS	0.1	0.05	0.179
13	Pleiotropy	emGWAS	0.1	0.05	0.128
13	Pleiotropy	emGWAS	0.1	0.05	0.059
13	Pleiotropy	emGWAS	0.1	0.05	0.074
13	Pleiotropy	emGWAS	0.1	0.05	0.034
13	Pleiotropy	emGWAS	0.1	0.05	0.007
13	Pleiotropy	emGWAS	0.1	0.05	0.123
13	Pleiotropy	emGWAS	0.1	0.05	0.024
13	Pleiotropy	emGWAS	0.1	0.05	0.119
13	Pleiotropy	emGWAS	0.1	0.05	0.066
13	Pleiotropy	emGWAS	0.1	0.05	0.125
13	Pleiotropy	emGWAS	0.1	0.05	0.022
13	Pleiotropy	emGWAS	0.1	0.05	0.02
13	Pleiotropy	emGWAS	0.1	0.05	0.155
13	Pleiotropy	emGWAS	0.1	0.05	0.144
13	Pleiotropy	emGWAS	0.1	0.05	0.064
13	Pleiotropy	emGWAS	0.1	0.05	0.298
13	Pleiotropy	emGWAS	0.1	0.05	0.154
13	Pleiotropy	emGWAS	0.1	0.05	0.079
13	Pleiotropy	emGWAS	0.1	0.05	0.261
13	Pleiotropy	emGWAS	0.1	0.05	0.034
13	Pleiotropy	emGWAS	0.1	0.05	0.075
13	Pleiotropy	emGWAS	0.1	0.05	0.006
13	Pleiotropy	emGWAS	0.1	0.05	0.028
13	Pleiotropy	emGWAS	0.1	0.05	0.186
13	Pleiotropy	emGWAS	0.1	0.05	0.139
13	Pleiotropy	emGWAS	0.1	0.05	0.203
13	Pleiotropy	emGWAS	0.1	0.05	0.074
13	Pleiotropy	emGWAS	0.1	0.05	0.443
13	Pleiotropy	emGWAS	0.1	0.05	0.206
13	Pleiotropy	emGWAS	0.1	0.05	0.07
13	Pleiotropy	emGWAS	0.1	0.05	0.128
13	Pleiotropy	emGWAS	0.1	0.05	0.064
13	Pleiotropy	emGWAS	0.1	0.05	0.029
13	Pleiotropy	emGWAS	0.1	0.05	0.167
13	Pleiotropy	emGWAS	0.1	0.05	0.072
13	Pleiotropy	emGWAS	0.1	0.05	0.03
13	Pleiotropy	emGWAS	0.1	0.05	0.507
13	Pleiotropy	emGWAS	0.1	0.05	0.036
13	Pleiotropy	emGWAS	0.1	0.05	0.197
13	Pleiotropy	emGWAS	0.1	0.05	0.037
13	Pleiotropy	emGWAS	0.1	0.05	0.009
13	Pleiotropy	emGWAS	0.1	0.05	0.05
13	Pleiotropy	emGWAS	0.1	0.05	0.15
13	Pleiotropy	emGWAS	0.1	0.05	0.027
13	Pleiotropy	emGWAS	0.1	0.05	0.093
13	Pleiotropy	emGWAS	0.1	0.05	0.109
13	Pleiotropy	emGWAS	0.1	0.05	0.022
13	Pleiotropy	emGWAS	0.1	0.05	0.104
13	Pleiotropy	emGWAS	0.1	0.05	0.247
13	Pleiotropy	emGWAS	0.1	0.05	0.19
13	Pleiotropy	emGWAS	0.1	0.05	0.029
13	Pleiotropy	emGWAS	0.1	0.05	0.179
13	Pleiotropy	emGWAS	0.1	0.05	0.063
13	Pleiotropy	emGWAS	0.1	0.05	0.021
13	Pleiotropy	emGWAS	0.1	0.05	0.09
13	Pleiotropy	emGWAS	0.1	0.05	0.229
13	Pleiotropy	emGWAS	0.1	0.05	0.099
13	Pleiotropy	emGWAS	0.1	0.05	0.011
13	Pleiotropy	emGWAS	0.1	0.05	0.044
13	Pleiotropy	emGWAS	0.1	0.05	0.058
13	Pleiotropy	emGWAS	0.1	0.05	0.233
13	Pleiotropy	emGWAS	0.1	0.05	0.036
13	Pleiotropy	emGWAS	0.1	0.05	0.053
13	Pleiotropy	emGWAS	0.1	0.05	0.285
13	Pleiotropy	emGWAS	0.1	0.05	0.071
13	Pleiotropy	emGWAS	0.1	0.05	0.043
13	Pleiotropy	emGWAS	0.1	0.05	0.031
13	Pleiotropy	emGWAS	0.1	0.05	0.022
13	Pleiotropy	emGWAS	0.1	0.05	0.059
13	Pleiotropy	emGWAS	0.1	0.05	0.192
13	Pleiotropy	emGWAS	0.1	0.05	0.428
13	Pleiotropy	emGWAS	0.1	0.05	0.018
13	Pleiotropy	emGWAS	0.1	0.05	0.011
13	Pleiotropy	emGWAS	0.1	0.05	0.017
13	Pleiotropy	emGWAS	0.1	0.05	0.026
13	Pleiotropy	emGWAS	0.1	0.05	0.021
13	Pleiotropy	emGWAS	0.1	0.05	0.058
13	Pleiotropy	emGWAS	0.1	0.05	0.045
13	Pleiotropy	emGWAS	0.1	0.05	0.056
13	Pleiotropy	emGWAS	0.1	0.05	0.211
13	Pleiotropy	emGWAS	0.1	0.05	0.025
13	Pleiotropy	emGWAS	0.1	0.05	0.113
13	Pleiotropy	emGWAS	0.1	0.05	0.081
13	Pleiotropy	emGWAS	0.1	0.05	0.088
13	Pleiotropy	emGWAS	0.1	0.05	0.035
13	Pleiotropy	emGWAS	0.1	0.05	0.022
13	Pleiotropy	emGWAS	0.1	0.05	0.113
13	Pleiotropy	emGWAS	0.1	0.05	0.003
13	Pleiotropy	emGWAS	0.1	0.05	0.023
13	Pleiotropy	emGWAS	0.1	0.05	0.056
13	Pleiotropy	GWAS	0.1	0.05	0.569
13	Pleiotropy	GWAS	0.1	0.05	0.821
13	Pleiotropy	GWAS	0.1	0.05	0.993
13	Pleiotropy	GWAS	0.1	0.05	0.646
13	Pleiotropy	GWAS	0.1	0.05	0.649
13	Pleiotropy	GWAS	0.1	0.05	0.673
13	Pleiotropy	GWAS	0.1	0.05	0.314
13	Pleiotropy	GWAS	0.1	0.05	0.328
13	Pleiotropy	GWAS	0.1	0.05	0.644
13	Pleiotropy	GWAS	0.1	0.05	0.797
13	Pleiotropy	GWAS	0.1	0.05	0.501
13	Pleiotropy	GWAS	0.1	0.05	0.669
13	Pleiotropy	GWAS	0.1	0.05	0.861
13	Pleiotropy	GWAS	0.1	0.05	0.641
13	Pleiotropy	GWAS	0.1	0.05	0.52
13	Pleiotropy	GWAS	0.1	0.05	0.956
13	Pleiotropy	GWAS	0.1	0.05	0.9
13	Pleiotropy	GWAS	0.1	0.05	0.771
13	Pleiotropy	GWAS	0.1	0.05	0.701
13	Pleiotropy	GWAS	0.1	0.05	0.962
13	Pleiotropy	GWAS	0.1	0.05	0.871
13	Pleiotropy	GWAS	0.1	0.05	0.427
13	Pleiotropy	GWAS	0.1	0.05	0.506
13	Pleiotropy	GWAS	0.1	0.05	0.501
13	Pleiotropy	GWAS	0.1	0.05	0.192
13	Pleiotropy	GWAS	0.1	0.05	0.933
13	Pleiotropy	GWAS	0.1	0.05	0.684
13	Pleiotropy	GWAS	0.1	0.05	0.443
13	Pleiotropy	GWAS	0.1	0.05	0.628
13	Pleiotropy	GWAS	0.1	0.05	0.409
13	Pleiotropy	GWAS	0.1	0.05	0.981
13	Pleiotropy	GWAS	0.1	0.05	0.886
13	Pleiotropy	GWAS	0.1	0.05	0.669
13	Pleiotropy	GWAS	0.1	0.05	0.973
13	Pleiotropy	GWAS	0.1	0.05	0.586
13	Pleiotropy	GWAS	0.1	0.05	0.508
13	Pleiotropy	GWAS	0.1	0.05	0.621
13	Pleiotropy	GWAS	0.1	0.05	0.582
13	Pleiotropy	GWAS	0.1	0.05	0.694
13	Pleiotropy	GWAS	0.1	0.05	0.999
13	Pleiotropy	GWAS	0.1	0.05	0.636
13	Pleiotropy	GWAS	0.1	0.05	0.842
13	Pleiotropy	GWAS	0.1	0.05	0.683
13	Pleiotropy	GWAS	0.1	0.05	0.835
13	Pleiotropy	GWAS	0.1	0.05	0.774
13	Pleiotropy	GWAS	0.1	0.05	0.532
13	Pleiotropy	GWAS	0.1	0.05	0.736
13	Pleiotropy	GWAS	0.1	0.05	0.57
13	Pleiotropy	GWAS	0.1	0.05	0.844
13	Pleiotropy	GWAS	0.1	0.05	0.711
13	Pleiotropy	GWAS	0.1	0.05	0.904
13	Pleiotropy	GWAS	0.1	0.05	0.925
13	Pleiotropy	GWAS	0.1	0.05	0.866
13	Pleiotropy	GWAS	0.1	0.05	0.706
13	Pleiotropy	GWAS	0.1	0.05	0.409
13	Pleiotropy	GWAS	0.1	0.05	0.783
13	Pleiotropy	GWAS	0.1	0.05	0.608
13	Pleiotropy	GWAS	0.1	0.05	0.41
13	Pleiotropy	GWAS	0.1	0.05	0.514
13	Pleiotropy	GWAS	0.1	0.05	0.419
13	Pleiotropy	GWAS	0.1	0.05	0.674
13	Pleiotropy	GWAS	0.1	0.05	0.359
13	Pleiotropy	GWAS	0.1	0.05	0.764
13	Pleiotropy	GWAS	0.1	0.05	0.877
13	Pleiotropy	GWAS	0.1	0.05	0.693
13	Pleiotropy	GWAS	0.1	0.05	0.3
13	Pleiotropy	GWAS	0.1	0.05	0.774
13	Pleiotropy	GWAS	0.1	0.05	0.802
13	Pleiotropy	GWAS	0.1	0.05	0.468
13	Pleiotropy	GWAS	0.1	0.05	0.998
13	Pleiotropy	GWAS	0.1	0.05	0.77
13	Pleiotropy	GWAS	0.1	0.05	0.957
13	Pleiotropy	GWAS	0.1	0.05	0.503
13	Pleiotropy	GWAS	0.1	0.05	0.452
13	Pleiotropy	GWAS	0.1	0.05	0.363
13	Pleiotropy	GWAS	0.1	0.05	0.921
13	Pleiotropy	GWAS	0.1	0.05	0.412
13	Pleiotropy	GWAS	0.1	0.05	0.643
13	Pleiotropy	GWAS	0.1	0.05	0.604
13	Pleiotropy	GWAS	0.1	0.05	0.972
13	Pleiotropy	GWAS	0.1	0.05	0.711
13	Pleiotropy	GWAS	0.1	0.05	0.787
13	Pleiotropy	GWAS	0.1	0.05	0.509
13	Pleiotropy	GWAS	0.1	0.05	0.572
13	Pleiotropy	GWAS	0.1	0.05	0.253
13	Pleiotropy	GWAS	0.1	0.05	0.566
13	Pleiotropy	GWAS	0.1	0.05	0.623
13	Pleiotropy	GWAS	0.1	0.05	0.616
13	Pleiotropy	GWAS	0.1	0.05	0.715
13	Pleiotropy	GWAS	0.1	0.05	0.886
13	Pleiotropy	GWAS	0.1	0.05	0.576
13	Pleiotropy	GWAS	0.1	0.05	0.993
13	Pleiotropy	GWAS	0.1	0.05	0.648
13	Pleiotropy	GWAS	0.1	0.05	0.713
13	Pleiotropy	GWAS	0.1	0.05	0.634
13	Pleiotropy	GWAS	0.1	0.05	0.924
13	Pleiotropy	GWAS	0.1	0.05	0.733
13	Pleiotropy	GWAS	0.1	0.05	0.981
13	Pleiotropy	GWAS	0.1	0.05	0.699
13	Pleiotropy	GWAS	0.1	0.05	0.912
13	Pleiotropy	TWAS	0.1	0.05	0.525
13	Pleiotropy	TWAS	0.1	0.05	0.637
13	Pleiotropy	TWAS	0.1	0.05	0.334
13	Pleiotropy	TWAS	0.1	0.05	0.88
13	Pleiotropy	TWAS	0.1	0.05	0.927
13	Pleiotropy	TWAS	0.1	0.05	0.831
13	Pleiotropy	TWAS	0.1	0.05	0.873
13	Pleiotropy	TWAS	0.1	0.05	0.663
13	Pleiotropy	TWAS	0.1	0.05	0.591
13	Pleiotropy	TWAS	0.1	0.05	0.882
13	Pleiotropy	TWAS	0.1	0.05	0.954
13	Pleiotropy	TWAS	0.1	0.05	0.792
13	Pleiotropy	TWAS	0.1	0.05	0.943
13	Pleiotropy	TWAS	0.1	0.05	0.985
13	Pleiotropy	TWAS	0.1	0.05	0.915
13	Pleiotropy	TWAS	0.1	0.05	0.925
13	Pleiotropy	TWAS	0.1	0.05	0.787
13	Pleiotropy	TWAS	0.1	0.05	0.415
13	Pleiotropy	TWAS	0.1	0.05	0.758
13	Pleiotropy	TWAS	0.1	0.05	0.467
13	Pleiotropy	TWAS	0.1	0.05	0.684
13	Pleiotropy	TWAS	0.1	0.05	0.826
13	Pleiotropy	TWAS	0.1	0.05	0.547
13	Pleiotropy	TWAS	0.1	0.05	0.55
13	Pleiotropy	TWAS	0.1	0.05	0.954
13	Pleiotropy	TWAS	0.1	0.05	0.783
13	Pleiotropy	TWAS	0.1	0.05	0.555
13	Pleiotropy	TWAS	0.1	0.05	0.969
13	Pleiotropy	TWAS	0.1	0.05	0.378
13	Pleiotropy	TWAS	0.1	0.05	0.754
13	Pleiotropy	TWAS	0.1	0.05	0.253
13	Pleiotropy	TWAS	0.1	0.05	0.653
13	Pleiotropy	TWAS	0.1	0.05	0.847
13	Pleiotropy	TWAS	0.1	0.05	0.707
13	Pleiotropy	TWAS	0.1	0.05	0.998
13	Pleiotropy	TWAS	0.1	0.05	0.983
13	Pleiotropy	TWAS	0.1	0.05	0.516
13	Pleiotropy	TWAS	0.1	0.05	0.735
13	Pleiotropy	TWAS	0.1	0.05	0.881
13	Pleiotropy	TWAS	0.1	0.05	0.894
13	Pleiotropy	TWAS	0.1	0.05	0.898
13	Pleiotropy	TWAS	0.1	0.05	0.859
13	Pleiotropy	TWAS	0.1	0.05	0.512
13	Pleiotropy	TWAS	0.1	0.05	0.876
13	Pleiotropy	TWAS	0.1	0.05	0.828
13	Pleiotropy	TWAS	0.1	0.05	0.815
13	Pleiotropy	TWAS	0.1	0.05	0.871
13	Pleiotropy	TWAS	0.1	0.05	0.776
13	Pleiotropy	TWAS	0.1	0.05	0.864
13	Pleiotropy	TWAS	0.1	0.05	0.407
13	Pleiotropy	TWAS	0.1	0.05	0.996
13	Pleiotropy	TWAS	0.1	0.05	0.861
13	Pleiotropy	TWAS	0.1	0.05	0.96
13	Pleiotropy	TWAS	0.1	0.05	0.968
13	Pleiotropy	TWAS	0.1	0.05	0.829
13	Pleiotropy	TWAS	0.1	0.05	0.937
13	Pleiotropy	TWAS	0.1	0.05	0.915
13	Pleiotropy	TWAS	0.1	0.05	0.541
13	Pleiotropy	TWAS	0.1	0.05	0.822
13	Pleiotropy	TWAS	0.1	0.05	0.609
13	Pleiotropy	TWAS	0.1	0.05	0.683
13	Pleiotropy	TWAS	0.1	0.05	0.777
13	Pleiotropy	TWAS	0.1	0.05	0.821
13	Pleiotropy	TWAS	0.1	0.05	0.868
13	Pleiotropy	TWAS	0.1	0.05	0.818
13	Pleiotropy	TWAS	0.1	0.05	0.957
13	Pleiotropy	TWAS	0.1	0.05	0.382
13	Pleiotropy	TWAS	0.1	0.05	0.534
13	Pleiotropy	TWAS	0.1	0.05	0.559
13	Pleiotropy	TWAS	0.1	0.05	0.73
13	Pleiotropy	TWAS	0.1	0.05	0.566
13	Pleiotropy	TWAS	0.1	0.05	0.939
13	Pleiotropy	TWAS	0.1	0.05	0.425
13	Pleiotropy	TWAS	0.1	0.05	0.979
13	Pleiotropy	TWAS	0.1	0.05	0.95
13	Pleiotropy	TWAS	0.1	0.05	0.678
13	Pleiotropy	TWAS	0.1	0.05	0.966
13	Pleiotropy	TWAS	0.1	0.05	0.915
13	Pleiotropy	TWAS	0.1	0.05	0.797
13	Pleiotropy	TWAS	0.1	0.05	0.982
13	Pleiotropy	TWAS	0.1	0.05	0.853
13	Pleiotropy	TWAS	0.1	0.05	0.319
13	Pleiotropy	TWAS	0.1	0.05	0.884
13	Pleiotropy	TWAS	0.1	0.05	0.815
13	Pleiotropy	TWAS	0.1	0.05	0.909
13	Pleiotropy	TWAS	0.1	0.05	0.778
13	Pleiotropy	TWAS	0.1	0.05	0.932
13	Pleiotropy	TWAS	0.1	0.05	0.685
13	Pleiotropy	TWAS	0.1	0.05	0.572
13	Pleiotropy	TWAS	0.1	0.05	0.989
13	Pleiotropy	TWAS	0.1	0.05	0.609
13	Pleiotropy	TWAS	0.1	0.05	0.584
13	Pleiotropy	TWAS	0.1	0.05	0.676
13	Pleiotropy	TWAS	0.1	0.05	0.346
13	Pleiotropy	TWAS	0.1	0.05	0.495
13	Pleiotropy	TWAS	0.1	0.05	0.857
13	Pleiotropy	TWAS	0.1	0.05	0.747
13	Pleiotropy	TWAS	0.1	0.05	0.761
13	Pleiotropy	TWAS	0.1	0.05	0.497
13	Pleiotropy	TWAS	0.1	0.05	0.842
13	Pleiotropy	emGWAS	0.3	0.005	0.054
13	Pleiotropy	emGWAS	0.3	0.005	0.035
13	Pleiotropy	emGWAS	0.3	0.005	0.006
13	Pleiotropy	emGWAS	0.3	0.005	0.033
13	Pleiotropy	emGWAS	0.3	0.005	0.051
13	Pleiotropy	emGWAS	0.3	0.005	0.032
13	Pleiotropy	emGWAS	0.3	0.005	0.1
13	Pleiotropy	emGWAS	0.3	0.005	0.137
13	Pleiotropy	emGWAS	0.3	0.005	0.044
13	Pleiotropy	emGWAS	0.3	0.005	0.076
13	Pleiotropy	emGWAS	0.3	0.005	0.005
13	Pleiotropy	emGWAS	0.3	0.005	0.005
13	Pleiotropy	emGWAS	0.3	0.005	0.013
13	Pleiotropy	emGWAS	0.3	0.005	0.008
13	Pleiotropy	emGWAS	0.3	0.005	0.018
13	Pleiotropy	emGWAS	0.3	0.005	0.049
13	Pleiotropy	emGWAS	0.3	0.005	0.219
13	Pleiotropy	emGWAS	0.3	0.005	0.14
13	Pleiotropy	emGWAS	0.3	0.005	0.212
13	Pleiotropy	emGWAS	0.3	0.005	0.09
13	Pleiotropy	emGWAS	0.3	0.005	0.056
13	Pleiotropy	emGWAS	0.3	0.005	0.007
13	Pleiotropy	emGWAS	0.3	0.005	0.024
13	Pleiotropy	emGWAS	0.3	0.005	0.011
13	Pleiotropy	emGWAS	0.3	0.005	0.012
13	Pleiotropy	emGWAS	0.3	0.005	0.015
13	Pleiotropy	emGWAS	0.3	0.005	0.052
13	Pleiotropy	emGWAS	0.3	0.005	0.041
13	Pleiotropy	emGWAS	0.3	0.005	0.02
13	Pleiotropy	emGWAS	0.3	0.005	0.019
13	Pleiotropy	emGWAS	0.3	0.005	0.026
13	Pleiotropy	emGWAS	0.3	0.005	0.039
13	Pleiotropy	emGWAS	0.3	0.005	0.095
13	Pleiotropy	emGWAS	0.3	0.005	0.013
13	Pleiotropy	emGWAS	0.3	0.005	0.016
13	Pleiotropy	emGWAS	0.3	0.005	0.039
13	Pleiotropy	emGWAS	0.3	0.005	0.008
13	Pleiotropy	emGWAS	0.3	0.005	0.066
13	Pleiotropy	emGWAS	0.3	0.005	0.108
13	Pleiotropy	emGWAS	0.3	0.005	0.142
13	Pleiotropy	emGWAS	0.3	0.005	0.039
13	Pleiotropy	emGWAS	0.3	0.005	0.015
13	Pleiotropy	emGWAS	0.3	0.005	0.044
13	Pleiotropy	emGWAS	0.3	0.005	0.086
13	Pleiotropy	emGWAS	0.3	0.005	0.018
13	Pleiotropy	emGWAS	0.3	0.005	0.065
13	Pleiotropy	emGWAS	0.3	0.005	0.112
13	Pleiotropy	emGWAS	0.3	0.005	0.026
13	Pleiotropy	emGWAS	0.3	0.005	0.078
13	Pleiotropy	emGWAS	0.3	0.005	0.01
13	Pleiotropy	emGWAS	0.3	0.005	0.317
13	Pleiotropy	emGWAS	0.3	0.005	0.03
13	Pleiotropy	emGWAS	0.3	0.005	0.133
13	Pleiotropy	emGWAS	0.3	0.005	0.028
13	Pleiotropy	emGWAS	0.3	0.005	0.014
13	Pleiotropy	emGWAS	0.3	0.005	0.133
13	Pleiotropy	emGWAS	0.3	0.005	0.065
13	Pleiotropy	emGWAS	0.3	0.005	0.017
13	Pleiotropy	emGWAS	0.3	0.005	0.02
13	Pleiotropy	emGWAS	0.3	0.005	0.005
13	Pleiotropy	emGWAS	0.3	0.005	0.256
13	Pleiotropy	emGWAS	0.3	0.005	0.008
13	Pleiotropy	emGWAS	0.3	0.005	0.027
13	Pleiotropy	emGWAS	0.3	0.005	0.011
13	Pleiotropy	emGWAS	0.3	0.005	0.028
13	Pleiotropy	emGWAS	0.3	0.005	0.088
13	Pleiotropy	emGWAS	0.3	0.005	0.012
13	Pleiotropy	emGWAS	0.3	0.005	0.087
13	Pleiotropy	emGWAS	0.3	0.005	0.013
13	Pleiotropy	emGWAS	0.3	0.005	0.137
13	Pleiotropy	emGWAS	0.3	0.005	0.056
13	Pleiotropy	emGWAS	0.3	0.005	0.006
13	Pleiotropy	emGWAS	0.3	0.005	0.024
13	Pleiotropy	emGWAS	0.3	0.005	0.023
13	Pleiotropy	emGWAS	0.3	0.005	0.035
13	Pleiotropy	emGWAS	0.3	0.005	0.069
13	Pleiotropy	emGWAS	0.3	0.005	0.044
13	Pleiotropy	emGWAS	0.3	0.005	0.103
13	Pleiotropy	emGWAS	0.3	0.005	0.061
13	Pleiotropy	emGWAS	0.3	0.005	0.039
13	Pleiotropy	emGWAS	0.3	0.005	0.079
13	Pleiotropy	emGWAS	0.3	0.005	0.094
13	Pleiotropy	emGWAS	0.3	0.005	0.021
13	Pleiotropy	emGWAS	0.3	0.005	0.016
13	Pleiotropy	emGWAS	0.3	0.005	0.02
13	Pleiotropy	emGWAS	0.3	0.005	0.044
13	Pleiotropy	emGWAS	0.3	0.005	0.063
13	Pleiotropy	emGWAS	0.3	0.005	0.011
13	Pleiotropy	emGWAS	0.3	0.005	0.013
13	Pleiotropy	emGWAS	0.3	0.005	0.028
13	Pleiotropy	emGWAS	0.3	0.005	0.002
13	Pleiotropy	emGWAS	0.3	0.005	0.021
13	Pleiotropy	emGWAS	0.3	0.005	0.041
13	Pleiotropy	emGWAS	0.3	0.005	0.031
13	Pleiotropy	emGWAS	0.3	0.005	0.015
13	Pleiotropy	emGWAS	0.3	0.005	0.004
13	Pleiotropy	emGWAS	0.3	0.005	0.022
13	Pleiotropy	emGWAS	0.3	0.005	0.01
13	Pleiotropy	emGWAS	0.3	0.005	0.009
13	Pleiotropy	emGWAS	0.3	0.005	0.069
13	Pleiotropy	GWAS	0.3	0.005	0.034
13	Pleiotropy	GWAS	0.3	0.005	0.233
13	Pleiotropy	GWAS	0.3	0.005	0.182
13	Pleiotropy	GWAS	0.3	0.005	0.029
13	Pleiotropy	GWAS	0.3	0.005	0.245
13	Pleiotropy	GWAS	0.3	0.005	0.211
13	Pleiotropy	GWAS	0.3	0.005	0.137
13	Pleiotropy	GWAS	0.3	0.005	0.011
13	Pleiotropy	GWAS	0.3	0.005	0.098
13	Pleiotropy	GWAS	0.3	0.005	0.133
13	Pleiotropy	GWAS	0.3	0.005	0.116
13	Pleiotropy	GWAS	0.3	0.005	0.148
13	Pleiotropy	GWAS	0.3	0.005	0.159
13	Pleiotropy	GWAS	0.3	0.005	0.065
13	Pleiotropy	GWAS	0.3	0.005	0.141
13	Pleiotropy	GWAS	0.3	0.005	0.068
13	Pleiotropy	GWAS	0.3	0.005	0.243
13	Pleiotropy	GWAS	0.3	0.005	0.213
13	Pleiotropy	GWAS	0.3	0.005	0.177
13	Pleiotropy	GWAS	0.3	0.005	0.133
13	Pleiotropy	GWAS	0.3	0.005	0.058
13	Pleiotropy	GWAS	0.3	0.005	0.094
13	Pleiotropy	GWAS	0.3	0.005	0.09
13	Pleiotropy	GWAS	0.3	0.005	0.264
13	Pleiotropy	GWAS	0.3	0.005	0.221
13	Pleiotropy	GWAS	0.3	0.005	0.189
13	Pleiotropy	GWAS	0.3	0.005	0.095
13	Pleiotropy	GWAS	0.3	0.005	0.033
13	Pleiotropy	GWAS	0.3	0.005	0.058
13	Pleiotropy	GWAS	0.3	0.005	0.082
13	Pleiotropy	GWAS	0.3	0.005	0.027
13	Pleiotropy	GWAS	0.3	0.005	0.039
13	Pleiotropy	GWAS	0.3	0.005	0.077
13	Pleiotropy	GWAS	0.3	0.005	0.05
13	Pleiotropy	GWAS	0.3	0.005	0.055
13	Pleiotropy	GWAS	0.3	0.005	0.13
13	Pleiotropy	GWAS	0.3	0.005	0.163
13	Pleiotropy	GWAS	0.3	0.005	0.088
13	Pleiotropy	GWAS	0.3	0.005	0.194
13	Pleiotropy	GWAS	0.3	0.005	0.221
13	Pleiotropy	GWAS	0.3	0.005	0.026
13	Pleiotropy	GWAS	0.3	0.005	0.033
13	Pleiotropy	GWAS	0.3	0.005	0.132
13	Pleiotropy	GWAS	0.3	0.005	0.131
13	Pleiotropy	GWAS	0.3	0.005	0.048
13	Pleiotropy	GWAS	0.3	0.005	0.06
13	Pleiotropy	GWAS	0.3	0.005	0.1
13	Pleiotropy	GWAS	0.3	0.005	0.049
13	Pleiotropy	GWAS	0.3	0.005	0.076
13	Pleiotropy	GWAS	0.3	0.005	0.072
13	Pleiotropy	GWAS	0.3	0.005	0.136
13	Pleiotropy	GWAS	0.3	0.005	0.069
13	Pleiotropy	GWAS	0.3	0.005	0.093
13	Pleiotropy	GWAS	0.3	0.005	0.1
13	Pleiotropy	GWAS	0.3	0.005	0.107
13	Pleiotropy	GWAS	0.3	0.005	0.094
13	Pleiotropy	GWAS	0.3	0.005	0.055
13	Pleiotropy	GWAS	0.3	0.005	0.114
13	Pleiotropy	GWAS	0.3	0.005	0.035
13	Pleiotropy	GWAS	0.3	0.005	0.061
13	Pleiotropy	GWAS	0.3	0.005	0.077
13	Pleiotropy	GWAS	0.3	0.005	0.118
13	Pleiotropy	GWAS	0.3	0.005	0.062
13	Pleiotropy	GWAS	0.3	0.005	0.051
13	Pleiotropy	GWAS	0.3	0.005	0.033
13	Pleiotropy	GWAS	0.3	0.005	0.107
13	Pleiotropy	GWAS	0.3	0.005	0.159
13	Pleiotropy	GWAS	0.3	0.005	0.021
13	Pleiotropy	GWAS	0.3	0.005	0.203
13	Pleiotropy	GWAS	0.3	0.005	0.102
13	Pleiotropy	GWAS	0.3	0.005	0.811
13	Pleiotropy	GWAS	0.3	0.005	0.052
13	Pleiotropy	GWAS	0.3	0.005	0.034
13	Pleiotropy	GWAS	0.3	0.005	0.045
13	Pleiotropy	GWAS	0.3	0.005	0.161
13	Pleiotropy	GWAS	0.3	0.005	0.058
13	Pleiotropy	GWAS	0.3	0.005	0.124
13	Pleiotropy	GWAS	0.3	0.005	0.116
13	Pleiotropy	GWAS	0.3	0.005	0.168
13	Pleiotropy	GWAS	0.3	0.005	0.082
13	Pleiotropy	GWAS	0.3	0.005	0.067
13	Pleiotropy	GWAS	0.3	0.005	0.087
13	Pleiotropy	GWAS	0.3	0.005	0.071
13	Pleiotropy	GWAS	0.3	0.005	0.296
13	Pleiotropy	GWAS	0.3	0.005	0.173
13	Pleiotropy	GWAS	0.3	0.005	0.204
13	Pleiotropy	GWAS	0.3	0.005	0.044
13	Pleiotropy	GWAS	0.3	0.005	0.064
13	Pleiotropy	GWAS	0.3	0.005	0.145
13	Pleiotropy	GWAS	0.3	0.005	0.034
13	Pleiotropy	GWAS	0.3	0.005	0.09
13	Pleiotropy	GWAS	0.3	0.005	0.083
13	Pleiotropy	GWAS	0.3	0.005	0.016
13	Pleiotropy	GWAS	0.3	0.005	0.031
13	Pleiotropy	GWAS	0.3	0.005	0.07
13	Pleiotropy	GWAS	0.3	0.005	0.039
13	Pleiotropy	GWAS	0.3	0.005	0.09
13	Pleiotropy	GWAS	0.3	0.005	0.157
13	Pleiotropy	GWAS	0.3	0.005	0.053
13	Pleiotropy	GWAS	0.3	0.005	0.366
13	Pleiotropy	TWAS	0.3	0.005	0.051
13	Pleiotropy	TWAS	0.3	0.005	0.135
13	Pleiotropy	TWAS	0.3	0.005	0.164
13	Pleiotropy	TWAS	0.3	0.005	0.103
13	Pleiotropy	TWAS	0.3	0.005	0.215
13	Pleiotropy	TWAS	0.3	0.005	0.039
13	Pleiotropy	TWAS	0.3	0.005	0.109
13	Pleiotropy	TWAS	0.3	0.005	0.056
13	Pleiotropy	TWAS	0.3	0.005	0.012
13	Pleiotropy	TWAS	0.3	0.005	0.025
13	Pleiotropy	TWAS	0.3	0.005	0.139
13	Pleiotropy	TWAS	0.3	0.005	0.046
13	Pleiotropy	TWAS	0.3	0.005	0.01
13	Pleiotropy	TWAS	0.3	0.005	0.018
13	Pleiotropy	TWAS	0.3	0.005	0.02
13	Pleiotropy	TWAS	0.3	0.005	0.059
13	Pleiotropy	TWAS	0.3	0.005	0.047
13	Pleiotropy	TWAS	0.3	0.005	0.025
13	Pleiotropy	TWAS	0.3	0.005	0.032
13	Pleiotropy	TWAS	0.3	0.005	0.147
13	Pleiotropy	TWAS	0.3	0.005	0.008
13	Pleiotropy	TWAS	0.3	0.005	0.291
13	Pleiotropy	TWAS	0.3	0.005	0.21
13	Pleiotropy	TWAS	0.3	0.005	0.229
13	Pleiotropy	TWAS	0.3	0.005	0.085
13	Pleiotropy	TWAS	0.3	0.005	0.117
13	Pleiotropy	TWAS	0.3	0.005	0.011
13	Pleiotropy	TWAS	0.3	0.005	0.109
13	Pleiotropy	TWAS	0.3	0.005	0.045
13	Pleiotropy	TWAS	0.3	0.005	0.093
13	Pleiotropy	TWAS	0.3	0.005	0.329
13	Pleiotropy	TWAS	0.3	0.005	0.081
13	Pleiotropy	TWAS	0.3	0.005	0.126
13	Pleiotropy	TWAS	0.3	0.005	0.491
13	Pleiotropy	TWAS	0.3	0.005	0.089
13	Pleiotropy	TWAS	0.3	0.005	0.113
13	Pleiotropy	TWAS	0.3	0.005	0.298
13	Pleiotropy	TWAS	0.3	0.005	0.063
13	Pleiotropy	TWAS	0.3	0.005	0.081
13	Pleiotropy	TWAS	0.3	0.005	0.112
13	Pleiotropy	TWAS	0.3	0.005	0.031
13	Pleiotropy	TWAS	0.3	0.005	0.058
13	Pleiotropy	TWAS	0.3	0.005	0.231
13	Pleiotropy	TWAS	0.3	0.005	0.187
13	Pleiotropy	TWAS	0.3	0.005	0.022
13	Pleiotropy	TWAS	0.3	0.005	0.094
13	Pleiotropy	TWAS	0.3	0.005	0.055
13	Pleiotropy	TWAS	0.3	0.005	0.021
13	Pleiotropy	TWAS	0.3	0.005	0.038
13	Pleiotropy	TWAS	0.3	0.005	0.128
13	Pleiotropy	TWAS	0.3	0.005	0.194
13	Pleiotropy	TWAS	0.3	0.005	0.056
13	Pleiotropy	TWAS	0.3	0.005	0.534
13	Pleiotropy	TWAS	0.3	0.005	0.048
13	Pleiotropy	TWAS	0.3	0.005	0.141
13	Pleiotropy	TWAS	0.3	0.005	0.035
13	Pleiotropy	TWAS	0.3	0.005	0.099
13	Pleiotropy	TWAS	0.3	0.005	0.148
13	Pleiotropy	TWAS	0.3	0.005	0.134
13	Pleiotropy	TWAS	0.3	0.005	0.101
13	Pleiotropy	TWAS	0.3	0.005	0.017
13	Pleiotropy	TWAS	0.3	0.005	0.286
13	Pleiotropy	TWAS	0.3	0.005	0.204
13	Pleiotropy	TWAS	0.3	0.005	0.101
13	Pleiotropy	TWAS	0.3	0.005	0.101
13	Pleiotropy	TWAS	0.3	0.005	0.106
13	Pleiotropy	TWAS	0.3	0.005	0.096
13	Pleiotropy	TWAS	0.3	0.005	0.023
13	Pleiotropy	TWAS	0.3	0.005	0.051
13	Pleiotropy	TWAS	0.3	0.005	0.041
13	Pleiotropy	TWAS	0.3	0.005	0.095
13	Pleiotropy	TWAS	0.3	0.005	0.116
13	Pleiotropy	TWAS	0.3	0.005	0.013
13	Pleiotropy	TWAS	0.3	0.005	0.094
13	Pleiotropy	TWAS	0.3	0.005	0.072
13	Pleiotropy	TWAS	0.3	0.005	0.082
13	Pleiotropy	TWAS	0.3	0.005	0.024
13	Pleiotropy	TWAS	0.3	0.005	0.135
13	Pleiotropy	TWAS	0.3	0.005	0.044
13	Pleiotropy	TWAS	0.3	0.005	0.071
13	Pleiotropy	TWAS	0.3	0.005	0.06
13	Pleiotropy	TWAS	0.3	0.005	0.062
13	Pleiotropy	TWAS	0.3	0.005	0.061
13	Pleiotropy	TWAS	0.3	0.005	0.024
13	Pleiotropy	TWAS	0.3	0.005	0.158
13	Pleiotropy	TWAS	0.3	0.005	0.011
13	Pleiotropy	TWAS	0.3	0.005	0.14
13	Pleiotropy	TWAS	0.3	0.005	0.094
13	Pleiotropy	TWAS	0.3	0.005	0.087
13	Pleiotropy	TWAS	0.3	0.005	0.061
13	Pleiotropy	TWAS	0.3	0.005	0.52
13	Pleiotropy	TWAS	0.3	0.005	0.018
13	Pleiotropy	TWAS	0.3	0.005	0.004
13	Pleiotropy	TWAS	0.3	0.005	0.128
13	Pleiotropy	TWAS	0.3	0.005	0.044
13	Pleiotropy	TWAS	0.3	0.005	0.081
13	Pleiotropy	TWAS	0.3	0.005	0.026
13	Pleiotropy	TWAS	0.3	0.005	0.25
13	Pleiotropy	TWAS	0.3	0.005	0.062
13	Pleiotropy	TWAS	0.3	0.005	0.193
13	Pleiotropy	emGWAS	0.3	0.01	0.188
13	Pleiotropy	emGWAS	0.3	0.01	0.028
13	Pleiotropy	emGWAS	0.3	0.01	0.179
13	Pleiotropy	emGWAS	0.3	0.01	0.027
13	Pleiotropy	emGWAS	0.3	0.01	0.009
13	Pleiotropy	emGWAS	0.3	0.01	0.086
13	Pleiotropy	emGWAS	0.3	0.01	0.006
13	Pleiotropy	emGWAS	0.3	0.01	0.021
13	Pleiotropy	emGWAS	0.3	0.01	0.044
13	Pleiotropy	emGWAS	0.3	0.01	0.15
13	Pleiotropy	emGWAS	0.3	0.01	0.014
13	Pleiotropy	emGWAS	0.3	0.01	0.065
13	Pleiotropy	emGWAS	0.3	0.01	0.16
13	Pleiotropy	emGWAS	0.3	0.01	0.045
13	Pleiotropy	emGWAS	0.3	0.01	0.071
13	Pleiotropy	emGWAS	0.3	0.01	0.036
13	Pleiotropy	emGWAS	0.3	0.01	0.115
13	Pleiotropy	emGWAS	0.3	0.01	0.005
13	Pleiotropy	emGWAS	0.3	0.01	0.158
13	Pleiotropy	emGWAS	0.3	0.01	0.036
13	Pleiotropy	emGWAS	0.3	0.01	0.016
13	Pleiotropy	emGWAS	0.3	0.01	0.027
13	Pleiotropy	emGWAS	0.3	0.01	0.097
13	Pleiotropy	emGWAS	0.3	0.01	0.016
13	Pleiotropy	emGWAS	0.3	0.01	0.071
13	Pleiotropy	emGWAS	0.3	0.01	0.068
13	Pleiotropy	emGWAS	0.3	0.01	0.13
13	Pleiotropy	emGWAS	0.3	0.01	0.019
13	Pleiotropy	emGWAS	0.3	0.01	0.024
13	Pleiotropy	emGWAS	0.3	0.01	0.031
13	Pleiotropy	emGWAS	0.3	0.01	0.013
13	Pleiotropy	emGWAS	0.3	0.01	0.105
13	Pleiotropy	emGWAS	0.3	0.01	0.028
13	Pleiotropy	emGWAS	0.3	0.01	0.034
13	Pleiotropy	emGWAS	0.3	0.01	0.037
13	Pleiotropy	emGWAS	0.3	0.01	0.011
13	Pleiotropy	emGWAS	0.3	0.01	0.026
13	Pleiotropy	emGWAS	0.3	0.01	0.134
13	Pleiotropy	emGWAS	0.3	0.01	0.094
13	Pleiotropy	emGWAS	0.3	0.01	0.251
13	Pleiotropy	emGWAS	0.3	0.01	0.027
13	Pleiotropy	emGWAS	0.3	0.01	0.054
13	Pleiotropy	emGWAS	0.3	0.01	0.047
13	Pleiotropy	emGWAS	0.3	0.01	0.036
13	Pleiotropy	emGWAS	0.3	0.01	0.007
13	Pleiotropy	emGWAS	0.3	0.01	0.022
13	Pleiotropy	emGWAS	0.3	0.01	0.174
13	Pleiotropy	emGWAS	0.3	0.01	0.067
13	Pleiotropy	emGWAS	0.3	0.01	0.042
13	Pleiotropy	emGWAS	0.3	0.01	0.078
13	Pleiotropy	emGWAS	0.3	0.01	0.166
13	Pleiotropy	emGWAS	0.3	0.01	0.033
13	Pleiotropy	emGWAS	0.3	0.01	0.011
13	Pleiotropy	emGWAS	0.3	0.01	0.077
13	Pleiotropy	emGWAS	0.3	0.01	0.017
13	Pleiotropy	emGWAS	0.3	0.01	0.117
13	Pleiotropy	emGWAS	0.3	0.01	0.09
13	Pleiotropy	emGWAS	0.3	0.01	0.055
13	Pleiotropy	emGWAS	0.3	0.01	0.065
13	Pleiotropy	emGWAS	0.3	0.01	0.296
13	Pleiotropy	emGWAS	0.3	0.01	0.034
13	Pleiotropy	emGWAS	0.3	0.01	0.017
13	Pleiotropy	emGWAS	0.3	0.01	0.062
13	Pleiotropy	emGWAS	0.3	0.01	0.06
13	Pleiotropy	emGWAS	0.3	0.01	0.017
13	Pleiotropy	emGWAS	0.3	0.01	0.02
13	Pleiotropy	emGWAS	0.3	0.01	0.036
13	Pleiotropy	emGWAS	0.3	0.01	0.042
13	Pleiotropy	emGWAS	0.3	0.01	0.128
13	Pleiotropy	emGWAS	0.3	0.01	0.037
13	Pleiotropy	emGWAS	0.3	0.01	0.013
13	Pleiotropy	emGWAS	0.3	0.01	0.202
13	Pleiotropy	emGWAS	0.3	0.01	0.104
13	Pleiotropy	emGWAS	0.3	0.01	0.095
13	Pleiotropy	emGWAS	0.3	0.01	0.198
13	Pleiotropy	emGWAS	0.3	0.01	0.404
13	Pleiotropy	emGWAS	0.3	0.01	0.059
13	Pleiotropy	emGWAS	0.3	0.01	0.039
13	Pleiotropy	emGWAS	0.3	0.01	0.007
13	Pleiotropy	emGWAS	0.3	0.01	0.066
13	Pleiotropy	emGWAS	0.3	0.01	0.086
13	Pleiotropy	emGWAS	0.3	0.01	0.112
13	Pleiotropy	emGWAS	0.3	0.01	0.125
13	Pleiotropy	emGWAS	0.3	0.01	0.065
13	Pleiotropy	emGWAS	0.3	0.01	0.02
13	Pleiotropy	emGWAS	0.3	0.01	0.031
13	Pleiotropy	emGWAS	0.3	0.01	0.066
13	Pleiotropy	emGWAS	0.3	0.01	0.055
13	Pleiotropy	emGWAS	0.3	0.01	0.152
13	Pleiotropy	emGWAS	0.3	0.01	0.027
13	Pleiotropy	emGWAS	0.3	0.01	0.022
13	Pleiotropy	emGWAS	0.3	0.01	0.017
13	Pleiotropy	emGWAS	0.3	0.01	0.045
13	Pleiotropy	emGWAS	0.3	0.01	0.012
13	Pleiotropy	emGWAS	0.3	0.01	0.141
13	Pleiotropy	emGWAS	0.3	0.01	0.114
13	Pleiotropy	emGWAS	0.3	0.01	0.018
13	Pleiotropy	emGWAS	0.3	0.01	0.009
13	Pleiotropy	emGWAS	0.3	0.01	0.028
13	Pleiotropy	emGWAS	0.3	0.01	0.351
13	Pleiotropy	GWAS	0.3	0.01	0.164
13	Pleiotropy	GWAS	0.3	0.01	0.071
13	Pleiotropy	GWAS	0.3	0.01	0.253
13	Pleiotropy	GWAS	0.3	0.01	0.451
13	Pleiotropy	GWAS	0.3	0.01	0.086
13	Pleiotropy	GWAS	0.3	0.01	0.108
13	Pleiotropy	GWAS	0.3	0.01	0.127
13	Pleiotropy	GWAS	0.3	0.01	0.344
13	Pleiotropy	GWAS	0.3	0.01	0.248
13	Pleiotropy	GWAS	0.3	0.01	0.051
13	Pleiotropy	GWAS	0.3	0.01	0.224
13	Pleiotropy	GWAS	0.3	0.01	0.113
13	Pleiotropy	GWAS	0.3	0.01	0.133
13	Pleiotropy	GWAS	0.3	0.01	0.247
13	Pleiotropy	GWAS	0.3	0.01	0.214
13	Pleiotropy	GWAS	0.3	0.01	0.27
13	Pleiotropy	GWAS	0.3	0.01	0.299
13	Pleiotropy	GWAS	0.3	0.01	0.159
13	Pleiotropy	GWAS	0.3	0.01	0.017
13	Pleiotropy	GWAS	0.3	0.01	0.113
13	Pleiotropy	GWAS	0.3	0.01	0.117
13	Pleiotropy	GWAS	0.3	0.01	0.136
13	Pleiotropy	GWAS	0.3	0.01	0.239
13	Pleiotropy	GWAS	0.3	0.01	0.074
13	Pleiotropy	GWAS	0.3	0.01	0.056
13	Pleiotropy	GWAS	0.3	0.01	0.378
13	Pleiotropy	GWAS	0.3	0.01	0.167
13	Pleiotropy	GWAS	0.3	0.01	0.127
13	Pleiotropy	GWAS	0.3	0.01	0.209
13	Pleiotropy	GWAS	0.3	0.01	0.078
13	Pleiotropy	GWAS	0.3	0.01	0.245
13	Pleiotropy	GWAS	0.3	0.01	0.074
13	Pleiotropy	GWAS	0.3	0.01	0.099
13	Pleiotropy	GWAS	0.3	0.01	0.125
13	Pleiotropy	GWAS	0.3	0.01	0.062
13	Pleiotropy	GWAS	0.3	0.01	0.305
13	Pleiotropy	GWAS	0.3	0.01	0.054
13	Pleiotropy	GWAS	0.3	0.01	0.081
13	Pleiotropy	GWAS	0.3	0.01	0.293
13	Pleiotropy	GWAS	0.3	0.01	0.328
13	Pleiotropy	GWAS	0.3	0.01	0.436
13	Pleiotropy	GWAS	0.3	0.01	0.132
13	Pleiotropy	GWAS	0.3	0.01	0.04
13	Pleiotropy	GWAS	0.3	0.01	0.205
13	Pleiotropy	GWAS	0.3	0.01	0.091
13	Pleiotropy	GWAS	0.3	0.01	0.099
13	Pleiotropy	GWAS	0.3	0.01	0.168
13	Pleiotropy	GWAS	0.3	0.01	0.098
13	Pleiotropy	GWAS	0.3	0.01	0.042
13	Pleiotropy	GWAS	0.3	0.01	0.145
13	Pleiotropy	GWAS	0.3	0.01	0.182
13	Pleiotropy	GWAS	0.3	0.01	0.048
13	Pleiotropy	GWAS	0.3	0.01	0.093
13	Pleiotropy	GWAS	0.3	0.01	0.144
13	Pleiotropy	GWAS	0.3	0.01	0.113
13	Pleiotropy	GWAS	0.3	0.01	0.144
13	Pleiotropy	GWAS	0.3	0.01	0.939
13	Pleiotropy	GWAS	0.3	0.01	0.51
13	Pleiotropy	GWAS	0.3	0.01	0.107
13	Pleiotropy	GWAS	0.3	0.01	0.052
13	Pleiotropy	GWAS	0.3	0.01	0.143
13	Pleiotropy	GWAS	0.3	0.01	0.193
13	Pleiotropy	GWAS	0.3	0.01	0.247
13	Pleiotropy	GWAS	0.3	0.01	0.167
13	Pleiotropy	GWAS	0.3	0.01	0.105
13	Pleiotropy	GWAS	0.3	0.01	0.09
13	Pleiotropy	GWAS	0.3	0.01	0.275
13	Pleiotropy	GWAS	0.3	0.01	0.108
13	Pleiotropy	GWAS	0.3	0.01	0.24
13	Pleiotropy	GWAS	0.3	0.01	0.1
13	Pleiotropy	GWAS	0.3	0.01	0.257
13	Pleiotropy	GWAS	0.3	0.01	0.353
13	Pleiotropy	GWAS	0.3	0.01	0.095
13	Pleiotropy	GWAS	0.3	0.01	0.177
13	Pleiotropy	GWAS	0.3	0.01	0.182
13	Pleiotropy	GWAS	0.3	0.01	0.104
13	Pleiotropy	GWAS	0.3	0.01	0.108
13	Pleiotropy	GWAS	0.3	0.01	0.09
13	Pleiotropy	GWAS	0.3	0.01	0.083
13	Pleiotropy	GWAS	0.3	0.01	0.145
13	Pleiotropy	GWAS	0.3	0.01	0.204
13	Pleiotropy	GWAS	0.3	0.01	0.036
13	Pleiotropy	GWAS	0.3	0.01	0.145
13	Pleiotropy	GWAS	0.3	0.01	0.298
13	Pleiotropy	GWAS	0.3	0.01	0.258
13	Pleiotropy	GWAS	0.3	0.01	0.109
13	Pleiotropy	GWAS	0.3	0.01	0.055
13	Pleiotropy	GWAS	0.3	0.01	0.154
13	Pleiotropy	GWAS	0.3	0.01	0.216
13	Pleiotropy	GWAS	0.3	0.01	0.333
13	Pleiotropy	GWAS	0.3	0.01	0.064
13	Pleiotropy	GWAS	0.3	0.01	0.204
13	Pleiotropy	GWAS	0.3	0.01	0.207
13	Pleiotropy	GWAS	0.3	0.01	0.069
13	Pleiotropy	GWAS	0.3	0.01	0.164
13	Pleiotropy	GWAS	0.3	0.01	0.039
13	Pleiotropy	GWAS	0.3	0.01	0.267
13	Pleiotropy	GWAS	0.3	0.01	0.183
13	Pleiotropy	GWAS	0.3	0.01	0.028
13	Pleiotropy	GWAS	0.3	0.01	0.163
13	Pleiotropy	TWAS	0.3	0.01	0.118
13	Pleiotropy	TWAS	0.3	0.01	0.436
13	Pleiotropy	TWAS	0.3	0.01	0.147
13	Pleiotropy	TWAS	0.3	0.01	0.179
13	Pleiotropy	TWAS	0.3	0.01	0.113
13	Pleiotropy	TWAS	0.3	0.01	0.055
13	Pleiotropy	TWAS	0.3	0.01	0.353
13	Pleiotropy	TWAS	0.3	0.01	0.182
13	Pleiotropy	TWAS	0.3	0.01	0.19
13	Pleiotropy	TWAS	0.3	0.01	0.079
13	Pleiotropy	TWAS	0.3	0.01	0.178
13	Pleiotropy	TWAS	0.3	0.01	0.261
13	Pleiotropy	TWAS	0.3	0.01	0.476
13	Pleiotropy	TWAS	0.3	0.01	0.075
13	Pleiotropy	TWAS	0.3	0.01	0.187
13	Pleiotropy	TWAS	0.3	0.01	0.172
13	Pleiotropy	TWAS	0.3	0.01	0.029
13	Pleiotropy	TWAS	0.3	0.01	0.141
13	Pleiotropy	TWAS	0.3	0.01	0.062
13	Pleiotropy	TWAS	0.3	0.01	0.313
13	Pleiotropy	TWAS	0.3	0.01	0.174
13	Pleiotropy	TWAS	0.3	0.01	0.1
13	Pleiotropy	TWAS	0.3	0.01	0.069
13	Pleiotropy	TWAS	0.3	0.01	0.177
13	Pleiotropy	TWAS	0.3	0.01	0.034
13	Pleiotropy	TWAS	0.3	0.01	0.036
13	Pleiotropy	TWAS	0.3	0.01	0.035
13	Pleiotropy	TWAS	0.3	0.01	0.15
13	Pleiotropy	TWAS	0.3	0.01	0.219
13	Pleiotropy	TWAS	0.3	0.01	0.041
13	Pleiotropy	TWAS	0.3	0.01	0.119
13	Pleiotropy	TWAS	0.3	0.01	0.163
13	Pleiotropy	TWAS	0.3	0.01	0.359
13	Pleiotropy	TWAS	0.3	0.01	0.044
13	Pleiotropy	TWAS	0.3	0.01	0.292
13	Pleiotropy	TWAS	0.3	0.01	0.442
13	Pleiotropy	TWAS	0.3	0.01	0.159
13	Pleiotropy	TWAS	0.3	0.01	0.19
13	Pleiotropy	TWAS	0.3	0.01	0.241
13	Pleiotropy	TWAS	0.3	0.01	0.23
13	Pleiotropy	TWAS	0.3	0.01	0.245
13	Pleiotropy	TWAS	0.3	0.01	0.058
13	Pleiotropy	TWAS	0.3	0.01	0.26
13	Pleiotropy	TWAS	0.3	0.01	0.263
13	Pleiotropy	TWAS	0.3	0.01	0.05
13	Pleiotropy	TWAS	0.3	0.01	0.327
13	Pleiotropy	TWAS	0.3	0.01	0.362
13	Pleiotropy	TWAS	0.3	0.01	0.667
13	Pleiotropy	TWAS	0.3	0.01	0.151
13	Pleiotropy	TWAS	0.3	0.01	0.272
13	Pleiotropy	TWAS	0.3	0.01	0.109
13	Pleiotropy	TWAS	0.3	0.01	0.385
13	Pleiotropy	TWAS	0.3	0.01	0.473
13	Pleiotropy	TWAS	0.3	0.01	0.693
13	Pleiotropy	TWAS	0.3	0.01	0.082
13	Pleiotropy	TWAS	0.3	0.01	0.161
13	Pleiotropy	TWAS	0.3	0.01	0.125
13	Pleiotropy	TWAS	0.3	0.01	0.238
13	Pleiotropy	TWAS	0.3	0.01	0.043
13	Pleiotropy	TWAS	0.3	0.01	0.037
13	Pleiotropy	TWAS	0.3	0.01	0.211
13	Pleiotropy	TWAS	0.3	0.01	0.143
13	Pleiotropy	TWAS	0.3	0.01	0.313
13	Pleiotropy	TWAS	0.3	0.01	0.147
13	Pleiotropy	TWAS	0.3	0.01	0.022
13	Pleiotropy	TWAS	0.3	0.01	0.282
13	Pleiotropy	TWAS	0.3	0.01	0.466
13	Pleiotropy	TWAS	0.3	0.01	0.061
13	Pleiotropy	TWAS	0.3	0.01	0.219
13	Pleiotropy	TWAS	0.3	0.01	0.64
13	Pleiotropy	TWAS	0.3	0.01	0.16
13	Pleiotropy	TWAS	0.3	0.01	0.104
13	Pleiotropy	TWAS	0.3	0.01	0.046
13	Pleiotropy	TWAS	0.3	0.01	0.182
13	Pleiotropy	TWAS	0.3	0.01	0.281
13	Pleiotropy	TWAS	0.3	0.01	0.044
13	Pleiotropy	TWAS	0.3	0.01	0.057
13	Pleiotropy	TWAS	0.3	0.01	0.166
13	Pleiotropy	TWAS	0.3	0.01	0.082
13	Pleiotropy	TWAS	0.3	0.01	0.18
13	Pleiotropy	TWAS	0.3	0.01	0.011
13	Pleiotropy	TWAS	0.3	0.01	0.142
13	Pleiotropy	TWAS	0.3	0.01	0.085
13	Pleiotropy	TWAS	0.3	0.01	0.142
13	Pleiotropy	TWAS	0.3	0.01	0.187
13	Pleiotropy	TWAS	0.3	0.01	0.122
13	Pleiotropy	TWAS	0.3	0.01	0.05
13	Pleiotropy	TWAS	0.3	0.01	0.144
13	Pleiotropy	TWAS	0.3	0.01	0.099
13	Pleiotropy	TWAS	0.3	0.01	0.188
13	Pleiotropy	TWAS	0.3	0.01	0.105
13	Pleiotropy	TWAS	0.3	0.01	0.073
13	Pleiotropy	TWAS	0.3	0.01	0.267
13	Pleiotropy	TWAS	0.3	0.01	0.293
13	Pleiotropy	TWAS	0.3	0.01	0.088
13	Pleiotropy	TWAS	0.3	0.01	0.286
13	Pleiotropy	TWAS	0.3	0.01	0.149
13	Pleiotropy	TWAS	0.3	0.01	0.041
13	Pleiotropy	TWAS	0.3	0.01	0.312
13	Pleiotropy	TWAS	0.3	0.01	0.1
13	Pleiotropy	emGWAS	0.3	0.025	0.015
13	Pleiotropy	emGWAS	0.3	0.025	0.033
13	Pleiotropy	emGWAS	0.3	0.025	0.038
13	Pleiotropy	emGWAS	0.3	0.025	0.132
13	Pleiotropy	emGWAS	0.3	0.025	0.175
13	Pleiotropy	emGWAS	0.3	0.025	0.076
13	Pleiotropy	emGWAS	0.3	0.025	0.049
13	Pleiotropy	emGWAS	0.3	0.025	0.372
13	Pleiotropy	emGWAS	0.3	0.025	0.03
13	Pleiotropy	emGWAS	0.3	0.025	0.136
13	Pleiotropy	emGWAS	0.3	0.025	0.083
13	Pleiotropy	emGWAS	0.3	0.025	0.037
13	Pleiotropy	emGWAS	0.3	0.025	0.373
13	Pleiotropy	emGWAS	0.3	0.025	0.066
13	Pleiotropy	emGWAS	0.3	0.025	0.204
13	Pleiotropy	emGWAS	0.3	0.025	0.046
13	Pleiotropy	emGWAS	0.3	0.025	0.067
13	Pleiotropy	emGWAS	0.3	0.025	0.134
13	Pleiotropy	emGWAS	0.3	0.025	0.23
13	Pleiotropy	emGWAS	0.3	0.025	0.076
13	Pleiotropy	emGWAS	0.3	0.025	0.037
13	Pleiotropy	emGWAS	0.3	0.025	0.058
13	Pleiotropy	emGWAS	0.3	0.025	0.042
13	Pleiotropy	emGWAS	0.3	0.025	0.112
13	Pleiotropy	emGWAS	0.3	0.025	0.171
13	Pleiotropy	emGWAS	0.3	0.025	0.27
13	Pleiotropy	emGWAS	0.3	0.025	0.595
13	Pleiotropy	emGWAS	0.3	0.025	0.147
13	Pleiotropy	emGWAS	0.3	0.025	0.341
13	Pleiotropy	emGWAS	0.3	0.025	0.277
13	Pleiotropy	emGWAS	0.3	0.025	0.178
13	Pleiotropy	emGWAS	0.3	0.025	0.12
13	Pleiotropy	emGWAS	0.3	0.025	0.065
13	Pleiotropy	emGWAS	0.3	0.025	0.048
13	Pleiotropy	emGWAS	0.3	0.025	0.238
13	Pleiotropy	emGWAS	0.3	0.025	0.049
13	Pleiotropy	emGWAS	0.3	0.025	0.083
13	Pleiotropy	emGWAS	0.3	0.025	0.217
13	Pleiotropy	emGWAS	0.3	0.025	0.135
13	Pleiotropy	emGWAS	0.3	0.025	0.064
13	Pleiotropy	emGWAS	0.3	0.025	0.061
13	Pleiotropy	emGWAS	0.3	0.025	0.079
13	Pleiotropy	emGWAS	0.3	0.025	0.061
13	Pleiotropy	emGWAS	0.3	0.025	0.082
13	Pleiotropy	emGWAS	0.3	0.025	0.054
13	Pleiotropy	emGWAS	0.3	0.025	0.478
13	Pleiotropy	emGWAS	0.3	0.025	0.109
13	Pleiotropy	emGWAS	0.3	0.025	0.015
13	Pleiotropy	emGWAS	0.3	0.025	0.047
13	Pleiotropy	emGWAS	0.3	0.025	0.222
13	Pleiotropy	emGWAS	0.3	0.025	0.169
13	Pleiotropy	emGWAS	0.3	0.025	0.204
13	Pleiotropy	emGWAS	0.3	0.025	0.059
13	Pleiotropy	emGWAS	0.3	0.025	0.077
13	Pleiotropy	emGWAS	0.3	0.025	0.107
13	Pleiotropy	emGWAS	0.3	0.025	0.089
13	Pleiotropy	emGWAS	0.3	0.025	0.175
13	Pleiotropy	emGWAS	0.3	0.025	0.113
13	Pleiotropy	emGWAS	0.3	0.025	0.127
13	Pleiotropy	emGWAS	0.3	0.025	0.031
13	Pleiotropy	emGWAS	0.3	0.025	0.228
13	Pleiotropy	emGWAS	0.3	0.025	0.081
13	Pleiotropy	emGWAS	0.3	0.025	0.233
13	Pleiotropy	emGWAS	0.3	0.025	0.178
13	Pleiotropy	emGWAS	0.3	0.025	0.1
13	Pleiotropy	emGWAS	0.3	0.025	0.347
13	Pleiotropy	emGWAS	0.3	0.025	0.082
13	Pleiotropy	emGWAS	0.3	0.025	0.108
13	Pleiotropy	emGWAS	0.3	0.025	0.204
13	Pleiotropy	emGWAS	0.3	0.025	0.04
13	Pleiotropy	emGWAS	0.3	0.025	0.148
13	Pleiotropy	emGWAS	0.3	0.025	0.289
13	Pleiotropy	emGWAS	0.3	0.025	0.294
13	Pleiotropy	emGWAS	0.3	0.025	0.239
13	Pleiotropy	emGWAS	0.3	0.025	0.043
13	Pleiotropy	emGWAS	0.3	0.025	0.239
13	Pleiotropy	emGWAS	0.3	0.025	0.031
13	Pleiotropy	emGWAS	0.3	0.025	0.016
13	Pleiotropy	emGWAS	0.3	0.025	0.029
13	Pleiotropy	emGWAS	0.3	0.025	0.092
13	Pleiotropy	emGWAS	0.3	0.025	0.196
13	Pleiotropy	emGWAS	0.3	0.025	0.186
13	Pleiotropy	emGWAS	0.3	0.025	0.014
13	Pleiotropy	emGWAS	0.3	0.025	0.028
13	Pleiotropy	emGWAS	0.3	0.025	0.018
13	Pleiotropy	emGWAS	0.3	0.025	0.123
13	Pleiotropy	emGWAS	0.3	0.025	0.025
13	Pleiotropy	emGWAS	0.3	0.025	0.033
13	Pleiotropy	emGWAS	0.3	0.025	0.259
13	Pleiotropy	emGWAS	0.3	0.025	0.055
13	Pleiotropy	emGWAS	0.3	0.025	0.163
13	Pleiotropy	emGWAS	0.3	0.025	0.275
13	Pleiotropy	emGWAS	0.3	0.025	0.075
13	Pleiotropy	emGWAS	0.3	0.025	0.073
13	Pleiotropy	emGWAS	0.3	0.025	0.265
13	Pleiotropy	emGWAS	0.3	0.025	0.04
13	Pleiotropy	emGWAS	0.3	0.025	0.111
13	Pleiotropy	emGWAS	0.3	0.025	0.568
13	Pleiotropy	emGWAS	0.3	0.025	0.037
13	Pleiotropy	emGWAS	0.3	0.025	0.103
13	Pleiotropy	GWAS	0.3	0.025	0.402
13	Pleiotropy	GWAS	0.3	0.025	0.242
13	Pleiotropy	GWAS	0.3	0.025	0.506
13	Pleiotropy	GWAS	0.3	0.025	0.123
13	Pleiotropy	GWAS	0.3	0.025	0.324
13	Pleiotropy	GWAS	0.3	0.025	0.195
13	Pleiotropy	GWAS	0.3	0.025	0.505
13	Pleiotropy	GWAS	0.3	0.025	0.842
13	Pleiotropy	GWAS	0.3	0.025	0.21
13	Pleiotropy	GWAS	0.3	0.025	0.599
13	Pleiotropy	GWAS	0.3	0.025	0.336
13	Pleiotropy	GWAS	0.3	0.025	0.267
13	Pleiotropy	GWAS	0.3	0.025	0.407
13	Pleiotropy	GWAS	0.3	0.025	0.465
13	Pleiotropy	GWAS	0.3	0.025	0.811
13	Pleiotropy	GWAS	0.3	0.025	0.274
13	Pleiotropy	GWAS	0.3	0.025	0.385
13	Pleiotropy	GWAS	0.3	0.025	0.525
13	Pleiotropy	GWAS	0.3	0.025	0.741
13	Pleiotropy	GWAS	0.3	0.025	0.249
13	Pleiotropy	GWAS	0.3	0.025	0.538
13	Pleiotropy	GWAS	0.3	0.025	0.382
13	Pleiotropy	GWAS	0.3	0.025	0.347
13	Pleiotropy	GWAS	0.3	0.025	0.167
13	Pleiotropy	GWAS	0.3	0.025	0.143
13	Pleiotropy	GWAS	0.3	0.025	0.147
13	Pleiotropy	GWAS	0.3	0.025	0.392
13	Pleiotropy	GWAS	0.3	0.025	0.207
13	Pleiotropy	GWAS	0.3	0.025	0.101
13	Pleiotropy	GWAS	0.3	0.025	0.322
13	Pleiotropy	GWAS	0.3	0.025	0.422
13	Pleiotropy	GWAS	0.3	0.025	0.284
13	Pleiotropy	GWAS	0.3	0.025	0.266
13	Pleiotropy	GWAS	0.3	0.025	0.25
13	Pleiotropy	GWAS	0.3	0.025	0.117
13	Pleiotropy	GWAS	0.3	0.025	0.484
13	Pleiotropy	GWAS	0.3	0.025	0.216
13	Pleiotropy	GWAS	0.3	0.025	0.505
13	Pleiotropy	GWAS	0.3	0.025	0.093
13	Pleiotropy	GWAS	0.3	0.025	0.284
13	Pleiotropy	GWAS	0.3	0.025	0.365
13	Pleiotropy	GWAS	0.3	0.025	0.266
13	Pleiotropy	GWAS	0.3	0.025	0.79
13	Pleiotropy	GWAS	0.3	0.025	0.233
13	Pleiotropy	GWAS	0.3	0.025	0.299
13	Pleiotropy	GWAS	0.3	0.025	0.488
13	Pleiotropy	GWAS	0.3	0.025	0.299
13	Pleiotropy	GWAS	0.3	0.025	0.549
13	Pleiotropy	GWAS	0.3	0.025	0.224
13	Pleiotropy	GWAS	0.3	0.025	0.323
13	Pleiotropy	GWAS	0.3	0.025	0.292
13	Pleiotropy	GWAS	0.3	0.025	0.213
13	Pleiotropy	GWAS	0.3	0.025	0.418
13	Pleiotropy	GWAS	0.3	0.025	0.262
13	Pleiotropy	GWAS	0.3	0.025	0.346
13	Pleiotropy	GWAS	0.3	0.025	0.998
13	Pleiotropy	GWAS	0.3	0.025	0.141
13	Pleiotropy	GWAS	0.3	0.025	0.27
13	Pleiotropy	GWAS	0.3	0.025	0.172
13	Pleiotropy	GWAS	0.3	0.025	0.05
13	Pleiotropy	GWAS	0.3	0.025	0.492
13	Pleiotropy	GWAS	0.3	0.025	0.106
13	Pleiotropy	GWAS	0.3	0.025	0.339
13	Pleiotropy	GWAS	0.3	0.025	0.309
13	Pleiotropy	GWAS	0.3	0.025	0.727
13	Pleiotropy	GWAS	0.3	0.025	0.277
13	Pleiotropy	GWAS	0.3	0.025	0.725
13	Pleiotropy	GWAS	0.3	0.025	0.581
13	Pleiotropy	GWAS	0.3	0.025	0.417
13	Pleiotropy	GWAS	0.3	0.025	0.553
13	Pleiotropy	GWAS	0.3	0.025	0.354
13	Pleiotropy	GWAS	0.3	0.025	0.137
13	Pleiotropy	GWAS	0.3	0.025	0.617
13	Pleiotropy	GWAS	0.3	0.025	0.275
13	Pleiotropy	GWAS	0.3	0.025	0.323
13	Pleiotropy	GWAS	0.3	0.025	0.372
13	Pleiotropy	GWAS	0.3	0.025	0.802
13	Pleiotropy	GWAS	0.3	0.025	0.37
13	Pleiotropy	GWAS	0.3	0.025	0.214
13	Pleiotropy	GWAS	0.3	0.025	0.441
13	Pleiotropy	GWAS	0.3	0.025	0.639
13	Pleiotropy	GWAS	0.3	0.025	0.203
13	Pleiotropy	GWAS	0.3	0.025	0.164
13	Pleiotropy	GWAS	0.3	0.025	0.189
13	Pleiotropy	GWAS	0.3	0.025	0.428
13	Pleiotropy	GWAS	0.3	0.025	0.223
13	Pleiotropy	GWAS	0.3	0.025	0.141
13	Pleiotropy	GWAS	0.3	0.025	0.425
13	Pleiotropy	GWAS	0.3	0.025	0.17
13	Pleiotropy	GWAS	0.3	0.025	0.169
13	Pleiotropy	GWAS	0.3	0.025	0.641
13	Pleiotropy	GWAS	0.3	0.025	0.24
13	Pleiotropy	GWAS	0.3	0.025	0.309
13	Pleiotropy	GWAS	0.3	0.025	0.174
13	Pleiotropy	GWAS	0.3	0.025	0.47
13	Pleiotropy	GWAS	0.3	0.025	0.477
13	Pleiotropy	GWAS	0.3	0.025	0.743
13	Pleiotropy	GWAS	0.3	0.025	0.458
13	Pleiotropy	GWAS	0.3	0.025	0.462
[truncated: 5,201 more rows]

## Sheet: Figure5
Num_Genes	Genetic_Model	Estimate_Model	Expression_Heritability	Trait_Heritability	Power
13	Pleiotropy	emGWAS	0.025	0.05	0.059
13	Pleiotropy	emGWAS	0.025	0.05	0.109
13	Pleiotropy	emGWAS	0.025	0.05	0.036
13	Pleiotropy	emGWAS	0.025	0.05	0.005
13	Pleiotropy	emGWAS	0.025	0.05	0.027
13	Pleiotropy	emGWAS	0.025	0.05	0.069
13	Pleiotropy	emGWAS	0.025	0.05	0.135
13	Pleiotropy	emGWAS	0.025	0.05	0.018
13	Pleiotropy	emGWAS	0.025	0.05	0.071
13	Pleiotropy	emGWAS	0.025	0.05	0.013
13	Pleiotropy	emGWAS	0.025	0.05	0.05
13	Pleiotropy	emGWAS	0.025	0.05	0.027
13	Pleiotropy	emGWAS	0.025	0.05	0.392
13	Pleiotropy	emGWAS	0.025	0.05	0.049
13	Pleiotropy	emGWAS	0.025	0.05	0.049
13	Pleiotropy	emGWAS	0.025	0.05	0.006
13	Pleiotropy	emGWAS	0.025	0.05	0.013
13	Pleiotropy	emGWAS	0.025	0.05	0.008
13	Pleiotropy	emGWAS	0.025	0.05	0.019
13	Pleiotropy	emGWAS	0.025	0.05	0.051
13	Pleiotropy	emGWAS	0.025	0.05	0.02
13	Pleiotropy	emGWAS	0.025	0.05	0
13	Pleiotropy	emGWAS	0.025	0.05	0.036
13	Pleiotropy	emGWAS	0.025	0.05	0.155
13	Pleiotropy	emGWAS	0.025	0.05	0.082
13	Pleiotropy	emGWAS	0.025	0.05	0.079
13	Pleiotropy	emGWAS	0.025	0.05	0.031
13	Pleiotropy	emGWAS	0.025	0.05	0.015
13	Pleiotropy	emGWAS	0.025	0.05	0.009
13	Pleiotropy	emGWAS	0.025	0.05	0.074
13	Pleiotropy	emGWAS	0.025	0.05	0.018
13	Pleiotropy	emGWAS	0.025	0.05	0.186
13	Pleiotropy	emGWAS	0.025	0.05	0.225
13	Pleiotropy	emGWAS	0.025	0.05	0.014
13	Pleiotropy	emGWAS	0.025	0.05	0.009
13	Pleiotropy	emGWAS	0.025	0.05	0.003
13	Pleiotropy	emGWAS	0.025	0.05	0.053
13	Pleiotropy	emGWAS	0.025	0.05	0.008
13	Pleiotropy	emGWAS	0.025	0.05	0.097
13	Pleiotropy	emGWAS	0.025	0.05	0.05
13	Pleiotropy	emGWAS	0.025	0.05	0.035
13	Pleiotropy	emGWAS	0.025	0.05	0.006
13	Pleiotropy	emGWAS	0.025	0.05	0.001
13	Pleiotropy	emGWAS	0.025	0.05	0.059
13	Pleiotropy	emGWAS	0.025	0.05	0.017
13	Pleiotropy	emGWAS	0.025	0.05	0.031
13	Pleiotropy	emGWAS	0.025	0.05	0.034
13	Pleiotropy	emGWAS	0.025	0.05	0.038
13	Pleiotropy	emGWAS	0.025	0.05	0.102
13	Pleiotropy	emGWAS	0.025	0.05	0.054
13	Pleiotropy	emGWAS	0.025	0.05	0.006
13	Pleiotropy	emGWAS	0.025	0.05	0.007
13	Pleiotropy	emGWAS	0.025	0.05	0.079
13	Pleiotropy	emGWAS	0.025	0.05	0.011
13	Pleiotropy	emGWAS	0.025	0.05	0.016
13	Pleiotropy	emGWAS	0.025	0.05	0.057
13	Pleiotropy	emGWAS	0.025	0.05	0.009
13	Pleiotropy	emGWAS	0.025	0.05	0.058
13	Pleiotropy	emGWAS	0.025	0.05	0.017
13	Pleiotropy	emGWAS	0.025	0.05	0.006
13	Pleiotropy	emGWAS	0.025	0.05	0.004
13	Pleiotropy	emGWAS	0.025	0.05	0.025
13	Pleiotropy	emGWAS	0.025	0.05	0.031
13	Pleiotropy	emGWAS	0.025	0.05	0.008
13	Pleiotropy	emGWAS	0.025	0.05	0.005
13	Pleiotropy	emGWAS	0.025	0.05	0.083
13	Pleiotropy	emGWAS	0.025	0.05	0.012
13	Pleiotropy	emGWAS	0.025	0.05	0.178
13	Pleiotropy	emGWAS	0.025	0.05	0.038
13	Pleiotropy	emGWAS	0.025	0.05	0.008
13	Pleiotropy	emGWAS	0.025	0.05	0.036
13	Pleiotropy	emGWAS	0.025	0.05	0.024
13	Pleiotropy	emGWAS	0.025	0.05	0.028
13	Pleiotropy	emGWAS	0.025	0.05	0.092
13	Pleiotropy	emGWAS	0.025	0.05	0.045
13	Pleiotropy	emGWAS	0.025	0.05	0.005
13	Pleiotropy	emGWAS	0.025	0.05	0.091
13	Pleiotropy	emGWAS	0.025	0.05	0.015
13	Pleiotropy	emGWAS	0.025	0.05	0.038
13	Pleiotropy	emGWAS	0.025	0.05	0.003
13	Pleiotropy	emGWAS	0.025	0.05	0.029
13	Pleiotropy	emGWAS	0.025	0.05	0.035
13	Pleiotropy	emGWAS	0.025	0.05	0.015
13	Pleiotropy	emGWAS	0.025	0.05	0.012
13	Pleiotropy	emGWAS	0.025	0.05	0.002
13	Pleiotropy	emGWAS	0.025	0.05	0.051
13	Pleiotropy	emGWAS	0.025	0.05	0.025
13	Pleiotropy	emGWAS	0.025	0.05	0.308
13	Pleiotropy	emGWAS	0.025	0.05	0.189
13	Pleiotropy	emGWAS	0.025	0.05	0.026
13	Pleiotropy	emGWAS	0.025	0.05	0.02
13	Pleiotropy	emGWAS	0.025	0.05	0.011
13	Pleiotropy	emGWAS	0.025	0.05	0.003
13	Pleiotropy	emGWAS	0.025	0.05	0.142
13	Pleiotropy	emGWAS	0.025	0.05	0.023
13	Pleiotropy	emGWAS	0.025	0.05	0.017
13	Pleiotropy	emGWAS	0.025	0.05	0.044
13	Pleiotropy	emGWAS	0.025	0.05	0.082
13	Pleiotropy	emGWAS	0.025	0.05	0.301
13	Pleiotropy	emGWAS	0.025	0.05	0.007
13	Pleiotropy	GWAS	0.025	0.05	0.787
13	Pleiotropy	GWAS	0.025	0.05	0.886
13	Pleiotropy	GWAS	0.025	0.05	0.443
13	Pleiotropy	GWAS	0.025	0.05	0.643
13	Pleiotropy	GWAS	0.025	0.05	0.706
13	Pleiotropy	GWAS	0.025	0.05	0.694
13	Pleiotropy	GWAS	0.025	0.05	0.532
13	Pleiotropy	GWAS	0.025	0.05	0.957
13	Pleiotropy	GWAS	0.025	0.05	0.956
13	Pleiotropy	GWAS	0.025	0.05	0.623
13	Pleiotropy	GWAS	0.025	0.05	0.514
13	Pleiotropy	GWAS	0.025	0.05	0.802
13	Pleiotropy	GWAS	0.025	0.05	0.673
13	Pleiotropy	GWAS	0.025	0.05	0.699
13	Pleiotropy	GWAS	0.025	0.05	0.711
13	Pleiotropy	GWAS	0.025	0.05	0.41
13	Pleiotropy	GWAS	0.025	0.05	0.621
13	Pleiotropy	GWAS	0.025	0.05	0.912
13	Pleiotropy	GWAS	0.025	0.05	0.797
13	Pleiotropy	GWAS	0.025	0.05	0.52
13	Pleiotropy	GWAS	0.025	0.05	0.468
13	Pleiotropy	GWAS	0.025	0.05	0.192
13	Pleiotropy	GWAS	0.025	0.05	0.628
13	Pleiotropy	GWAS	0.025	0.05	0.674
13	Pleiotropy	GWAS	0.025	0.05	0.427
13	Pleiotropy	GWAS	0.025	0.05	0.506
13	Pleiotropy	GWAS	0.025	0.05	0.972
13	Pleiotropy	GWAS	0.025	0.05	0.616
13	Pleiotropy	GWAS	0.025	0.05	0.711
13	Pleiotropy	GWAS	0.025	0.05	0.933
13	Pleiotropy	GWAS	0.025	0.05	0.501
13	Pleiotropy	GWAS	0.025	0.05	0.648
13	Pleiotropy	GWAS	0.025	0.05	0.57
13	Pleiotropy	GWAS	0.025	0.05	0.501
13	Pleiotropy	GWAS	0.025	0.05	0.314
13	Pleiotropy	GWAS	0.025	0.05	0.586
13	Pleiotropy	GWAS	0.025	0.05	0.363
13	Pleiotropy	GWAS	0.025	0.05	0.715
13	Pleiotropy	GWAS	0.025	0.05	0.634
13	Pleiotropy	GWAS	0.025	0.05	0.641
13	Pleiotropy	GWAS	0.025	0.05	0.509
13	Pleiotropy	GWAS	0.025	0.05	0.821
13	Pleiotropy	GWAS	0.025	0.05	0.998
13	Pleiotropy	GWAS	0.025	0.05	0.409
13	Pleiotropy	GWAS	0.025	0.05	0.844
13	Pleiotropy	GWAS	0.025	0.05	0.981
13	Pleiotropy	GWAS	0.025	0.05	0.713
13	Pleiotropy	GWAS	0.025	0.05	0.774
13	Pleiotropy	GWAS	0.025	0.05	0.842
13	Pleiotropy	GWAS	0.025	0.05	0.904
13	Pleiotropy	GWAS	0.025	0.05	0.569
13	Pleiotropy	GWAS	0.025	0.05	0.359
13	Pleiotropy	GWAS	0.025	0.05	0.582
13	Pleiotropy	GWAS	0.025	0.05	0.644
13	Pleiotropy	GWAS	0.025	0.05	0.683
13	Pleiotropy	GWAS	0.025	0.05	0.409
13	Pleiotropy	GWAS	0.025	0.05	0.701
13	Pleiotropy	GWAS	0.025	0.05	0.503
13	Pleiotropy	GWAS	0.025	0.05	0.877
13	Pleiotropy	GWAS	0.025	0.05	0.993
13	Pleiotropy	GWAS	0.025	0.05	0.871
13	Pleiotropy	GWAS	0.025	0.05	0.576
13	Pleiotropy	GWAS	0.025	0.05	0.328
13	Pleiotropy	GWAS	0.025	0.05	0.646
13	Pleiotropy	GWAS	0.025	0.05	0.566
13	Pleiotropy	GWAS	0.025	0.05	0.962
13	Pleiotropy	GWAS	0.025	0.05	0.684
13	Pleiotropy	GWAS	0.025	0.05	0.669
13	Pleiotropy	GWAS	0.025	0.05	0.973
13	Pleiotropy	GWAS	0.025	0.05	0.3
13	Pleiotropy	GWAS	0.025	0.05	0.999
13	Pleiotropy	GWAS	0.025	0.05	0.736
13	Pleiotropy	GWAS	0.025	0.05	0.886
13	Pleiotropy	GWAS	0.025	0.05	0.771
13	Pleiotropy	GWAS	0.025	0.05	0.572
13	Pleiotropy	GWAS	0.025	0.05	0.693
13	Pleiotropy	GWAS	0.025	0.05	0.649
13	Pleiotropy	GWAS	0.025	0.05	0.993
13	Pleiotropy	GWAS	0.025	0.05	0.861
13	Pleiotropy	GWAS	0.025	0.05	0.419
13	Pleiotropy	GWAS	0.025	0.05	0.636
13	Pleiotropy	GWAS	0.025	0.05	0.924
13	Pleiotropy	GWAS	0.025	0.05	0.77
13	Pleiotropy	GWAS	0.025	0.05	0.921
13	Pleiotropy	GWAS	0.025	0.05	0.733
13	Pleiotropy	GWAS	0.025	0.05	0.253
13	Pleiotropy	GWAS	0.025	0.05	0.981
13	Pleiotropy	GWAS	0.025	0.05	0.604
13	Pleiotropy	GWAS	0.025	0.05	0.866
13	Pleiotropy	GWAS	0.025	0.05	0.783
13	Pleiotropy	GWAS	0.025	0.05	0.9
13	Pleiotropy	GWAS	0.025	0.05	0.835
13	Pleiotropy	GWAS	0.025	0.05	0.508
13	Pleiotropy	GWAS	0.025	0.05	0.925
13	Pleiotropy	GWAS	0.025	0.05	0.774
13	Pleiotropy	GWAS	0.025	0.05	0.669
13	Pleiotropy	GWAS	0.025	0.05	0.608
13	Pleiotropy	GWAS	0.025	0.05	0.452
13	Pleiotropy	GWAS	0.025	0.05	0.764
13	Pleiotropy	GWAS	0.025	0.05	0.412
13	Pleiotropy	TWAS	0.025	0.05	0.344
13	Pleiotropy	TWAS	0.025	0.05	0.117
13	Pleiotropy	TWAS	0.025	0.05	0.612
13	Pleiotropy	TWAS	0.025	0.05	0.427
13	Pleiotropy	TWAS	0.025	0.05	0.79
13	Pleiotropy	TWAS	0.025	0.05	0.168
13	Pleiotropy	TWAS	0.025	0.05	0.448
13	Pleiotropy	TWAS	0.025	0.05	0.955
13	Pleiotropy	TWAS	0.025	0.05	0.335
13	Pleiotropy	TWAS	0.025	0.05	0.087
13	Pleiotropy	TWAS	0.025	0.05	0.102
13	Pleiotropy	TWAS	0.025	0.05	0.742
13	Pleiotropy	TWAS	0.025	0.05	0.201
13	Pleiotropy	TWAS	0.025	0.05	0.069
13	Pleiotropy	TWAS	0.025	0.05	0.775
13	Pleiotropy	TWAS	0.025	0.05	0.529
13	Pleiotropy	TWAS	0.025	0.05	0.829
13	Pleiotropy	TWAS	0.025	0.05	0.748
13	Pleiotropy	TWAS	0.025	0.05	0.875
13	Pleiotropy	TWAS	0.025	0.05	0.74
13	Pleiotropy	TWAS	0.025	0.05	0.446
13	Pleiotropy	TWAS	0.025	0.05	0.361
13	Pleiotropy	TWAS	0.025	0.05	0.492
13	Pleiotropy	TWAS	0.025	0.05	0.712
13	Pleiotropy	TWAS	0.025	0.05	0.323
13	Pleiotropy	TWAS	0.025	0.05	0.738
13	Pleiotropy	TWAS	0.025	0.05	0.738
13	Pleiotropy	TWAS	0.025	0.05	0.866
13	Pleiotropy	TWAS	0.025	0.05	0.296
13	Pleiotropy	TWAS	0.025	0.05	0.877
13	Pleiotropy	TWAS	0.025	0.05	0.358
13	Pleiotropy	TWAS	0.025	0.05	0.654
13	Pleiotropy	TWAS	0.025	0.05	0.642
13	Pleiotropy	TWAS	0.025	0.05	0.477
13	Pleiotropy	TWAS	0.025	0.05	0.693
13	Pleiotropy	TWAS	0.025	0.05	0.55
13	Pleiotropy	TWAS	0.025	0.05	0.57
13	Pleiotropy	TWAS	0.025	0.05	0.101
13	Pleiotropy	TWAS	0.025	0.05	0.13
13	Pleiotropy	TWAS	0.025	0.05	0.3
13	Pleiotropy	TWAS	0.025	0.05	0.324
13	Pleiotropy	TWAS	0.025	0.05	0.193
13	Pleiotropy	TWAS	0.025	0.05	0.505
13	Pleiotropy	TWAS	0.025	0.05	0.284
13	Pleiotropy	TWAS	0.025	0.05	0.436
13	Pleiotropy	TWAS	0.025	0.05	0.626
13	Pleiotropy	TWAS	0.025	0.05	0.625
13	Pleiotropy	TWAS	0.025	0.05	0.893
13	Pleiotropy	TWAS	0.025	0.05	0.313
13	Pleiotropy	TWAS	0.025	0.05	0.184
13	Pleiotropy	TWAS	0.025	0.05	0.115
13	Pleiotropy	TWAS	0.025	0.05	0.983
13	Pleiotropy	TWAS	0.025	0.05	0.187
13	Pleiotropy	TWAS	0.025	0.05	0.093
13	Pleiotropy	TWAS	0.025	0.05	0.38
13	Pleiotropy	TWAS	0.025	0.05	0.535
13	Pleiotropy	TWAS	0.025	0.05	0.524
13	Pleiotropy	TWAS	0.025	0.05	0.758
13	Pleiotropy	TWAS	0.025	0.05	0.819
13	Pleiotropy	TWAS	0.025	0.05	0.365
13	Pleiotropy	TWAS	0.025	0.05	0.527
13	Pleiotropy	TWAS	0.025	0.05	0.544
13	Pleiotropy	TWAS	0.025	0.05	0.48
13	Pleiotropy	TWAS	0.025	0.05	0.108
13	Pleiotropy	TWAS	0.025	0.05	0.537
13	Pleiotropy	TWAS	0.025	0.05	0.517
13	Pleiotropy	TWAS	0.025	0.05	0.218
13	Pleiotropy	TWAS	0.025	0.05	0.128
13	Pleiotropy	TWAS	0.025	0.05	0.192
13	Pleiotropy	TWAS	0.025	0.05	0.279
13	Pleiotropy	TWAS	0.025	0.05	0.836
13	Pleiotropy	TWAS	0.025	0.05	0.415
13	Pleiotropy	TWAS	0.025	0.05	0.54
13	Pleiotropy	TWAS	0.025	0.05	0.698
13	Pleiotropy	TWAS	0.025	0.05	0.366
13	Pleiotropy	TWAS	0.025	0.05	0.203
13	Pleiotropy	TWAS	0.025	0.05	0.558
13	Pleiotropy	TWAS	0.025	0.05	0.616
13	Pleiotropy	TWAS	0.025	0.05	0.396
13	Pleiotropy	TWAS	0.025	0.05	0.602
13	Pleiotropy	TWAS	0.025	0.05	0.238
13	Pleiotropy	TWAS	0.025	0.05	0.265
13	Pleiotropy	TWAS	0.025	0.05	0.507
13	Pleiotropy	TWAS	0.025	0.05	0.844
13	Pleiotropy	TWAS	0.025	0.05	0.43
13	Pleiotropy	TWAS	0.025	0.05	0.521
13	Pleiotropy	TWAS	0.025	0.05	0.087
13	Pleiotropy	TWAS	0.025	0.05	0.83
13	Pleiotropy	TWAS	0.025	0.05	0.269
13	Pleiotropy	TWAS	0.025	0.05	0.237
13	Pleiotropy	TWAS	0.025	0.05	0.158
13	Pleiotropy	TWAS	0.025	0.05	0.181
13	Pleiotropy	TWAS	0.025	0.05	0.496
13	Pleiotropy	TWAS	0.025	0.05	0.366
13	Pleiotropy	TWAS	0.025	0.05	0.903
13	Pleiotropy	TWAS	0.025	0.05	0.843
13	Pleiotropy	TWAS	0.025	0.05	0.863
13	Pleiotropy	TWAS	0.025	0.05	0.762
13	Pleiotropy	TWAS	0.025	0.05	0.354
13	Pleiotropy	TWAS	0.025	0.05	0.116
13	Pleiotropy	emGWAS	0.025	0.1	0.029
13	Pleiotropy	emGWAS	0.025	0.1	0.015
13	Pleiotropy	emGWAS	0.025	0.1	0.1
13	Pleiotropy	emGWAS	0.025	0.1	0.285
13	Pleiotropy	emGWAS	0.025	0.1	0.066
13	Pleiotropy	emGWAS	0.025	0.1	0.003
13	Pleiotropy	emGWAS	0.025	0.1	0.012
13	Pleiotropy	emGWAS	0.025	0.1	0.058
13	Pleiotropy	emGWAS	0.025	0.1	0.026
13	Pleiotropy	emGWAS	0.025	0.1	0.06
13	Pleiotropy	emGWAS	0.025	0.1	0.029
13	Pleiotropy	emGWAS	0.025	0.1	0.16
13	Pleiotropy	emGWAS	0.025	0.1	0.023
13	Pleiotropy	emGWAS	0.025	0.1	0.202
13	Pleiotropy	emGWAS	0.025	0.1	0.014
13	Pleiotropy	emGWAS	0.025	0.1	0.034
13	Pleiotropy	emGWAS	0.025	0.1	0.07
13	Pleiotropy	emGWAS	0.025	0.1	0.037
13	Pleiotropy	emGWAS	0.025	0.1	0.009
13	Pleiotropy	emGWAS	0.025	0.1	0.02
13	Pleiotropy	emGWAS	0.025	0.1	0.008
13	Pleiotropy	emGWAS	0.025	0.1	0.068
13	Pleiotropy	emGWAS	0.025	0.1	0.056
13	Pleiotropy	emGWAS	0.025	0.1	0.042
13	Pleiotropy	emGWAS	0.025	0.1	0.036
13	Pleiotropy	emGWAS	0.025	0.1	0.022
13	Pleiotropy	emGWAS	0.025	0.1	0.39
13	Pleiotropy	emGWAS	0.025	0.1	0.161
13	Pleiotropy	emGWAS	0.025	0.1	0.186
13	Pleiotropy	emGWAS	0.025	0.1	0.074
13	Pleiotropy	emGWAS	0.025	0.1	0.021
13	Pleiotropy	emGWAS	0.025	0.1	0.106
13	Pleiotropy	emGWAS	0.025	0.1	0.059
13	Pleiotropy	emGWAS	0.025	0.1	0.02
13	Pleiotropy	emGWAS	0.025	0.1	0.01
13	Pleiotropy	emGWAS	0.025	0.1	0.054
13	Pleiotropy	emGWAS	0.025	0.1	0.049
13	Pleiotropy	emGWAS	0.025	0.1	0.104
13	Pleiotropy	emGWAS	0.025	0.1	0.007
13	Pleiotropy	emGWAS	0.025	0.1	0.078
13	Pleiotropy	emGWAS	0.025	0.1	0.095
13	Pleiotropy	emGWAS	0.025	0.1	0.008
13	Pleiotropy	emGWAS	0.025	0.1	0.007
13	Pleiotropy	emGWAS	0.025	0.1	0.039
13	Pleiotropy	emGWAS	0.025	0.1	0.051
13	Pleiotropy	emGWAS	0.025	0.1	0.066
13	Pleiotropy	emGWAS	0.025	0.1	0.065
13	Pleiotropy	emGWAS	0.025	0.1	0.006
13	Pleiotropy	emGWAS	0.025	0.1	0.012
13	Pleiotropy	emGWAS	0.025	0.1	0.098
13	Pleiotropy	emGWAS	0.025	0.1	0.013
13	Pleiotropy	emGWAS	0.025	0.1	0.051
13	Pleiotropy	emGWAS	0.025	0.1	0.012
13	Pleiotropy	emGWAS	0.025	0.1	0.038
13	Pleiotropy	emGWAS	0.025	0.1	0.022
13	Pleiotropy	emGWAS	0.025	0.1	0.026
13	Pleiotropy	emGWAS	0.025	0.1	0.117
13	Pleiotropy	emGWAS	0.025	0.1	0.004
13	Pleiotropy	emGWAS	0.025	0.1	0.032
13	Pleiotropy	emGWAS	0.025	0.1	0.104
13	Pleiotropy	emGWAS	0.025	0.1	0.19
13	Pleiotropy	emGWAS	0.025	0.1	0.069
13	Pleiotropy	emGWAS	0.025	0.1	0.066
13	Pleiotropy	emGWAS	0.025	0.1	0.02
13	Pleiotropy	emGWAS	0.025	0.1	0.005
13	Pleiotropy	emGWAS	0.025	0.1	0.051
13	Pleiotropy	emGWAS	0.025	0.1	0.018
13	Pleiotropy	emGWAS	0.025	0.1	0.012
13	Pleiotropy	emGWAS	0.025	0.1	0.02
13	Pleiotropy	emGWAS	0.025	0.1	0.017
13	Pleiotropy	emGWAS	0.025	0.1	0.026
13	Pleiotropy	emGWAS	0.025	0.1	0.023
13	Pleiotropy	emGWAS	0.025	0.1	0.012
13	Pleiotropy	emGWAS	0.025	0.1	0.001
13	Pleiotropy	emGWAS	0.025	0.1	0.006
13	Pleiotropy	emGWAS	0.025	0.1	0.044
13	Pleiotropy	emGWAS	0.025	0.1	0.034
13	Pleiotropy	emGWAS	0.025	0.1	0.1
13	Pleiotropy	emGWAS	0.025	0.1	0.015
13	Pleiotropy	emGWAS	0.025	0.1	0.016
13	Pleiotropy	emGWAS	0.025	0.1	0.069
13	Pleiotropy	emGWAS	0.025	0.1	0.224
13	Pleiotropy	emGWAS	0.025	0.1	0.106
13	Pleiotropy	emGWAS	0.025	0.1	0.045
13	Pleiotropy	emGWAS	0.025	0.1	0.131
13	Pleiotropy	emGWAS	0.025	0.1	0.062
13	Pleiotropy	emGWAS	0.025	0.1	0.014
13	Pleiotropy	emGWAS	0.025	0.1	0.086
13	Pleiotropy	emGWAS	0.025	0.1	0.204
13	Pleiotropy	emGWAS	0.025	0.1	0.032
13	Pleiotropy	emGWAS	0.025	0.1	0.049
13	Pleiotropy	emGWAS	0.025	0.1	0.011
13	Pleiotropy	emGWAS	0.025	0.1	0.093
13	Pleiotropy	emGWAS	0.025	0.1	0.017
13	Pleiotropy	emGWAS	0.025	0.1	0.372
13	Pleiotropy	emGWAS	0.025	0.1	0.006
13	Pleiotropy	emGWAS	0.025	0.1	0.414
13	Pleiotropy	emGWAS	0.025	0.1	0.036
13	Pleiotropy	emGWAS	0.025	0.1	0.297
13	Pleiotropy	emGWAS	0.025	0.1	0.031
13	Pleiotropy	GWAS	0.025	0.1	0.999
13	Pleiotropy	GWAS	0.025	0.1	0.99
13	Pleiotropy	GWAS	0.025	0.1	0.862
13	Pleiotropy	GWAS	0.025	0.1	0.968
13	Pleiotropy	GWAS	0.025	0.1	0.952
13	Pleiotropy	GWAS	0.025	0.1	0.973
13	Pleiotropy	GWAS	0.025	0.1	0.974
13	Pleiotropy	GWAS	0.025	0.1	0.999
13	Pleiotropy	GWAS	0.025	0.1	0.979
13	Pleiotropy	GWAS	0.025	0.1	0.999
13	Pleiotropy	GWAS	0.025	0.1	0.992
13	Pleiotropy	GWAS	0.025	0.1	0.991
13	Pleiotropy	GWAS	0.025	0.1	0.943
13	Pleiotropy	GWAS	0.025	0.1	0.999
13	Pleiotropy	GWAS	0.025	0.1	0.81
13	Pleiotropy	GWAS	0.025	0.1	0.978
13	Pleiotropy	GWAS	0.025	0.1	0.987
13	Pleiotropy	GWAS	0.025	0.1	0.969
13	Pleiotropy	GWAS	0.025	0.1	0.993
13	Pleiotropy	GWAS	0.025	0.1	0.999
13	Pleiotropy	GWAS	0.025	0.1	0.882
13	Pleiotropy	GWAS	0.025	0.1	0.999
13	Pleiotropy	GWAS	0.025	0.1	0.999
13	Pleiotropy	GWAS	0.025	0.1	0.995
13	Pleiotropy	GWAS	0.025	0.1	0.673
13	Pleiotropy	GWAS	0.025	0.1	0.999
13	Pleiotropy	GWAS	0.025	0.1	0.999
13	Pleiotropy	GWAS	0.025	0.1	0.996
13	Pleiotropy	GWAS	0.025	0.1	0.925
13	Pleiotropy	GWAS	0.025	0.1	0.996
13	Pleiotropy	GWAS	0.025	0.1	0.976
13	Pleiotropy	GWAS	0.025	0.1	0.992
13	Pleiotropy	GWAS	0.025	0.1	0.752
13	Pleiotropy	GWAS	0.025	0.1	0.997
13	Pleiotropy	GWAS	0.025	0.1	0.898
13	Pleiotropy	GWAS	0.025	0.1	0.819
13	Pleiotropy	GWAS	0.025	0.1	0.991
13	Pleiotropy	GWAS	0.025	0.1	0.978
13	Pleiotropy	GWAS	0.025	0.1	0.992
13	Pleiotropy	GWAS	0.025	0.1	0.977
13	Pleiotropy	GWAS	0.025	0.1	0.992
13	Pleiotropy	GWAS	0.025	0.1	0.928
13	Pleiotropy	GWAS	0.025	0.1	0.995
13	Pleiotropy	GWAS	0.025	0.1	0.954
13	Pleiotropy	GWAS	0.025	0.1	0.999
13	Pleiotropy	GWAS	0.025	0.1	0.999
13	Pleiotropy	GWAS	0.025	0.1	0.947
13	Pleiotropy	GWAS	0.025	0.1	0.946
13	Pleiotropy	GWAS	0.025	0.1	0.898
13	Pleiotropy	GWAS	0.025	0.1	0.944
13	Pleiotropy	GWAS	0.025	0.1	0.998
13	Pleiotropy	GWAS	0.025	0.1	0.997
13	Pleiotropy	GWAS	0.025	0.1	0.987
13	Pleiotropy	GWAS	0.025	0.1	0.999
13	Pleiotropy	GWAS	0.025	0.1	0.999
13	Pleiotropy	GWAS	0.025	0.1	0.998
13	Pleiotropy	GWAS	0.025	0.1	0.908
13	Pleiotropy	GWAS	0.025	0.1	0.999
13	Pleiotropy	GWAS	0.025	0.1	0.986
13	Pleiotropy	GWAS	0.025	0.1	0.997
13	Pleiotropy	GWAS	0.025	0.1	0.999
13	Pleiotropy	GWAS	0.025	0.1	0.827
13	Pleiotropy	GWAS	0.025	0.1	0.833
13	Pleiotropy	GWAS	0.025	0.1	0.996
13	Pleiotropy	GWAS	0.025	0.1	0.868
13	Pleiotropy	GWAS	0.025	0.1	0.88
13	Pleiotropy	GWAS	0.025	0.1	0.996
13	Pleiotropy	GWAS	0.025	0.1	0.995
13	Pleiotropy	GWAS	0.025	0.1	0.998
13	Pleiotropy	GWAS	0.025	0.1	0.942
13	Pleiotropy	GWAS	0.025	0.1	0.724
13	Pleiotropy	GWAS	0.025	0.1	0.991
13	Pleiotropy	GWAS	0.025	0.1	0.876
13	Pleiotropy	GWAS	0.025	0.1	0.997
13	Pleiotropy	GWAS	0.025	0.1	0.979
13	Pleiotropy	GWAS	0.025	0.1	0.997
13	Pleiotropy	GWAS	0.025	0.1	0.999
13	Pleiotropy	GWAS	0.025	0.1	0.944
13	Pleiotropy	GWAS	0.025	0.1	0.994
13	Pleiotropy	GWAS	0.025	0.1	0.998
13	Pleiotropy	GWAS	0.025	0.1	0.949
13	Pleiotropy	GWAS	0.025	0.1	0.999
13	Pleiotropy	GWAS	0.025	0.1	0.999
13	Pleiotropy	GWAS	0.025	0.1	0.983
13	Pleiotropy	GWAS	0.025	0.1	0.989
13	Pleiotropy	GWAS	0.025	0.1	0.999
13	Pleiotropy	GWAS	0.025	0.1	0.998
13	Pleiotropy	GWAS	0.025	0.1	0.898
13	Pleiotropy	GWAS	0.025	0.1	0.999
13	Pleiotropy	GWAS	0.025	0.1	0.987
13	Pleiotropy	GWAS	0.025	0.1	0.983
13	Pleiotropy	GWAS	0.025	0.1	0.996
13	Pleiotropy	GWAS	0.025	0.1	0.999
13	Pleiotropy	GWAS	0.025	0.1	0.999
13	Pleiotropy	GWAS	0.025	0.1	0.998
13	Pleiotropy	GWAS	0.025	0.1	0.989
13	Pleiotropy	GWAS	0.025	0.1	0.985
13	Pleiotropy	GWAS	0.025	0.1	0.996
13	Pleiotropy	GWAS	0.025	0.1	0.998
13	Pleiotropy	GWAS	0.025	0.1	0.938
13	Pleiotropy	TWAS	0.025	0.1	0.68
13	Pleiotropy	TWAS	0.025	0.1	0.985
13	Pleiotropy	TWAS	0.025	0.1	0.945
13	Pleiotropy	TWAS	0.025	0.1	0.945
13	Pleiotropy	TWAS	0.025	0.1	0.971
13	Pleiotropy	TWAS	0.025	0.1	0.915
13	Pleiotropy	TWAS	0.025	0.1	0.813
13	Pleiotropy	TWAS	0.025	0.1	0.948
13	Pleiotropy	TWAS	0.025	0.1	0.949
13	Pleiotropy	TWAS	0.025	0.1	0.72
13	Pleiotropy	TWAS	0.025	0.1	0.995
13	Pleiotropy	TWAS	0.025	0.1	0.879
13	Pleiotropy	TWAS	0.025	0.1	0.984
13	Pleiotropy	TWAS	0.025	0.1	0.996
13	Pleiotropy	TWAS	0.025	0.1	0.62
13	Pleiotropy	TWAS	0.025	0.1	0.346
13	Pleiotropy	TWAS	0.025	0.1	0.682
13	Pleiotropy	TWAS	0.025	0.1	0.459
13	Pleiotropy	TWAS	0.025	0.1	0.993
13	Pleiotropy	TWAS	0.025	0.1	0.984
13	Pleiotropy	TWAS	0.025	0.1	0.625
13	Pleiotropy	TWAS	0.025	0.1	0.963
13	Pleiotropy	TWAS	0.025	0.1	0.958
13	Pleiotropy	TWAS	0.025	0.1	0.41
13	Pleiotropy	TWAS	0.025	0.1	0.815
13	Pleiotropy	TWAS	0.025	0.1	0.95
13	Pleiotropy	TWAS	0.025	0.1	0.955
13	Pleiotropy	TWAS	0.025	0.1	0.756
13	Pleiotropy	TWAS	0.025	0.1	0.273
13	Pleiotropy	TWAS	0.025	0.1	0.701
13	Pleiotropy	TWAS	0.025	0.1	0.811
13	Pleiotropy	TWAS	0.025	0.1	0.98
13	Pleiotropy	TWAS	0.025	0.1	0.843
13	Pleiotropy	TWAS	0.025	0.1	0.779
13	Pleiotropy	TWAS	0.025	0.1	0.999
13	Pleiotropy	TWAS	0.025	0.1	0.679
13	Pleiotropy	TWAS	0.025	0.1	0.957
13	Pleiotropy	TWAS	0.025	0.1	0.878
13	Pleiotropy	TWAS	0.025	0.1	0.947
13	Pleiotropy	TWAS	0.025	0.1	0.634
13	Pleiotropy	TWAS	0.025	0.1	0.998
13	Pleiotropy	TWAS	0.025	0.1	0.89
13	Pleiotropy	TWAS	0.025	0.1	0.996
13	Pleiotropy	TWAS	0.025	0.1	0.988
13	Pleiotropy	TWAS	0.025	0.1	0.817
13	Pleiotropy	TWAS	0.025	0.1	0.511
13	Pleiotropy	TWAS	0.025	0.1	0.931
13	Pleiotropy	TWAS	0.025	0.1	0.834
13	Pleiotropy	TWAS	0.025	0.1	0.887
13	Pleiotropy	TWAS	0.025	0.1	0.904
13	Pleiotropy	TWAS	0.025	0.1	0.334
13	Pleiotropy	TWAS	0.025	0.1	0.811
13	Pleiotropy	TWAS	0.025	0.1	0.978
13	Pleiotropy	TWAS	0.025	0.1	0.775
13	Pleiotropy	TWAS	0.025	0.1	0.602
13	Pleiotropy	TWAS	0.025	0.1	0.983
13	Pleiotropy	TWAS	0.025	0.1	0.905
13	Pleiotropy	TWAS	0.025	0.1	0.545
13	Pleiotropy	TWAS	0.025	0.1	0.751
13	Pleiotropy	TWAS	0.025	0.1	0.791
13	Pleiotropy	TWAS	0.025	0.1	0.355
13	Pleiotropy	TWAS	0.025	0.1	0.993
13	Pleiotropy	TWAS	0.025	0.1	0.14
13	Pleiotropy	TWAS	0.025	0.1	0.705
13	Pleiotropy	TWAS	0.025	0.1	0.992
13	Pleiotropy	TWAS	0.025	0.1	0.938
13	Pleiotropy	TWAS	0.025	0.1	0.994
13	Pleiotropy	TWAS	0.025	0.1	0.993
13	Pleiotropy	TWAS	0.025	0.1	0.548
13	Pleiotropy	TWAS	0.025	0.1	0.974
13	Pleiotropy	TWAS	0.025	0.1	0.99
13	Pleiotropy	TWAS	0.025	0.1	0.369
13	Pleiotropy	TWAS	0.025	0.1	0.797
13	Pleiotropy	TWAS	0.025	0.1	0.758
13	Pleiotropy	TWAS	0.025	0.1	0.824
13	Pleiotropy	TWAS	0.025	0.1	0.64
13	Pleiotropy	TWAS	0.025	0.1	0.665
13	Pleiotropy	TWAS	0.025	0.1	0.96
13	Pleiotropy	TWAS	0.025	0.1	0.999
13	Pleiotropy	TWAS	0.025	0.1	0.966
13	Pleiotropy	TWAS	0.025	0.1	0.701
13	Pleiotropy	TWAS	0.025	0.1	0.568
13	Pleiotropy	TWAS	0.025	0.1	0.903
13	Pleiotropy	TWAS	0.025	0.1	0.922
13	Pleiotropy	TWAS	0.025	0.1	0.587
13	Pleiotropy	TWAS	0.025	0.1	0.899
13	Pleiotropy	TWAS	0.025	0.1	0.787
13	Pleiotropy	TWAS	0.025	0.1	0.956
13	Pleiotropy	TWAS	0.025	0.1	0.861
13	Pleiotropy	TWAS	0.025	0.1	0.843
13	Pleiotropy	TWAS	0.025	0.1	0.104
13	Pleiotropy	TWAS	0.025	0.1	0.962
13	Pleiotropy	TWAS	0.025	0.1	0.902
13	Pleiotropy	TWAS	0.025	0.1	0.931
13	Pleiotropy	TWAS	0.025	0.1	0.983
13	Pleiotropy	TWAS	0.025	0.1	0.85
13	Pleiotropy	TWAS	0.025	0.1	0.851
13	Pleiotropy	TWAS	0.025	0.1	0.811
13	Pleiotropy	TWAS	0.025	0.1	0.945
13	Pleiotropy	TWAS	0.025	0.1	0.603
13	Pleiotropy	emGWAS	0.04	0.05	0.098
13	Pleiotropy	emGWAS	0.04	0.05	0.005
13	Pleiotropy	emGWAS	0.04	0.05	0.03
13	Pleiotropy	emGWAS	0.04	0.05	0.1
13	Pleiotropy	emGWAS	0.04	0.05	0.035
13	Pleiotropy	emGWAS	0.04	0.05	0.014
13	Pleiotropy	emGWAS	0.04	0.05	0.173
13	Pleiotropy	emGWAS	0.04	0.05	0.352
13	Pleiotropy	emGWAS	0.04	0.05	0.044
13	Pleiotropy	emGWAS	0.04	0.05	0.054
13	Pleiotropy	emGWAS	0.04	0.05	0.022
13	Pleiotropy	emGWAS	0.04	0.05	0.035
13	Pleiotropy	emGWAS	0.04	0.05	0.019
13	Pleiotropy	emGWAS	0.04	0.05	0.027
13	Pleiotropy	emGWAS	0.04	0.05	0.033
13	Pleiotropy	emGWAS	0.04	0.05	0.008
13	Pleiotropy	emGWAS	0.04	0.05	0.122
13	Pleiotropy	emGWAS	0.04	0.05	0.001
13	Pleiotropy	emGWAS	0.04	0.05	0.332
13	Pleiotropy	emGWAS	0.04	0.05	0.009
13	Pleiotropy	emGWAS	0.04	0.05	0.053
13	Pleiotropy	emGWAS	0.04	0.05	0.02
13	Pleiotropy	emGWAS	0.04	0.05	0.01
13	Pleiotropy	emGWAS	0.04	0.05	0.028
13	Pleiotropy	emGWAS	0.04	0.05	0.003
13	Pleiotropy	emGWAS	0.04	0.05	0.091
13	Pleiotropy	emGWAS	0.04	0.05	0.077
13	Pleiotropy	emGWAS	0.04	0.05	0.102
13	Pleiotropy	emGWAS	0.04	0.05	0.073
13	Pleiotropy	emGWAS	0.04	0.05	0.244
13	Pleiotropy	emGWAS	0.04	0.05	0.096
13	Pleiotropy	emGWAS	0.04	0.05	0.092
13	Pleiotropy	emGWAS	0.04	0.05	0.008
13	Pleiotropy	emGWAS	0.04	0.05	0.09
13	Pleiotropy	emGWAS	0.04	0.05	0.01
13	Pleiotropy	emGWAS	0.04	0.05	0.008
13	Pleiotropy	emGWAS	0.04	0.05	0.039
13	Pleiotropy	emGWAS	0.04	0.05	0.111
13	Pleiotropy	emGWAS	0.04	0.05	0.019
13	Pleiotropy	emGWAS	0.04	0.05	0.007
13	Pleiotropy	emGWAS	0.04	0.05	0.164
13	Pleiotropy	emGWAS	0.04	0.05	0.048
13	Pleiotropy	emGWAS	0.04	0.05	0.12
13	Pleiotropy	emGWAS	0.04	0.05	0.203
13	Pleiotropy	emGWAS	0.04	0.05	0.068
13	Pleiotropy	emGWAS	0.04	0.05	0.014
13	Pleiotropy	emGWAS	0.04	0.05	0.037
13	Pleiotropy	emGWAS	0.04	0.05	0.012
13	Pleiotropy	emGWAS	0.04	0.05	0.009
13	Pleiotropy	emGWAS	0.04	0.05	0.01
13	Pleiotropy	emGWAS	0.04	0.05	0.026
13	Pleiotropy	emGWAS	0.04	0.05	0.009
13	Pleiotropy	emGWAS	0.04	0.05	0.065
13	Pleiotropy	emGWAS	0.04	0.05	0.006
13	Pleiotropy	emGWAS	0.04	0.05	0.199
13	Pleiotropy	emGWAS	0.04	0.05	0.048
13	Pleiotropy	emGWAS	0.04	0.05	0.032
13	Pleiotropy	emGWAS	0.04	0.05	0.012
13	Pleiotropy	emGWAS	0.04	0.05	0.002
13	Pleiotropy	emGWAS	0.04	0.05	0.058
13	Pleiotropy	emGWAS	0.04	0.05	0.017
13	Pleiotropy	emGWAS	0.04	0.05	0.07
13	Pleiotropy	emGWAS	0.04	0.05	0.042
13	Pleiotropy	emGWAS	0.04	0.05	0.047
13	Pleiotropy	emGWAS	0.04	0.05	0.072
13	Pleiotropy	emGWAS	0.04	0.05	0.131
13	Pleiotropy	emGWAS	0.04	0.05	0.051
13	Pleiotropy	emGWAS	0.04	0.05	0.112
13	Pleiotropy	emGWAS	0.04	0.05	0.01
13	Pleiotropy	emGWAS	0.04	0.05	0.044
13	Pleiotropy	emGWAS	0.04	0.05	0.05
13	Pleiotropy	emGWAS	0.04	0.05	0.032
13	Pleiotropy	emGWAS	0.04	0.05	0.013
13	Pleiotropy	emGWAS	0.04	0.05	0.004
13	Pleiotropy	emGWAS	0.04	0.05	0.018
13	Pleiotropy	emGWAS	0.04	0.05	0.049
13	Pleiotropy	emGWAS	0.04	0.05	0.069
13	Pleiotropy	emGWAS	0.04	0.05	0.091
13	Pleiotropy	emGWAS	0.04	0.05	0.072
13	Pleiotropy	emGWAS	0.04	0.05	0.242
13	Pleiotropy	emGWAS	0.04	0.05	0.016
13	Pleiotropy	emGWAS	0.04	0.05	0.172
13	Pleiotropy	emGWAS	0.04	0.05	0.021
13	Pleiotropy	emGWAS	0.04	0.05	0.413
13	Pleiotropy	emGWAS	0.04	0.05	0.011
13	Pleiotropy	emGWAS	0.04	0.05	0.022
13	Pleiotropy	emGWAS	0.04	0.05	0.024
13	Pleiotropy	emGWAS	0.04	0.05	0.071
13	Pleiotropy	emGWAS	0.04	0.05	0.044
13	Pleiotropy	emGWAS	0.04	0.05	0.07
13	Pleiotropy	emGWAS	0.04	0.05	0.013
13	Pleiotropy	emGWAS	0.04	0.05	0.024
13	Pleiotropy	emGWAS	0.04	0.05	0.032
13	Pleiotropy	emGWAS	0.04	0.05	0.041
13	Pleiotropy	emGWAS	0.04	0.05	0.004
13	Pleiotropy	emGWAS	0.04	0.05	0.019
13	Pleiotropy	emGWAS	0.04	0.05	0.02
13	Pleiotropy	emGWAS	0.04	0.05	0.014
13	Pleiotropy	emGWAS	0.04	0.05	0.005
13	Pleiotropy	emGWAS	0.04	0.05	0.035
13	Pleiotropy	GWAS	0.04	0.05	0.674
13	Pleiotropy	GWAS	0.04	0.05	0.506
13	Pleiotropy	GWAS	0.04	0.05	0.621
13	Pleiotropy	GWAS	0.04	0.05	0.9
13	Pleiotropy	GWAS	0.04	0.05	0.924
13	Pleiotropy	GWAS	0.04	0.05	0.509
13	Pleiotropy	GWAS	0.04	0.05	0.641
13	Pleiotropy	GWAS	0.04	0.05	0.706
13	Pleiotropy	GWAS	0.04	0.05	0.764
13	Pleiotropy	GWAS	0.04	0.05	0.328
13	Pleiotropy	GWAS	0.04	0.05	0.972
13	Pleiotropy	GWAS	0.04	0.05	0.3
13	Pleiotropy	GWAS	0.04	0.05	0.886
13	Pleiotropy	GWAS	0.04	0.05	0.683
13	Pleiotropy	GWAS	0.04	0.05	0.993
13	Pleiotropy	GWAS	0.04	0.05	0.77
13	Pleiotropy	GWAS	0.04	0.05	0.52
13	Pleiotropy	GWAS	0.04	0.05	0.409
13	Pleiotropy	GWAS	0.04	0.05	0.783
13	Pleiotropy	GWAS	0.04	0.05	0.886
13	Pleiotropy	GWAS	0.04	0.05	0.669
13	Pleiotropy	GWAS	0.04	0.05	0.957
13	Pleiotropy	GWAS	0.04	0.05	0.57
13	Pleiotropy	GWAS	0.04	0.05	0.623
13	Pleiotropy	GWAS	0.04	0.05	0.981
13	Pleiotropy	GWAS	0.04	0.05	0.871
13	Pleiotropy	GWAS	0.04	0.05	0.419
13	Pleiotropy	GWAS	0.04	0.05	0.412
13	Pleiotropy	GWAS	0.04	0.05	0.314
13	Pleiotropy	GWAS	0.04	0.05	0.503
13	Pleiotropy	GWAS	0.04	0.05	0.693
13	Pleiotropy	GWAS	0.04	0.05	0.41
13	Pleiotropy	GWAS	0.04	0.05	0.514
13	Pleiotropy	GWAS	0.04	0.05	0.998
13	Pleiotropy	GWAS	0.04	0.05	0.192
13	Pleiotropy	GWAS	0.04	0.05	0.771
13	Pleiotropy	GWAS	0.04	0.05	0.774
13	Pleiotropy	GWAS	0.04	0.05	0.608
13	Pleiotropy	GWAS	0.04	0.05	0.736
13	Pleiotropy	GWAS	0.04	0.05	0.861
13	Pleiotropy	GWAS	0.04	0.05	0.532
13	Pleiotropy	GWAS	0.04	0.05	0.468
13	Pleiotropy	GWAS	0.04	0.05	0.956
13	Pleiotropy	GWAS	0.04	0.05	0.925
13	Pleiotropy	GWAS	0.04	0.05	0.648
13	Pleiotropy	GWAS	0.04	0.05	0.673
13	Pleiotropy	GWAS	0.04	0.05	0.844
13	Pleiotropy	GWAS	0.04	0.05	0.711
13	Pleiotropy	GWAS	0.04	0.05	0.921
13	Pleiotropy	GWAS	0.04	0.05	0.572
13	Pleiotropy	GWAS	0.04	0.05	0.713
13	Pleiotropy	GWAS	0.04	0.05	0.912
13	Pleiotropy	GWAS	0.04	0.05	0.904
13	Pleiotropy	GWAS	0.04	0.05	0.797
13	Pleiotropy	GWAS	0.04	0.05	0.684
13	Pleiotropy	GWAS	0.04	0.05	0.993
13	Pleiotropy	GWAS	0.04	0.05	0.701
13	Pleiotropy	GWAS	0.04	0.05	0.733
13	Pleiotropy	GWAS	0.04	0.05	0.508
13	Pleiotropy	GWAS	0.04	0.05	0.981
13	Pleiotropy	GWAS	0.04	0.05	0.427
13	Pleiotropy	GWAS	0.04	0.05	0.576
13	Pleiotropy	GWAS	0.04	0.05	0.821
13	Pleiotropy	GWAS	0.04	0.05	0.835
13	Pleiotropy	GWAS	0.04	0.05	0.646
13	Pleiotropy	GWAS	0.04	0.05	0.363
13	Pleiotropy	GWAS	0.04	0.05	0.409
13	Pleiotropy	GWAS	0.04	0.05	0.774
13	Pleiotropy	GWAS	0.04	0.05	0.866
13	Pleiotropy	GWAS	0.04	0.05	0.715
13	Pleiotropy	GWAS	0.04	0.05	0.962
13	Pleiotropy	GWAS	0.04	0.05	0.694
13	Pleiotropy	GWAS	0.04	0.05	0.634
13	Pleiotropy	GWAS	0.04	0.05	0.586
13	Pleiotropy	GWAS	0.04	0.05	0.359
13	Pleiotropy	GWAS	0.04	0.05	0.699
13	Pleiotropy	GWAS	0.04	0.05	0.566
13	Pleiotropy	GWAS	0.04	0.05	0.973
13	Pleiotropy	GWAS	0.04	0.05	0.452
13	Pleiotropy	GWAS	0.04	0.05	0.643
13	Pleiotropy	GWAS	0.04	0.05	0.649
13	Pleiotropy	GWAS	0.04	0.05	0.582
13	Pleiotropy	GWAS	0.04	0.05	0.501
13	Pleiotropy	GWAS	0.04	0.05	0.933
13	Pleiotropy	GWAS	0.04	0.05	0.787
13	Pleiotropy	GWAS	0.04	0.05	0.877
13	Pleiotropy	GWAS	0.04	0.05	0.842
13	Pleiotropy	GWAS	0.04	0.05	0.999
13	Pleiotropy	GWAS	0.04	0.05	0.636
13	Pleiotropy	GWAS	0.04	0.05	0.711
13	Pleiotropy	GWAS	0.04	0.05	0.604
13	Pleiotropy	GWAS	0.04	0.05	0.669
13	Pleiotropy	GWAS	0.04	0.05	0.569
13	Pleiotropy	GWAS	0.04	0.05	0.501
13	Pleiotropy	GWAS	0.04	0.05	0.802
13	Pleiotropy	GWAS	0.04	0.05	0.628
13	Pleiotropy	GWAS	0.04	0.05	0.443
13	Pleiotropy	GWAS	0.04	0.05	0.644
13	Pleiotropy	GWAS	0.04	0.05	0.253
13	Pleiotropy	GWAS	0.04	0.05	0.616
13	Pleiotropy	TWAS	0.04	0.05	0.974
13	Pleiotropy	TWAS	0.04	0.05	0.658
13	Pleiotropy	TWAS	0.04	0.05	0.261
13	Pleiotropy	TWAS	0.04	0.05	0.32
13	Pleiotropy	TWAS	0.04	0.05	0.932
13	Pleiotropy	TWAS	0.04	0.05	0.542
13	Pleiotropy	TWAS	0.04	0.05	0.846
13	Pleiotropy	TWAS	0.04	0.05	0.597
13	Pleiotropy	TWAS	0.04	0.05	0.808
13	Pleiotropy	TWAS	0.04	0.05	0.688
13	Pleiotropy	TWAS	0.04	0.05	0.735
13	Pleiotropy	TWAS	0.04	0.05	0.888
13	Pleiotropy	TWAS	0.04	0.05	0.274
13	Pleiotropy	TWAS	0.04	0.05	0.843
13	Pleiotropy	TWAS	0.04	0.05	0.985
13	Pleiotropy	TWAS	0.04	0.05	0.678
13	Pleiotropy	TWAS	0.04	0.05	0.423
13	Pleiotropy	TWAS	0.04	0.05	0.888
13	Pleiotropy	TWAS	0.04	0.05	0.73
13	Pleiotropy	TWAS	0.04	0.05	0.988
13	Pleiotropy	TWAS	0.04	0.05	0.361
13	Pleiotropy	TWAS	0.04	0.05	0.488
13	Pleiotropy	TWAS	0.04	0.05	0.754
13	Pleiotropy	TWAS	0.04	0.05	0.955
13	Pleiotropy	TWAS	0.04	0.05	0.801
13	Pleiotropy	TWAS	0.04	0.05	0.197
13	Pleiotropy	TWAS	0.04	0.05	0.382
13	Pleiotropy	TWAS	0.04	0.05	0.727
13	Pleiotropy	TWAS	0.04	0.05	0.565
13	Pleiotropy	TWAS	0.04	0.05	0.743
13	Pleiotropy	TWAS	0.04	0.05	0.744
13	Pleiotropy	TWAS	0.04	0.05	0.65
13	Pleiotropy	TWAS	0.04	0.05	0.862
13	Pleiotropy	TWAS	0.04	0.05	0.678
13	Pleiotropy	TWAS	0.04	0.05	0.472
13	Pleiotropy	TWAS	0.04	0.05	0.713
13	Pleiotropy	TWAS	0.04	0.05	0.56
13	Pleiotropy	TWAS	0.04	0.05	0.737
13	Pleiotropy	TWAS	0.04	0.05	0.471
13	Pleiotropy	TWAS	0.04	0.05	0.847
13	Pleiotropy	TWAS	0.04	0.05	0.835
13	Pleiotropy	TWAS	0.04	0.05	0.216
13	Pleiotropy	TWAS	0.04	0.05	0.134
13	Pleiotropy	TWAS	0.04	0.05	0.798
13	Pleiotropy	TWAS	0.04	0.05	0.879
13	Pleiotropy	TWAS	0.04	0.05	0.551
13	Pleiotropy	TWAS	0.04	0.05	0.809
13	Pleiotropy	TWAS	0.04	0.05	0.333
13	Pleiotropy	TWAS	0.04	0.05	0.595
13	Pleiotropy	TWAS	0.04	0.05	0.433
13	Pleiotropy	TWAS	0.04	0.05	0.436
13	Pleiotropy	TWAS	0.04	0.05	0.244
13	Pleiotropy	TWAS	0.04	0.05	0.607
13	Pleiotropy	TWAS	0.04	0.05	0.763
13	Pleiotropy	TWAS	0.04	0.05	0.908
13	Pleiotropy	TWAS	0.04	0.05	0.789
13	Pleiotropy	TWAS	0.04	0.05	0.814
13	Pleiotropy	TWAS	0.04	0.05	0.96
13	Pleiotropy	TWAS	0.04	0.05	0.951
13	Pleiotropy	TWAS	0.04	0.05	0.36
13	Pleiotropy	TWAS	0.04	0.05	0.689
13	Pleiotropy	TWAS	0.04	0.05	0.709
13	Pleiotropy	TWAS	0.04	0.05	0.678
13	Pleiotropy	TWAS	0.04	0.05	0.864
13	Pleiotropy	TWAS	0.04	0.05	0.479
13	Pleiotropy	TWAS	0.04	0.05	0.855
13	Pleiotropy	TWAS	0.04	0.05	0.67
13	Pleiotropy	TWAS	0.04	0.05	0.845
13	Pleiotropy	TWAS	0.04	0.05	0.726
13	Pleiotropy	TWAS	0.04	0.05	0.812
13	Pleiotropy	TWAS	0.04	0.05	0.515
13	Pleiotropy	TWAS	0.04	0.05	0.373
13	Pleiotropy	TWAS	0.04	0.05	0.488
13	Pleiotropy	TWAS	0.04	0.05	0.562
13	Pleiotropy	TWAS	0.04	0.05	0.599
13	Pleiotropy	TWAS	0.04	0.05	0.917
13	Pleiotropy	TWAS	0.04	0.05	0.548
13	Pleiotropy	TWAS	0.04	0.05	0.245
13	Pleiotropy	TWAS	0.04	0.05	0.638
13	Pleiotropy	TWAS	0.04	0.05	0.632
13	Pleiotropy	TWAS	0.04	0.05	0.926
13	Pleiotropy	TWAS	0.04	0.05	0.935
13	Pleiotropy	TWAS	0.04	0.05	0.502
13	Pleiotropy	TWAS	0.04	0.05	0.34
13	Pleiotropy	TWAS	0.04	0.05	0.481
13	Pleiotropy	TWAS	0.04	0.05	0.62
13	Pleiotropy	TWAS	0.04	0.05	0.768
13	Pleiotropy	TWAS	0.04	0.05	0.164
13	Pleiotropy	TWAS	0.04	0.05	0.586
13	Pleiotropy	TWAS	0.04	0.05	0.798
13	Pleiotropy	TWAS	0.04	0.05	0.854
13	Pleiotropy	TWAS	0.04	0.05	0.332
13	Pleiotropy	TWAS	0.04	0.05	0.943
13	Pleiotropy	TWAS	0.04	0.05	0.672
13	Pleiotropy	TWAS	0.04	0.05	0.544
13	Pleiotropy	TWAS	0.04	0.05	0.623
13	Pleiotropy	TWAS	0.04	0.05	0.335
13	Pleiotropy	TWAS	0.04	0.05	0.926
13	Pleiotropy	TWAS	0.04	0.05	0.518
13	Pleiotropy	TWAS	0.04	0.05	0.168
13	Pleiotropy	emGWAS	0.04	0.1	0.112
13	Pleiotropy	emGWAS	0.04	0.1	0.019
13	Pleiotropy	emGWAS	0.04	0.1	0.008
13	Pleiotropy	emGWAS	0.04	0.1	0.017
13	Pleiotropy	emGWAS	0.04	0.1	0.02
13	Pleiotropy	emGWAS	0.04	0.1	0.023
13	Pleiotropy	emGWAS	0.04	0.1	0.212
13	Pleiotropy	emGWAS	0.04	0.1	0.105
13	Pleiotropy	emGWAS	0.04	0.1	0.09
13	Pleiotropy	emGWAS	0.04	0.1	0.03
13	Pleiotropy	emGWAS	0.04	0.1	0.041
13	Pleiotropy	emGWAS	0.04	0.1	0.14
13	Pleiotropy	emGWAS	0.04	0.1	0.085
13	Pleiotropy	emGWAS	0.04	0.1	0.052
13	Pleiotropy	emGWAS	0.04	0.1	0.083
13	Pleiotropy	emGWAS	0.04	0.1	0.055
13	Pleiotropy	emGWAS	0.04	0.1	0.012
13	Pleiotropy	emGWAS	0.04	0.1	0.057
13	Pleiotropy	emGWAS	0.04	0.1	0.056
13	Pleiotropy	emGWAS	0.04	0.1	0.012
13	Pleiotropy	emGWAS	0.04	0.1	0.027
13	Pleiotropy	emGWAS	0.04	0.1	0.227
13	Pleiotropy	emGWAS	0.04	0.1	0.066
13	Pleiotropy	emGWAS	0.04	0.1	0.022
13	Pleiotropy	emGWAS	0.04	0.1	0.024
13	Pleiotropy	emGWAS	0.04	0.1	0.068
13	Pleiotropy	emGWAS	0.04	0.1	0.063
13	Pleiotropy	emGWAS	0.04	0.1	0.412
13	Pleiotropy	emGWAS	0.04	0.1	0.009
13	Pleiotropy	emGWAS	0.04	0.1	0.22
13	Pleiotropy	emGWAS	0.04	0.1	0.05
13	Pleiotropy	emGWAS	0.04	0.1	0.009
13	Pleiotropy	emGWAS	0.04	0.1	0.057
13	Pleiotropy	emGWAS	0.04	0.1	0.091
13	Pleiotropy	emGWAS	0.04	0.1	0.028
13	Pleiotropy	emGWAS	0.04	0.1	0.036
13	Pleiotropy	emGWAS	0.04	0.1	0.001
13	Pleiotropy	emGWAS	0.04	0.1	0.035
13	Pleiotropy	emGWAS	0.04	0.1	0.017
13	Pleiotropy	emGWAS	0.04	0.1	0.075
13	Pleiotropy	emGWAS	0.04	0.1	0.048
13	Pleiotropy	emGWAS	0.04	0.1	0.467
13	Pleiotropy	emGWAS	0.04	0.1	0.133
13	Pleiotropy	emGWAS	0.04	0.1	0.087
13	Pleiotropy	emGWAS	0.04	0.1	0.023
13	Pleiotropy	emGWAS	0.04	0.1	0.028
13	Pleiotropy	emGWAS	0.04	0.1	0.016
13	Pleiotropy	emGWAS	0.04	0.1	0.041
13	Pleiotropy	emGWAS	0.04	0.1	0.023
13	Pleiotropy	emGWAS	0.04	0.1	0.027
13	Pleiotropy	emGWAS	0.04	0.1	0.013
13	Pleiotropy	emGWAS	0.04	0.1	0.071
13	Pleiotropy	emGWAS	0.04	0.1	0.052
13	Pleiotropy	emGWAS	0.04	0.1	0.048
13	Pleiotropy	emGWAS	0.04	0.1	0.238
13	Pleiotropy	emGWAS	0.04	0.1	0.384
13	Pleiotropy	emGWAS	0.04	0.1	0.114
13	Pleiotropy	emGWAS	0.04	0.1	0.052
13	Pleiotropy	emGWAS	0.04	0.1	0.04
13	Pleiotropy	emGWAS	0.04	0.1	0.005
13	Pleiotropy	emGWAS	0.04	0.1	0.171
13	Pleiotropy	emGWAS	0.04	0.1	0.028
13	Pleiotropy	emGWAS	0.04	0.1	0.044
13	Pleiotropy	emGWAS	0.04	0.1	0.155
13	Pleiotropy	emGWAS	0.04	0.1	0.14
13	Pleiotropy	emGWAS	0.04	0.1	0.13
13	Pleiotropy	emGWAS	0.04	0.1	0.021
13	Pleiotropy	emGWAS	0.04	0.1	0.118
13	Pleiotropy	emGWAS	0.04	0.1	0.016
13	Pleiotropy	emGWAS	0.04	0.1	0.207
13	Pleiotropy	emGWAS	0.04	0.1	0.251
13	Pleiotropy	emGWAS	0.04	0.1	0.066
13	Pleiotropy	emGWAS	0.04	0.1	0.136
13	Pleiotropy	emGWAS	0.04	0.1	0.122
13	Pleiotropy	emGWAS	0.04	0.1	0.037
13	Pleiotropy	emGWAS	0.04	0.1	0.028
13	Pleiotropy	emGWAS	0.04	0.1	0.01
13	Pleiotropy	emGWAS	0.04	0.1	0.086
13	Pleiotropy	emGWAS	0.04	0.1	0.089
13	Pleiotropy	emGWAS	0.04	0.1	0.1
13	Pleiotropy	emGWAS	0.04	0.1	0.079
13	Pleiotropy	emGWAS	0.04	0.1	0.451
13	Pleiotropy	emGWAS	0.04	0.1	0.315
13	Pleiotropy	emGWAS	0.04	0.1	0.142
13	Pleiotropy	emGWAS	0.04	0.1	0.017
13	Pleiotropy	emGWAS	0.04	0.1	0.099
13	Pleiotropy	emGWAS	0.04	0.1	0.03
13	Pleiotropy	emGWAS	0.04	0.1	0.018
13	Pleiotropy	emGWAS	0.04	0.1	0.019
13	Pleiotropy	emGWAS	0.04	0.1	0.267
13	Pleiotropy	emGWAS	0.04	0.1	0.115
13	Pleiotropy	emGWAS	0.04	0.1	0.04
13	Pleiotropy	emGWAS	0.04	0.1	0.126
13	Pleiotropy	emGWAS	0.04	0.1	0.068
13	Pleiotropy	emGWAS	0.04	0.1	0.009
13	Pleiotropy	emGWAS	0.04	0.1	0.024
13	Pleiotropy	emGWAS	0.04	0.1	0.06
13	Pleiotropy	emGWAS	0.04	0.1	0.078
13	Pleiotropy	emGWAS	0.04	0.1	0.012
13	Pleiotropy	emGWAS	0.04	0.1	0.006
13	Pleiotropy	GWAS	0.04	0.1	0.992
13	Pleiotropy	GWAS	0.04	0.1	0.998
13	Pleiotropy	GWAS	0.04	0.1	0.996
13	Pleiotropy	GWAS	0.04	0.1	0.999
13	Pleiotropy	GWAS	0.04	0.1	0.898
13	Pleiotropy	GWAS	0.04	0.1	0.946
13	Pleiotropy	GWAS	0.04	0.1	0.827
13	Pleiotropy	GWAS	0.04	0.1	0.999
13	Pleiotropy	GWAS	0.04	0.1	0.999
13	Pleiotropy	GWAS	0.04	0.1	0.999
13	Pleiotropy	GWAS	0.04	0.1	0.979
13	Pleiotropy	GWAS	0.04	0.1	0.978
13	Pleiotropy	GWAS	0.04	0.1	0.943
13	Pleiotropy	GWAS	0.04	0.1	0.968
13	Pleiotropy	GWAS	0.04	0.1	0.819
13	Pleiotropy	GWAS	0.04	0.1	0.999
13	Pleiotropy	GWAS	0.04	0.1	0.999
13	Pleiotropy	GWAS	0.04	0.1	0.996
13	Pleiotropy	GWAS	0.04	0.1	0.999
13	Pleiotropy	GWAS	0.04	0.1	0.996
13	Pleiotropy	GWAS	0.04	0.1	0.999
13	Pleiotropy	GWAS	0.04	0.1	0.991
13	Pleiotropy	GWAS	0.04	0.1	0.944
13	Pleiotropy	GWAS	0.04	0.1	0.999
13	Pleiotropy	GWAS	0.04	0.1	0.833
13	Pleiotropy	GWAS	0.04	0.1	0.997
13	Pleiotropy	GWAS	0.04	0.1	0.978
13	Pleiotropy	GWAS	0.04	0.1	0.989
13	Pleiotropy	GWAS	0.04	0.1	0.999
13	Pleiotropy	GWAS	0.04	0.1	0.985
13	Pleiotropy	GWAS	0.04	0.1	0.976
13	Pleiotropy	GWAS	0.04	0.1	0.898
13	Pleiotropy	GWAS	0.04	0.1	0.925
13	Pleiotropy	GWAS	0.04	0.1	0.994
13	Pleiotropy	GWAS	0.04	0.1	0.992
13	Pleiotropy	GWAS	0.04	0.1	0.987
13	Pleiotropy	GWAS	0.04	0.1	0.998
13	Pleiotropy	GWAS	0.04	0.1	0.954
13	Pleiotropy	GWAS	0.04	0.1	0.998
13	Pleiotropy	GWAS	0.04	0.1	0.977
13	Pleiotropy	GWAS	0.04	0.1	0.998
13	Pleiotropy	GWAS	0.04	0.1	0.969
13	Pleiotropy	GWAS	0.04	0.1	0.999
13	Pleiotropy	GWAS	0.04	0.1	0.938
13	Pleiotropy	GWAS	0.04	0.1	0.995
13	Pleiotropy	GWAS	0.04	0.1	0.947
13	Pleiotropy	GWAS	0.04	0.1	0.997
13	Pleiotropy	GWAS	0.04	0.1	0.999
13	Pleiotropy	GWAS	0.04	0.1	0.998
13	Pleiotropy	GWAS	0.04	0.1	0.81
13	Pleiotropy	GWAS	0.04	0.1	0.987
13	Pleiotropy	GWAS	0.04	0.1	0.996
13	Pleiotropy	GWAS	0.04	0.1	0.868
13	Pleiotropy	GWAS	0.04	0.1	0.882
13	Pleiotropy	GWAS	0.04	0.1	0.997
13	Pleiotropy	GWAS	0.04	0.1	0.989
13	Pleiotropy	GWAS	0.04	0.1	0.908
13	Pleiotropy	GWAS	0.04	0.1	0.999
13	Pleiotropy	GWAS	0.04	0.1	0.999
13	Pleiotropy	GWAS	0.04	0.1	0.992
13	Pleiotropy	GWAS	0.04	0.1	0.986
13	Pleiotropy	GWAS	0.04	0.1	0.998
13	Pleiotropy	GWAS	0.04	0.1	0.88
13	Pleiotropy	GWAS	0.04	0.1	0.999
13	Pleiotropy	GWAS	0.04	0.1	0.996
13	Pleiotropy	GWAS	0.04	0.1	0.999
13	Pleiotropy	GWAS	0.04	0.1	0.928
13	Pleiotropy	GWAS	0.04	0.1	0.991
13	Pleiotropy	GWAS	0.04	0.1	0.987
13	Pleiotropy	GWAS	0.04	0.1	0.898
13	Pleiotropy	GWAS	0.04	0.1	0.993
13	Pleiotropy	GWAS	0.04	0.1	0.999
13	Pleiotropy	GWAS	0.04	0.1	0.752
13	Pleiotropy	GWAS	0.04	0.1	0.983
13	Pleiotropy	GWAS	0.04	0.1	0.996
13	Pleiotropy	GWAS	0.04	0.1	0.999
13	Pleiotropy	GWAS	0.04	0.1	0.991
13	Pleiotropy	GWAS	0.04	0.1	0.998
13	Pleiotropy	GWAS	0.04	0.1	0.952
13	Pleiotropy	GWAS	0.04	0.1	0.999
13	Pleiotropy	GWAS	0.04	0.1	0.992
13	Pleiotropy	GWAS	0.04	0.1	0.724
13	Pleiotropy	GWAS	0.04	0.1	0.862
13	Pleiotropy	GWAS	0.04	0.1	0.973
13	Pleiotropy	GWAS	0.04	0.1	0.979
13	Pleiotropy	GWAS	0.04	0.1	0.995
13	Pleiotropy	GWAS	0.04	0.1	0.997
13	Pleiotropy	GWAS	0.04	0.1	0.983
13	Pleiotropy	GWAS	0.04	0.1	0.876
13	Pleiotropy	GWAS	0.04	0.1	0.949
13	Pleiotropy	GWAS	0.04	0.1	0.99
13	Pleiotropy	GWAS	0.04	0.1	0.673
13	Pleiotropy	GWAS	0.04	0.1	0.995
13	Pleiotropy	GWAS	0.04	0.1	0.974
13	Pleiotropy	GWAS	0.04	0.1	0.999
13	Pleiotropy	GWAS	0.04	0.1	0.997
13	Pleiotropy	GWAS	0.04	0.1	0.944
13	Pleiotropy	GWAS	0.04	0.1	0.999
13	Pleiotropy	GWAS	0.04	0.1	0.999
13	Pleiotropy	GWAS	0.04	0.1	0.942
13	Pleiotropy	TWAS	0.04	0.1	0.853
13	Pleiotropy	TWAS	0.04	0.1	0.892
13	Pleiotropy	TWAS	0.04	0.1	0.999
13	Pleiotropy	TWAS	0.04	0.1	0.995
13	Pleiotropy	TWAS	0.04	0.1	0.995
13	Pleiotropy	TWAS	0.04	0.1	0.894
13	Pleiotropy	TWAS	0.04	0.1	0.963
13	Pleiotropy	TWAS	0.04	0.1	0.998
13	Pleiotropy	TWAS	0.04	0.1	0.949
13	Pleiotropy	TWAS	0.04	0.1	0.993
13	Pleiotropy	TWAS	0.04	0.1	0.944
13	Pleiotropy	TWAS	0.04	0.1	0.997
13	Pleiotropy	TWAS	0.04	0.1	0.9
13	Pleiotropy	TWAS	0.04	0.1	0.983
13	Pleiotropy	TWAS	0.04	0.1	0.994
13	Pleiotropy	TWAS	0.04	0.1	0.988
13	Pleiotropy	TWAS	0.04	0.1	0.999
13	Pleiotropy	TWAS	0.04	0.1	0.979
13	Pleiotropy	TWAS	0.04	0.1	0.831
13	Pleiotropy	TWAS	0.04	0.1	0.997
13	Pleiotropy	TWAS	0.04	0.1	0.969
13	Pleiotropy	TWAS	0.04	0.1	0.994
13	Pleiotropy	TWAS	0.04	0.1	0.984
13	Pleiotropy	TWAS	0.04	0.1	0.993
13	Pleiotropy	TWAS	0.04	0.1	0.622
13	Pleiotropy	TWAS	0.04	0.1	0.866
13	Pleiotropy	TWAS	0.04	0.1	0.856
13	Pleiotropy	TWAS	0.04	0.1	0.995
13	Pleiotropy	TWAS	0.04	0.1	0.802
13	Pleiotropy	TWAS	0.04	0.1	0.909
13	Pleiotropy	TWAS	0.04	0.1	0.866
13	Pleiotropy	TWAS	0.04	0.1	0.992
13	Pleiotropy	TWAS	0.04	0.1	0.885
13	Pleiotropy	TWAS	0.04	0.1	0.829
13	Pleiotropy	TWAS	0.04	0.1	0.998
13	Pleiotropy	TWAS	0.04	0.1	0.992
13	Pleiotropy	TWAS	0.04	0.1	0.994
13	Pleiotropy	TWAS	0.04	0.1	0.999
13	Pleiotropy	TWAS	0.04	0.1	0.997
13	Pleiotropy	TWAS	0.04	0.1	0.697
13	Pleiotropy	TWAS	0.04	0.1	0.998
13	Pleiotropy	TWAS	0.04	0.1	0.996
13	Pleiotropy	TWAS	0.04	0.1	0.744
13	Pleiotropy	TWAS	0.04	0.1	0.951
13	Pleiotropy	TWAS	0.04	0.1	0.975
13	Pleiotropy	TWAS	0.04	0.1	0.978
13	Pleiotropy	TWAS	0.04	0.1	0.998
13	Pleiotropy	TWAS	0.04	0.1	0.999
13	Pleiotropy	TWAS	0.04	0.1	0.993
13	Pleiotropy	TWAS	0.04	0.1	0.999
13	Pleiotropy	TWAS	0.04	0.1	0.809
13	Pleiotropy	TWAS	0.04	0.1	0.993
13	Pleiotropy	TWAS	0.04	0.1	0.996
13	Pleiotropy	TWAS	0.04	0.1	0.993
13	Pleiotropy	TWAS	0.04	0.1	0.629
13	Pleiotropy	TWAS	0.04	0.1	0.987
13	Pleiotropy	TWAS	0.04	0.1	0.986
13	Pleiotropy	TWAS	0.04	0.1	0.999
13	Pleiotropy	TWAS	0.04	0.1	0.579
13	Pleiotropy	TWAS	0.04	0.1	0.983
13	Pleiotropy	TWAS	0.04	0.1	0.966
13	Pleiotropy	TWAS	0.04	0.1	0.969
13	Pleiotropy	TWAS	0.04	0.1	0.994
13	Pleiotropy	TWAS	0.04	0.1	0.92
13	Pleiotropy	TWAS	0.04	0.1	0.998
13	Pleiotropy	TWAS	0.04	0.1	0.944
13	Pleiotropy	TWAS	0.04	0.1	0.92
13	Pleiotropy	TWAS	0.04	0.1	0.907
13	Pleiotropy	TWAS	0.04	0.1	0.999
13	Pleiotropy	TWAS	0.04	0.1	0.979
13	Pleiotropy	TWAS	0.04	0.1	0.939
13	Pleiotropy	TWAS	0.04	0.1	0.76
13	Pleiotropy	TWAS	0.04	0.1	0.999
13	Pleiotropy	TWAS	0.04	0.1	0.871
13	Pleiotropy	TWAS	0.04	0.1	0.96
13	Pleiotropy	TWAS	0.04	0.1	0.996
13	Pleiotropy	TWAS	0.04	0.1	0.865
13	Pleiotropy	TWAS	0.04	0.1	0.509
13	Pleiotropy	TWAS	0.04	0.1	0.92
13	Pleiotropy	TWAS	0.04	0.1	0.958
13	Pleiotropy	TWAS	0.04	0.1	0.901
13	Pleiotropy	TWAS	0.04	0.1	0.861
13	Pleiotropy	TWAS	0.04	0.1	0.968
13	Pleiotropy	TWAS	0.04	0.1	0.995
13	Pleiotropy	TWAS	0.04	0.1	0.994
13	Pleiotropy	TWAS	0.04	0.1	0.996
13	Pleiotropy	TWAS	0.04	0.1	0.999
13	Pleiotropy	TWAS	0.04	0.1	0.996
13	Pleiotropy	TWAS	0.04	0.1	0.853
13	Pleiotropy	TWAS	0.04	0.1	0.996
13	Pleiotropy	TWAS	0.04	0.1	0.998
13	Pleiotropy	TWAS	0.04	0.1	0.908
13	Pleiotropy	TWAS	0.04	0.1	0.862
13	Pleiotropy	TWAS	0.04	0.1	0.999
13	Pleiotropy	TWAS	0.04	0.1	0.998
13	Pleiotropy	TWAS	0.04	0.1	0.959
13	Pleiotropy	TWAS	0.04	0.1	0.915
13	Pleiotropy	TWAS	0.04	0.1	0.967
13	Pleiotropy	TWAS	0.04	0.1	0.995
13	Pleiotropy	TWAS	0.04	0.1	0.96
13	Pleiotropy	emGWAS	0.06	0.05	0.016
13	Pleiotropy	emGWAS	0.06	0.05	0.058
13	Pleiotropy	emGWAS	0.06	0.05	0.051
13	Pleiotropy	emGWAS	0.06	0.05	0.044
13	Pleiotropy	emGWAS	0.06	0.05	0.016
13	Pleiotropy	emGWAS	0.06	0.05	0.092
13	Pleiotropy	emGWAS	0.06	0.05	0.001
13	Pleiotropy	emGWAS	0.06	0.05	0.006
13	Pleiotropy	emGWAS	0.06	0.05	0.073
13	Pleiotropy	emGWAS	0.06	0.05	0.194
13	Pleiotropy	emGWAS	0.06	0.05	0.011
13	Pleiotropy	emGWAS	0.06	0.05	0.033
13	Pleiotropy	emGWAS	0.06	0.05	0.019
13	Pleiotropy	emGWAS	0.06	0.05	0.056
13	Pleiotropy	emGWAS	0.06	0.05	0.044
13	Pleiotropy	emGWAS	0.06	0.05	0.036
13	Pleiotropy	emGWAS	0.06	0.05	0.012
13	Pleiotropy	emGWAS	0.06	0.05	0.04
13	Pleiotropy	emGWAS	0.06	0.05	0.019
13	Pleiotropy	emGWAS	0.06	0.05	0.042
13	Pleiotropy	emGWAS	0.06	0.05	0.358
13	Pleiotropy	emGWAS	0.06	0.05	0.15
13	Pleiotropy	emGWAS	0.06	0.05	0.01
13	Pleiotropy	emGWAS	0.06	0.05	0.068
13	Pleiotropy	emGWAS	0.06	0.05	0.311
13	Pleiotropy	emGWAS	0.06	0.05	0.025
13	Pleiotropy	emGWAS	0.06	0.05	0.118
13	Pleiotropy	emGWAS	0.06	0.05	0.093
13	Pleiotropy	emGWAS	0.06	0.05	0.103
13	Pleiotropy	emGWAS	0.06	0.05	0.135
13	Pleiotropy	emGWAS	0.06	0.05	0.189
13	Pleiotropy	emGWAS	0.06	0.05	0.017
13	Pleiotropy	emGWAS	0.06	0.05	0.02
13	Pleiotropy	emGWAS	0.06	0.05	0.008
13	Pleiotropy	emGWAS	0.06	0.05	0.006
13	Pleiotropy	emGWAS	0.06	0.05	0.097
13	Pleiotropy	emGWAS	0.06	0.05	0.084
13	Pleiotropy	emGWAS	0.06	0.05	0.018
13	Pleiotropy	emGWAS	0.06	0.05	0.076
13	Pleiotropy	emGWAS	0.06	0.05	0.034
13	Pleiotropy	emGWAS	0.06	0.05	0.09
13	Pleiotropy	emGWAS	0.06	0.05	0.123
13	Pleiotropy	emGWAS	0.06	0.05	0.066
13	Pleiotropy	emGWAS	0.06	0.05	0.05
13	Pleiotropy	emGWAS	0.06	0.05	0.027
13	Pleiotropy	emGWAS	0.06	0.05	0.101
13	Pleiotropy	emGWAS	0.06	0.05	0.019
13	Pleiotropy	emGWAS	0.06	0.05	0.093
13	Pleiotropy	emGWAS	0.06	0.05	0.054
13	Pleiotropy	emGWAS	0.06	0.05	0.097
13	Pleiotropy	emGWAS	0.06	0.05	0.018
13	Pleiotropy	emGWAS	0.06	0.05	0.156
13	Pleiotropy	emGWAS	0.06	0.05	0.009
13	Pleiotropy	emGWAS	0.06	0.05	0.061
13	Pleiotropy	emGWAS	0.06	0.05	0.047
13	Pleiotropy	emGWAS	0.06	0.05	0.217
13	Pleiotropy	emGWAS	0.06	0.05	0.426
13	Pleiotropy	emGWAS	0.06	0.05	0.003
13	Pleiotropy	emGWAS	0.06	0.05	0.222
13	Pleiotropy	emGWAS	0.06	0.05	0.128
13	Pleiotropy	emGWAS	0.06	0.05	0.006
13	Pleiotropy	emGWAS	0.06	0.05	0.012
13	Pleiotropy	emGWAS	0.06	0.05	0.221
13	Pleiotropy	emGWAS	0.06	0.05	0.004
13	Pleiotropy	emGWAS	0.06	0.05	0.122
13	Pleiotropy	emGWAS	0.06	0.05	0.031
13	Pleiotropy	emGWAS	0.06	0.05	0.128
13	Pleiotropy	emGWAS	0.06	0.05	0.051
13	Pleiotropy	emGWAS	0.06	0.05	0.014
13	Pleiotropy	emGWAS	0.06	0.05	0.03
13	Pleiotropy	emGWAS	0.06	0.05	0.052
13	Pleiotropy	emGWAS	0.06	0.05	0.036
13	Pleiotropy	emGWAS	0.06	0.05	0.012
13	Pleiotropy	emGWAS	0.06	0.05	0.011
13	Pleiotropy	emGWAS	0.06	0.05	0.046
13	Pleiotropy	emGWAS	0.06	0.05	0.022
13	Pleiotropy	emGWAS	0.06	0.05	0.024
13	Pleiotropy	emGWAS	0.06	0.05	0.081
13	Pleiotropy	emGWAS	0.06	0.05	0.014
13	Pleiotropy	emGWAS	0.06	0.05	0.04
13	Pleiotropy	emGWAS	0.06	0.05	0.083
13	Pleiotropy	emGWAS	0.06	0.05	0.148
13	Pleiotropy	emGWAS	0.06	0.05	0.022
13	Pleiotropy	emGWAS	0.06	0.05	0.014
13	Pleiotropy	emGWAS	0.06	0.05	0.063
13	Pleiotropy	emGWAS	0.06	0.05	0.027
13	Pleiotropy	emGWAS	0.06	0.05	0.013
13	Pleiotropy	emGWAS	0.06	0.05	0.053
13	Pleiotropy	emGWAS	0.06	0.05	0.41
13	Pleiotropy	emGWAS	0.06	0.05	0.024
13	Pleiotropy	emGWAS	0.06	0.05	0.014
13	Pleiotropy	emGWAS	0.06	0.05	0.041
13	Pleiotropy	emGWAS	0.06	0.05	0.139
13	Pleiotropy	emGWAS	0.06	0.05	0.017
13	Pleiotropy	emGWAS	0.06	0.05	0.026
13	Pleiotropy	emGWAS	0.06	0.05	0.061
13	Pleiotropy	emGWAS	0.06	0.05	0.04
13	Pleiotropy	emGWAS	0.06	0.05	0.116
13	Pleiotropy	emGWAS	0.06	0.05	0.26
13	Pleiotropy	emGWAS	0.06	0.05	0.118
13	Pleiotropy	GWAS	0.06	0.05	0.409
13	Pleiotropy	GWAS	0.06	0.05	0.711
13	Pleiotropy	GWAS	0.06	0.05	0.192
13	Pleiotropy	GWAS	0.06	0.05	0.802
13	Pleiotropy	GWAS	0.06	0.05	0.842
13	Pleiotropy	GWAS	0.06	0.05	0.956
13	Pleiotropy	GWAS	0.06	0.05	0.764
13	Pleiotropy	GWAS	0.06	0.05	0.912
13	Pleiotropy	GWAS	0.06	0.05	0.693
13	Pleiotropy	GWAS	0.06	0.05	0.787
13	Pleiotropy	GWAS	0.06	0.05	0.419
13	Pleiotropy	GWAS	0.06	0.05	0.886
13	Pleiotropy	GWAS	0.06	0.05	0.506
13	Pleiotropy	GWAS	0.06	0.05	0.694
13	Pleiotropy	GWAS	0.06	0.05	0.871
13	Pleiotropy	GWAS	0.06	0.05	0.835
13	Pleiotropy	GWAS	0.06	0.05	0.713
13	Pleiotropy	GWAS	0.06	0.05	0.736
13	Pleiotropy	GWAS	0.06	0.05	0.501
13	Pleiotropy	GWAS	0.06	0.05	0.468
13	Pleiotropy	GWAS	0.06	0.05	0.706
13	Pleiotropy	GWAS	0.06	0.05	0.532
13	Pleiotropy	GWAS	0.06	0.05	0.604
13	Pleiotropy	GWAS	0.06	0.05	0.412
13	Pleiotropy	GWAS	0.06	0.05	0.9
13	Pleiotropy	GWAS	0.06	0.05	0.715
13	Pleiotropy	GWAS	0.06	0.05	0.52
13	Pleiotropy	GWAS	0.06	0.05	0.957
13	Pleiotropy	GWAS	0.06	0.05	0.774
13	Pleiotropy	GWAS	0.06	0.05	0.844
13	Pleiotropy	GWAS	0.06	0.05	0.569
13	Pleiotropy	GWAS	0.06	0.05	0.797
13	Pleiotropy	GWAS	0.06	0.05	0.503
13	Pleiotropy	GWAS	0.06	0.05	0.684
13	Pleiotropy	GWAS	0.06	0.05	0.962
13	Pleiotropy	GWAS	0.06	0.05	0.643
13	Pleiotropy	GWAS	0.06	0.05	0.669
13	Pleiotropy	GWAS	0.06	0.05	0.774
13	Pleiotropy	GWAS	0.06	0.05	0.586
13	Pleiotropy	GWAS	0.06	0.05	0.669
13	Pleiotropy	GWAS	0.06	0.05	0.925
13	Pleiotropy	GWAS	0.06	0.05	0.41
13	Pleiotropy	GWAS	0.06	0.05	0.3
13	Pleiotropy	GWAS	0.06	0.05	0.582
13	Pleiotropy	GWAS	0.06	0.05	0.973
13	Pleiotropy	GWAS	0.06	0.05	0.608
13	Pleiotropy	GWAS	0.06	0.05	0.636
13	Pleiotropy	GWAS	0.06	0.05	0.933
13	Pleiotropy	GWAS	0.06	0.05	0.77
13	Pleiotropy	GWAS	0.06	0.05	0.981
13	Pleiotropy	GWAS	0.06	0.05	0.314
13	Pleiotropy	GWAS	0.06	0.05	0.634
13	Pleiotropy	GWAS	0.06	0.05	0.904
13	Pleiotropy	GWAS	0.06	0.05	0.993
13	Pleiotropy	GWAS	0.06	0.05	0.999
13	Pleiotropy	GWAS	0.06	0.05	0.363
13	Pleiotropy	GWAS	0.06	0.05	0.572
13	Pleiotropy	GWAS	0.06	0.05	0.641
13	Pleiotropy	GWAS	0.06	0.05	0.993
13	Pleiotropy	GWAS	0.06	0.05	0.328
13	Pleiotropy	GWAS	0.06	0.05	0.501
13	Pleiotropy	GWAS	0.06	0.05	0.648
13	Pleiotropy	GWAS	0.06	0.05	0.57
13	Pleiotropy	GWAS	0.06	0.05	0.628
13	Pleiotropy	GWAS	0.06	0.05	0.253
13	Pleiotropy	GWAS	0.06	0.05	0.644
13	Pleiotropy	GWAS	0.06	0.05	0.998
13	Pleiotropy	GWAS	0.06	0.05	0.921
13	Pleiotropy	GWAS	0.06	0.05	0.699
13	Pleiotropy	GWAS	0.06	0.05	0.877
13	Pleiotropy	GWAS	0.06	0.05	0.623
13	Pleiotropy	GWAS	0.06	0.05	0.508
13	Pleiotropy	GWAS	0.06	0.05	0.711
13	Pleiotropy	GWAS	0.06	0.05	0.409
13	Pleiotropy	GWAS	0.06	0.05	0.576
13	Pleiotropy	GWAS	0.06	0.05	0.646
13	Pleiotropy	GWAS	0.06	0.05	0.443
13	Pleiotropy	GWAS	0.06	0.05	0.566
13	Pleiotropy	GWAS	0.06	0.05	0.359
13	Pleiotropy	GWAS	0.06	0.05	0.861
13	Pleiotropy	GWAS	0.06	0.05	0.621
13	Pleiotropy	GWAS	0.06	0.05	0.771
13	Pleiotropy	GWAS	0.06	0.05	0.683
13	Pleiotropy	GWAS	0.06	0.05	0.866
13	Pleiotropy	GWAS	0.06	0.05	0.452
13	Pleiotropy	GWAS	0.06	0.05	0.981
13	Pleiotropy	GWAS	0.06	0.05	0.701
13	Pleiotropy	GWAS	0.06	0.05	0.616
13	Pleiotropy	GWAS	0.06	0.05	0.649
13	Pleiotropy	GWAS	0.06	0.05	0.924
13	Pleiotropy	GWAS	0.06	0.05	0.783
13	Pleiotropy	GWAS	0.06	0.05	0.886
13	Pleiotropy	GWAS	0.06	0.05	0.674
13	Pleiotropy	GWAS	0.06	0.05	0.821
13	Pleiotropy	GWAS	0.06	0.05	0.509
13	Pleiotropy	GWAS	0.06	0.05	0.427
13	Pleiotropy	GWAS	0.06	0.05	0.733
13	Pleiotropy	GWAS	0.06	0.05	0.673
13	Pleiotropy	GWAS	0.06	0.05	0.972
13	Pleiotropy	GWAS	0.06	0.05	0.514
13	Pleiotropy	TWAS	0.06	0.05	0.291
13	Pleiotropy	TWAS	0.06	0.05	0.816
13	Pleiotropy	TWAS	0.06	0.05	0.93
13	Pleiotropy	TWAS	0.06	0.05	0.968
13	Pleiotropy	TWAS	0.06	0.05	0.564
13	Pleiotropy	TWAS	0.06	0.05	0.434
13	Pleiotropy	TWAS	0.06	0.05	0.216
13	Pleiotropy	TWAS	0.06	0.05	0.752
13	Pleiotropy	TWAS	0.06	0.05	0.692
13	Pleiotropy	TWAS	0.06	0.05	0.997
13	Pleiotropy	TWAS	0.06	0.05	0.418
13	Pleiotropy	TWAS	0.06	0.05	0.902
13	Pleiotropy	TWAS	0.06	0.05	0.516
13	Pleiotropy	TWAS	0.06	0.05	0.489
13	Pleiotropy	TWAS	0.06	0.05	0.973
13	Pleiotropy	TWAS	0.06	0.05	0.42
13	Pleiotropy	TWAS	0.06	0.05	0.75
13	Pleiotropy	TWAS	0.06	0.05	0.422
13	Pleiotropy	TWAS	0.06	0.05	0.371
13	Pleiotropy	TWAS	0.06	0.05	0.987
13	Pleiotropy	TWAS	0.06	0.05	0.961
13	Pleiotropy	TWAS	0.06	0.05	0.53
13	Pleiotropy	TWAS	0.06	0.05	0.4
13	Pleiotropy	TWAS	0.06	0.05	0.787
13	Pleiotropy	TWAS	0.06	0.05	0.817
13	Pleiotropy	TWAS	0.06	0.05	0.753
13	Pleiotropy	TWAS	0.06	0.05	0.919
13	Pleiotropy	TWAS	0.06	0.05	0.872
13	Pleiotropy	TWAS	0.06	0.05	0.728
13	Pleiotropy	TWAS	0.06	0.05	0.879
13	Pleiotropy	TWAS	0.06	0.05	0.385
13	Pleiotropy	TWAS	0.06	0.05	0.923
13	Pleiotropy	TWAS	0.06	0.05	0.816
13	Pleiotropy	TWAS	0.06	0.05	0.662
13	Pleiotropy	TWAS	0.06	0.05	0.795
13	Pleiotropy	TWAS	0.06	0.05	0.577
13	Pleiotropy	TWAS	0.06	0.05	0.783
13	Pleiotropy	TWAS	0.06	0.05	0.59
13	Pleiotropy	TWAS	0.06	0.05	0.787
13	Pleiotropy	TWAS	0.06	0.05	0.573
13	Pleiotropy	TWAS	0.06	0.05	0.292
13	Pleiotropy	TWAS	0.06	0.05	0.402
13	Pleiotropy	TWAS	0.06	0.05	0.664
13	Pleiotropy	TWAS	0.06	0.05	0.305
13	Pleiotropy	TWAS	0.06	0.05	0.848
13	Pleiotropy	TWAS	0.06	0.05	0.703
13	Pleiotropy	TWAS	0.06	0.05	0.752
13	Pleiotropy	TWAS	0.06	0.05	0.829
13	Pleiotropy	TWAS	0.06	0.05	0.929
13	Pleiotropy	TWAS	0.06	0.05	0.878
13	Pleiotropy	TWAS	0.06	0.05	0.985
13	Pleiotropy	TWAS	0.06	0.05	0.943
13	Pleiotropy	TWAS	0.06	0.05	0.26
13	Pleiotropy	TWAS	0.06	0.05	0.925
13	Pleiotropy	TWAS	0.06	0.05	0.541
13	Pleiotropy	TWAS	0.06	0.05	0.709
13	Pleiotropy	TWAS	0.06	0.05	0.466
13	Pleiotropy	TWAS	0.06	0.05	0.887
13	Pleiotropy	TWAS	0.06	0.05	0.631
13	Pleiotropy	TWAS	0.06	0.05	0.859
13	Pleiotropy	TWAS	0.06	0.05	0.435
13	Pleiotropy	TWAS	0.06	0.05	0.446
13	Pleiotropy	TWAS	0.06	0.05	0.491
13	Pleiotropy	TWAS	0.06	0.05	0.868
13	Pleiotropy	TWAS	0.06	0.05	0.701
13	Pleiotropy	TWAS	0.06	0.05	0.717
13	Pleiotropy	TWAS	0.06	0.05	0.589
13	Pleiotropy	TWAS	0.06	0.05	0.91
13	Pleiotropy	TWAS	0.06	0.05	0.568
13	Pleiotropy	TWAS	0.06	0.05	0.642
13	Pleiotropy	TWAS	0.06	0.05	0.903
13	Pleiotropy	TWAS	0.06	0.05	0.796
13	Pleiotropy	TWAS	0.06	0.05	0.387
13	Pleiotropy	TWAS	0.06	0.05	0.847
13	Pleiotropy	TWAS	0.06	0.05	0.739
13	Pleiotropy	TWAS	0.06	0.05	0.707
13	Pleiotropy	TWAS	0.06	0.05	0.91
13	Pleiotropy	TWAS	0.06	0.05	0.876
13	Pleiotropy	TWAS	0.06	0.05	0.918
13	Pleiotropy	TWAS	0.06	0.05	0.813
13	Pleiotropy	TWAS	0.06	0.05	0.872
13	Pleiotropy	TWAS	0.06	0.05	0.587
13	Pleiotropy	TWAS	0.06	0.05	0.293
13	Pleiotropy	TWAS	0.06	0.05	0.552
13	Pleiotropy	TWAS	0.06	0.05	0.56
13	Pleiotropy	TWAS	0.06	0.05	0.983
13	Pleiotropy	TWAS	0.06	0.05	0.851
13	Pleiotropy	TWAS	0.06	0.05	0.824
13	Pleiotropy	TWAS	0.06	0.05	0.779
13	Pleiotropy	TWAS	0.06	0.05	0.967
13	Pleiotropy	TWAS	0.06	0.05	0.711
13	Pleiotropy	TWAS	0.06	0.05	0.933
13	Pleiotropy	TWAS	0.06	0.05	0.683
13	Pleiotropy	TWAS	0.06	0.05	0.626
13	Pleiotropy	TWAS	0.06	0.05	0.656
13	Pleiotropy	TWAS	0.06	0.05	0.769
13	Pleiotropy	TWAS	0.06	0.05	0.695
13	Pleiotropy	TWAS	0.06	0.05	0.446
13	Pleiotropy	TWAS	0.06	0.05	0.848
13	Pleiotropy	TWAS	0.06	0.05	0.987
13	Pleiotropy	emGWAS	0.06	0.1	0.482
13	Pleiotropy	emGWAS	0.06	0.1	0.031
13	Pleiotropy	emGWAS	0.06	0.1	0.276
13	Pleiotropy	emGWAS	0.06	0.1	0.013
13	Pleiotropy	emGWAS	0.06	0.1	0.075
13	Pleiotropy	emGWAS	0.06	0.1	0.099
13	Pleiotropy	emGWAS	0.06	0.1	0.049
13	Pleiotropy	emGWAS	0.06	0.1	0.143
13	Pleiotropy	emGWAS	0.06	0.1	0.027
13	Pleiotropy	emGWAS	0.06	0.1	0.027
13	Pleiotropy	emGWAS	0.06	0.1	0.017
13	Pleiotropy	emGWAS	0.06	0.1	0.552
13	Pleiotropy	emGWAS	0.06	0.1	0.344
13	Pleiotropy	emGWAS	0.06	0.1	0.014
13	Pleiotropy	emGWAS	0.06	0.1	0.179
13	Pleiotropy	emGWAS	0.06	0.1	0.118
13	Pleiotropy	emGWAS	0.06	0.1	0.034
13	Pleiotropy	emGWAS	0.06	0.1	0.27
13	Pleiotropy	emGWAS	0.06	0.1	0.082
13	Pleiotropy	emGWAS	0.06	0.1	0.121
13	Pleiotropy	emGWAS	0.06	0.1	0.124
13	Pleiotropy	emGWAS	0.06	0.1	0.076
13	Pleiotropy	emGWAS	0.06	0.1	0.025
13	Pleiotropy	emGWAS	0.06	0.1	0.112
13	Pleiotropy	emGWAS	0.06	0.1	0.456
13	Pleiotropy	emGWAS	0.06	0.1	0.002
13	Pleiotropy	emGWAS	0.06	0.1	0.106
13	Pleiotropy	emGWAS	0.06	0.1	0.06
13	Pleiotropy	emGWAS	0.06	0.1	0.038
13	Pleiotropy	emGWAS	0.06	0.1	0.071
13	Pleiotropy	emGWAS	0.06	0.1	0.091
13	Pleiotropy	emGWAS	0.06	0.1	0.061
13	Pleiotropy	emGWAS	0.06	0.1	0.199
13	Pleiotropy	emGWAS	0.06	0.1	0.28
13	Pleiotropy	emGWAS	0.06	0.1	0.28
13	Pleiotropy	emGWAS	0.06	0.1	0.105
13	Pleiotropy	emGWAS	0.06	0.1	0.032
13	Pleiotropy	emGWAS	0.06	0.1	0.161
13	Pleiotropy	emGWAS	0.06	0.1	0.038
13	Pleiotropy	emGWAS	0.06	0.1	0.064
13	Pleiotropy	emGWAS	0.06	0.1	0.016
13	Pleiotropy	emGWAS	0.06	0.1	0.131
13	Pleiotropy	emGWAS	0.06	0.1	0.054
13	Pleiotropy	emGWAS	0.06	0.1	0.132
13	Pleiotropy	emGWAS	0.06	0.1	0.158
13	Pleiotropy	emGWAS	0.06	0.1	0.207
13	Pleiotropy	emGWAS	0.06	0.1	0.025
13	Pleiotropy	emGWAS	0.06	0.1	0.024
13	Pleiotropy	emGWAS	0.06	0.1	0.18
13	Pleiotropy	emGWAS	0.06	0.1	0.104
13	Pleiotropy	emGWAS	0.06	0.1	0.062
13	Pleiotropy	emGWAS	0.06	0.1	0.128
13	Pleiotropy	emGWAS	0.06	0.1	0.17
13	Pleiotropy	emGWAS	0.06	0.1	0.01
13	Pleiotropy	emGWAS	0.06	0.1	0.029
13	Pleiotropy	emGWAS	0.06	0.1	0.039
13	Pleiotropy	emGWAS	0.06	0.1	0.019
13	Pleiotropy	emGWAS	0.06	0.1	0.036
13	Pleiotropy	emGWAS	0.06	0.1	0.192
13	Pleiotropy	emGWAS	0.06	0.1	0.2
13	Pleiotropy	emGWAS	0.06	0.1	0.073
13	Pleiotropy	emGWAS	0.06	0.1	0.019
13	Pleiotropy	emGWAS	0.06	0.1	0.168
13	Pleiotropy	emGWAS	0.06	0.1	0.085
13	Pleiotropy	emGWAS	0.06	0.1	0.224
13	Pleiotropy	emGWAS	0.06	0.1	0.087
13	Pleiotropy	emGWAS	0.06	0.1	0.03
13	Pleiotropy	emGWAS	0.06	0.1	0.045
13	Pleiotropy	emGWAS	0.06	0.1	0.076
13	Pleiotropy	emGWAS	0.06	0.1	0.072
13	Pleiotropy	emGWAS	0.06	0.1	0.14
13	Pleiotropy	emGWAS	0.06	0.1	0.027
13	Pleiotropy	emGWAS	0.06	0.1	0.26
13	Pleiotropy	emGWAS	0.06	0.1	0.091
13	Pleiotropy	emGWAS	0.06	0.1	0.033
13	Pleiotropy	emGWAS	0.06	0.1	0.17
13	Pleiotropy	emGWAS	0.06	0.1	0.348
13	Pleiotropy	emGWAS	0.06	0.1	0.265
13	Pleiotropy	emGWAS	0.06	0.1	0.036
13	Pleiotropy	emGWAS	0.06	0.1	0.035
13	Pleiotropy	emGWAS	0.06	0.1	0.02
13	Pleiotropy	emGWAS	0.06	0.1	0.079
13	Pleiotropy	emGWAS	0.06	0.1	0.031
13	Pleiotropy	emGWAS	0.06	0.1	0.068
13	Pleiotropy	emGWAS	0.06	0.1	0.167
13	Pleiotropy	emGWAS	0.06	0.1	0.041
13	Pleiotropy	emGWAS	0.06	0.1	0.041
13	Pleiotropy	emGWAS	0.06	0.1	0.074
13	Pleiotropy	emGWAS	0.06	0.1	0.044
13	Pleiotropy	emGWAS	0.06	0.1	0.125
13	Pleiotropy	emGWAS	0.06	0.1	0.077
13	Pleiotropy	emGWAS	0.06	0.1	0.09
13	Pleiotropy	emGWAS	0.06	0.1	0.012
13	Pleiotropy	emGWAS	0.06	0.1	0.026
13	Pleiotropy	emGWAS	0.06	0.1	0.055
13	Pleiotropy	emGWAS	0.06	0.1	0.02
13	Pleiotropy	emGWAS	0.06	0.1	0.008
13	Pleiotropy	emGWAS	0.06	0.1	0.485
13	Pleiotropy	emGWAS	0.06	0.1	0.141
13	Pleiotropy	emGWAS	0.06	0.1	0.042
13	Pleiotropy	GWAS	0.06	0.1	0.997
13	Pleiotropy	GWAS	0.06	0.1	0.968
13	Pleiotropy	GWAS	0.06	0.1	0.99
13	Pleiotropy	GWAS	0.06	0.1	0.942
13	Pleiotropy	GWAS	0.06	0.1	0.673
13	Pleiotropy	GWAS	0.06	0.1	0.996
13	Pleiotropy	GWAS	0.06	0.1	0.908
13	Pleiotropy	GWAS	0.06	0.1	0.994
13	Pleiotropy	GWAS	0.06	0.1	0.978
13	Pleiotropy	GWAS	0.06	0.1	0.827
13	Pleiotropy	GWAS	0.06	0.1	0.992
13	Pleiotropy	GWAS	0.06	0.1	0.996
13	Pleiotropy	GWAS	0.06	0.1	0.979
13	Pleiotropy	GWAS	0.06	0.1	0.991
13	Pleiotropy	GWAS	0.06	0.1	0.898
13	Pleiotropy	GWAS	0.06	0.1	0.819
13	Pleiotropy	GWAS	0.06	0.1	0.88
13	Pleiotropy	GWAS	0.06	0.1	0.996
13	Pleiotropy	GWAS	0.06	0.1	0.944
13	Pleiotropy	GWAS	0.06	0.1	0.991
13	Pleiotropy	GWAS	0.06	0.1	0.999
13	Pleiotropy	GWAS	0.06	0.1	0.999
13	Pleiotropy	GWAS	0.06	0.1	0.992
13	Pleiotropy	GWAS	0.06	0.1	0.998
13	Pleiotropy	GWAS	0.06	0.1	0.876
13	Pleiotropy	GWAS	0.06	0.1	0.999
13	Pleiotropy	GWAS	0.06	0.1	0.999
13	Pleiotropy	GWAS	0.06	0.1	0.81
13	Pleiotropy	GWAS	0.06	0.1	0.992
13	Pleiotropy	GWAS	0.06	0.1	0.999
13	Pleiotropy	GWAS	0.06	0.1	0.999
13	Pleiotropy	GWAS	0.06	0.1	0.996
13	Pleiotropy	GWAS	0.06	0.1	0.946
13	Pleiotropy	GWAS	0.06	0.1	0.999
13	Pleiotropy	GWAS	0.06	0.1	0.989
13	Pleiotropy	GWAS	0.06	0.1	0.752
13	Pleiotropy	GWAS	0.06	0.1	0.999
13	Pleiotropy	GWAS	0.06	0.1	0.995
13	Pleiotropy	GWAS	0.06	0.1	0.898
13	Pleiotropy	GWAS	0.06	0.1	0.983
13	Pleiotropy	GWAS	0.06	0.1	0.833
13	Pleiotropy	GWAS	0.06	0.1	0.969
13	Pleiotropy	GWAS	0.06	0.1	0.995
13	Pleiotropy	GWAS	0.06	0.1	0.999
13	Pleiotropy	GWAS	0.06	0.1	0.998
13	Pleiotropy	GWAS	0.06	0.1	0.997
13	Pleiotropy	GWAS	0.06	0.1	0.999
13	Pleiotropy	GWAS	0.06	0.1	0.862
13	Pleiotropy	GWAS	0.06	0.1	0.724
13	Pleiotropy	GWAS	0.06	0.1	0.977
13	Pleiotropy	GWAS	0.06	0.1	0.944
13	Pleiotropy	GWAS	0.06	0.1	0.998
13	Pleiotropy	GWAS	0.06	0.1	0.998
13	Pleiotropy	GWAS	0.06	0.1	0.979
13	Pleiotropy	GWAS	0.06	0.1	0.999
13	Pleiotropy	GWAS	0.06	0.1	0.938
13	Pleiotropy	GWAS	0.06	0.1	0.999
13	Pleiotropy	GWAS	0.06	0.1	0.997
13	Pleiotropy	GWAS	0.06	0.1	0.986
13	Pleiotropy	GWAS	0.06	0.1	0.999
13	Pleiotropy	GWAS	0.06	0.1	0.943
13	Pleiotropy	GWAS	0.06	0.1	0.882
13	Pleiotropy	GWAS	0.06	0.1	0.973
13	Pleiotropy	GWAS	0.06	0.1	0.999
13	Pleiotropy	GWAS	0.06	0.1	0.997
13	Pleiotropy	GWAS	0.06	0.1	0.947
13	Pleiotropy	GWAS	0.06	0.1	0.989
13	Pleiotropy	GWAS	0.06	0.1	0.974
13	Pleiotropy	GWAS	0.06	0.1	0.999
13	Pleiotropy	GWAS	0.06	0.1	0.996
13	Pleiotropy	GWAS	0.06	0.1	0.954
13	Pleiotropy	GWAS	0.06	0.1	0.992
13	Pleiotropy	GWAS	0.06	0.1	0.996
13	Pleiotropy	GWAS	0.06	0.1	0.898
13	Pleiotropy	GWAS	0.06	0.1	0.928
13	Pleiotropy	GWAS	0.06	0.1	0.999
13	Pleiotropy	GWAS	0.06	0.1	0.999
13	Pleiotropy	GWAS	0.06	0.1	0.976
13	Pleiotropy	GWAS	0.06	0.1	0.995
13	Pleiotropy	GWAS	0.06	0.1	0.999
13	Pleiotropy	GWAS	0.06	0.1	0.998
13	Pleiotropy	GWAS	0.06	0.1	0.925
13	Pleiotropy	GWAS	0.06	0.1	0.987
13	Pleiotropy	GWAS	0.06	0.1	0.985
13	Pleiotropy	GWAS	0.06	0.1	0.999
13	Pleiotropy	GWAS	0.06	0.1	0.949
13	Pleiotropy	GWAS	0.06	0.1	0.978
13	Pleiotropy	GWAS	0.06	0.1	0.999
13	Pleiotropy	GWAS	0.06	0.1	0.998
13	Pleiotropy	GWAS	0.06	0.1	0.987
13	Pleiotropy	GWAS	0.06	0.1	0.987
13	Pleiotropy	GWAS	0.06	0.1	0.999
13	Pleiotropy	GWAS	0.06	0.1	0.997
13	Pleiotropy	GWAS	0.06	0.1	0.983
13	Pleiotropy	GWAS	0.06	0.1	0.998
13	Pleiotropy	GWAS	0.06	0.1	0.993
13	Pleiotropy	GWAS	0.06	0.1	0.999
13	Pleiotropy	GWAS	0.06	0.1	0.868
13	Pleiotropy	GWAS	0.06	0.1	0.952
13	Pleiotropy	GWAS	0.06	0.1	0.991
13	Pleiotropy	TWAS	0.06	0.1	0.997
13	Pleiotropy	TWAS	0.06	0.1	0.928
13	Pleiotropy	TWAS	0.06	0.1	0.999
13	Pleiotropy	TWAS	0.06	0.1	0.999
13	Pleiotropy	TWAS	0.06	0.1	0.998
13	Pleiotropy	TWAS	0.06	0.1	0.998
13	Pleiotropy	TWAS	0.06	0.1	0.984
13	Pleiotropy	TWAS	0.06	0.1	0.541
13	Pleiotropy	TWAS	0.06	0.1	0.918
13	Pleiotropy	TWAS	0.06	0.1	0.87
13	Pleiotropy	TWAS	0.06	0.1	0.999
13	Pleiotropy	TWAS	0.06	0.1	0.727
13	Pleiotropy	TWAS	0.06	0.1	0.997
13	Pleiotropy	TWAS	0.06	0.1	0.998
13	Pleiotropy	TWAS	0.06	0.1	0.895
13	Pleiotropy	TWAS	0.06	0.1	0.917
13	Pleiotropy	TWAS	0.06	0.1	0.944
13	Pleiotropy	TWAS	0.06	0.1	0.999
13	Pleiotropy	TWAS	0.06	0.1	0.965
13	Pleiotropy	TWAS	0.06	0.1	0.98
13	Pleiotropy	TWAS	0.06	0.1	0.971
13	Pleiotropy	TWAS	0.06	0.1	0.964
13	Pleiotropy	TWAS	0.06	0.1	0.947
13	Pleiotropy	TWAS	0.06	0.1	0.986
13	Pleiotropy	TWAS	0.06	0.1	0.91
13	Pleiotropy	TWAS	0.06	0.1	0.993
13	Pleiotropy	TWAS	0.06	0.1	0.991
13	Pleiotropy	TWAS	0.06	0.1	0.999
13	Pleiotropy	TWAS	0.06	0.1	0.756
13	Pleiotropy	TWAS	0.06	0.1	0.994
13	Pleiotropy	TWAS	0.06	0.1	0.995
13	Pleiotropy	TWAS	0.06	0.1	0.999
13	Pleiotropy	TWAS	0.06	0.1	0.999
13	Pleiotropy	TWAS	0.06	0.1	0.999
13	Pleiotropy	TWAS	0.06	0.1	0.898
13	Pleiotropy	TWAS	0.06	0.1	0.996
13	Pleiotropy	TWAS	0.06	0.1	0.917
13	Pleiotropy	TWAS	0.06	0.1	0.981
13	Pleiotropy	TWAS	0.06	0.1	0.966
13	Pleiotropy	TWAS	0.06	0.1	0.999
13	Pleiotropy	TWAS	0.06	0.1	0.96
13	Pleiotropy	TWAS	0.06	0.1	0.999
13	Pleiotropy	TWAS	0.06	0.1	0.999
13	Pleiotropy	TWAS	0.06	0.1	0.908
13	Pleiotropy	TWAS	0.06	0.1	0.991
13	Pleiotropy	TWAS	0.06	0.1	0.999
13	Pleiotropy	TWAS	0.06	0.1	0.999
13	Pleiotropy	TWAS	0.06	0.1	0.999
13	Pleiotropy	TWAS	0.06	0.1	0.998
13	Pleiotropy	TWAS	0.06	0.1	0.922
13	Pleiotropy	TWAS	0.06	0.1	0.994
13	Pleiotropy	TWAS	0.06	0.1	0.985
13	Pleiotropy	TWAS	0.06	0.1	0.998
13	Pleiotropy	TWAS	0.06	0.1	0.952
13	Pleiotropy	TWAS	0.06	0.1	0.997
13	Pleiotropy	TWAS	0.06	0.1	0.999
13	Pleiotropy	TWAS	0.06	0.1	0.999
13	Pleiotropy	TWAS	0.06	0.1	0.999
13	Pleiotropy	TWAS	0.06	0.1	0.999
13	Pleiotropy	TWAS	0.06	0.1	0.992
13	Pleiotropy	TWAS	0.06	0.1	0.998
13	Pleiotropy	TWAS	0.06	0.1	0.938
13	Pleiotropy	TWAS	0.06	0.1	0.993
13	Pleiotropy	TWAS	0.06	0.1	0.993
13	Pleiotropy	TWAS	0.06	0.1	0.992
13	Pleiotropy	TWAS	0.06	0.1	0.997
13	Pleiotropy	TWAS	0.06	0.1	0.91
13	Pleiotropy	TWAS	0.06	0.1	0.996
13	Pleiotropy	TWAS	0.06	0.1	0.992
13	Pleiotropy	TWAS	0.06	0.1	0.986
13	Pleiotropy	TWAS	0.06	0.1	0.787
13	Pleiotropy	TWAS	0.06	0.1	0.972
13	Pleiotropy	TWAS	0.06	0.1	0.998
13	Pleiotropy	TWAS	0.06	0.1	0.996
13	Pleiotropy	TWAS	0.06	0.1	0.823
13	Pleiotropy	TWAS	0.06	0.1	0.998
13	Pleiotropy	TWAS	0.06	0.1	0.905
13	Pleiotropy	TWAS	0.06	0.1	0.99
13	Pleiotropy	TWAS	0.06	0.1	0.997
13	Pleiotropy	TWAS	0.06	0.1	0.998
13	Pleiotropy	TWAS	0.06	0.1	0.991
13	Pleiotropy	TWAS	0.06	0.1	0.996
13	Pleiotropy	TWAS	0.06	0.1	0.973
13	Pleiotropy	TWAS	0.06	0.1	0.998
13	Pleiotropy	TWAS	0.06	0.1	0.886
13	Pleiotropy	TWAS	0.06	0.1	0.791
13	Pleiotropy	TWAS	0.06	0.1	0.946
13	Pleiotropy	TWAS	0.06	0.1	0.999
13	Pleiotropy	TWAS	0.06	0.1	0.949
13	Pleiotropy	TWAS	0.06	0.1	0.998
13	Pleiotropy	TWAS	0.06	0.1	0.984
13	Pleiotropy	TWAS	0.06	0.1	0.993
13	Pleiotropy	TWAS	0.06	0.1	0.999
13	Pleiotropy	TWAS	0.06	0.1	0.988
13	Pleiotropy	TWAS	0.06	0.1	0.997
13	Pleiotropy	TWAS	0.06	0.1	0.909
13	Pleiotropy	TWAS	0.06	0.1	0.978
13	Pleiotropy	TWAS	0.06	0.1	0.999
13	Pleiotropy	TWAS	0.06	0.1	0.893
13	Pleiotropy	TWAS	0.06	0.1	0.965
13	Pleiotropy	emGWAS	0.08	0.05	0.08
13	Pleiotropy	emGWAS	0.08	0.05	0.018
13	Pleiotropy	emGWAS	0.08	0.05	0.09
13	Pleiotropy	emGWAS	0.08	0.05	0.061
13	Pleiotropy	emGWAS	0.08	0.05	0.049
13	Pleiotropy	emGWAS	0.08	0.05	0.002
13	Pleiotropy	emGWAS	0.08	0.05	0.242
13	Pleiotropy	emGWAS	0.08	0.05	0.024
13	Pleiotropy	emGWAS	0.08	0.05	0.381
13	Pleiotropy	emGWAS	0.08	0.05	0.18
13	Pleiotropy	emGWAS	0.08	0.05	0.074
13	Pleiotropy	emGWAS	0.08	0.05	0.092
13	Pleiotropy	emGWAS	0.08	0.05	0.025
13	Pleiotropy	emGWAS	0.08	0.05	0.03
13	Pleiotropy	emGWAS	0.08	0.05	0.212
13	Pleiotropy	emGWAS	0.08	0.05	0.046
13	Pleiotropy	emGWAS	0.08	0.05	0.259
13	Pleiotropy	emGWAS	0.08	0.05	0.013
13	Pleiotropy	emGWAS	0.08	0.05	0.043
13	Pleiotropy	emGWAS	0.08	0.05	0.023
13	Pleiotropy	emGWAS	0.08	0.05	0.004
13	Pleiotropy	emGWAS	0.08	0.05	0.118
13	Pleiotropy	emGWAS	0.08	0.05	0.178
13	Pleiotropy	emGWAS	0.08	0.05	0.051
13	Pleiotropy	emGWAS	0.08	0.05	0.027
13	Pleiotropy	emGWAS	0.08	0.05	0.273
13	Pleiotropy	emGWAS	0.08	0.05	0.051
13	Pleiotropy	emGWAS	0.08	0.05	0.02
13	Pleiotropy	emGWAS	0.08	0.05	0.014
13	Pleiotropy	emGWAS	0.08	0.05	0.157
13	Pleiotropy	emGWAS	0.08	0.05	0.116
13	Pleiotropy	emGWAS	0.08	0.05	0.056
13	Pleiotropy	emGWAS	0.08	0.05	0.153
13	Pleiotropy	emGWAS	0.08	0.05	0.098
13	Pleiotropy	emGWAS	0.08	0.05	0.435
13	Pleiotropy	emGWAS	0.08	0.05	0.096
13	Pleiotropy	emGWAS	0.08	0.05	0.008
13	Pleiotropy	emGWAS	0.08	0.05	0.103
13	Pleiotropy	emGWAS	0.08	0.05	0.065
13	Pleiotropy	emGWAS	0.08	0.05	0.008
13	Pleiotropy	emGWAS	0.08	0.05	0.163
13	Pleiotropy	emGWAS	0.08	0.05	0.034
13	Pleiotropy	emGWAS	0.08	0.05	0.157
13	Pleiotropy	emGWAS	0.08	0.05	0.025
13	Pleiotropy	emGWAS	0.08	0.05	0.008
13	Pleiotropy	emGWAS	0.08	0.05	0.235
13	Pleiotropy	emGWAS	0.08	0.05	0.016
13	Pleiotropy	emGWAS	0.08	0.05	0.145
13	Pleiotropy	emGWAS	0.08	0.05	0.026
13	Pleiotropy	emGWAS	0.08	0.05	0.022
13	Pleiotropy	emGWAS	0.08	0.05	0.114
13	Pleiotropy	emGWAS	0.08	0.05	0.079
13	Pleiotropy	emGWAS	0.08	0.05	0.014
13	Pleiotropy	emGWAS	0.08	0.05	0.014
13	Pleiotropy	emGWAS	0.08	0.05	0.045
13	Pleiotropy	emGWAS	0.08	0.05	0.018
13	Pleiotropy	emGWAS	0.08	0.05	0.059
13	Pleiotropy	emGWAS	0.08	0.05	0.06
13	Pleiotropy	emGWAS	0.08	0.05	0.006
13	Pleiotropy	emGWAS	0.08	0.05	0.018
13	Pleiotropy	emGWAS	0.08	0.05	0.053
13	Pleiotropy	emGWAS	0.08	0.05	0.062
13	Pleiotropy	emGWAS	0.08	0.05	0.461
13	Pleiotropy	emGWAS	0.08	0.05	0.061
13	Pleiotropy	emGWAS	0.08	0.05	0.036
13	Pleiotropy	emGWAS	0.08	0.05	0.094
13	Pleiotropy	emGWAS	0.08	0.05	0.075
13	Pleiotropy	emGWAS	0.08	0.05	0.023
13	Pleiotropy	emGWAS	0.08	0.05	0.164
13	Pleiotropy	emGWAS	0.08	0.05	0.057
13	Pleiotropy	emGWAS	0.08	0.05	0.02
13	Pleiotropy	emGWAS	0.08	0.05	0.058
13	Pleiotropy	emGWAS	0.08	0.05	0.173
13	Pleiotropy	emGWAS	0.08	0.05	0.036
13	Pleiotropy	emGWAS	0.08	0.05	0.039
13	Pleiotropy	emGWAS	0.08	0.05	0.028
13	Pleiotropy	emGWAS	0.08	0.05	0.125
13	Pleiotropy	emGWAS	0.08	0.05	0.11
13	Pleiotropy	emGWAS	0.08	0.05	0.017
13	Pleiotropy	emGWAS	0.08	0.05	0.048
13	Pleiotropy	emGWAS	0.08	0.05	0.02
13	Pleiotropy	emGWAS	0.08	0.05	0.024
13	Pleiotropy	emGWAS	0.08	0.05	0.04
13	Pleiotropy	emGWAS	0.08	0.05	0.061
13	Pleiotropy	emGWAS	0.08	0.05	0.109
13	Pleiotropy	emGWAS	0.08	0.05	0.156
13	Pleiotropy	emGWAS	0.08	0.05	0.029
13	Pleiotropy	emGWAS	0.08	0.05	0.017
13	Pleiotropy	emGWAS	0.08	0.05	0.123
13	Pleiotropy	emGWAS	0.08	0.05	0.029
13	Pleiotropy	emGWAS	0.08	0.05	0.068
13	Pleiotropy	emGWAS	0.08	0.05	0.018
13	Pleiotropy	emGWAS	0.08	0.05	0.11
13	Pleiotropy	emGWAS	0.08	0.05	0.372
13	Pleiotropy	emGWAS	0.08	0.05	0.145
13	Pleiotropy	emGWAS	0.08	0.05	0.015
13	Pleiotropy	emGWAS	0.08	0.05	0.212
13	Pleiotropy	emGWAS	0.08	0.05	0.136
13	Pleiotropy	emGWAS	0.08	0.05	0.011
13	Pleiotropy	emGWAS	0.08	0.05	0.052
13	Pleiotropy	GWAS	0.08	0.05	0.993
13	Pleiotropy	GWAS	0.08	0.05	0.924
13	Pleiotropy	GWAS	0.08	0.05	0.713
13	Pleiotropy	GWAS	0.08	0.05	0.736
13	Pleiotropy	GWAS	0.08	0.05	0.634
13	Pleiotropy	GWAS	0.08	0.05	0.576
13	Pleiotropy	GWAS	0.08	0.05	0.886
13	Pleiotropy	GWAS	0.08	0.05	0.933
13	Pleiotropy	GWAS	0.08	0.05	0.706
13	Pleiotropy	GWAS	0.08	0.05	0.774
13	Pleiotropy	GWAS	0.08	0.05	0.844
13	Pleiotropy	GWAS	0.08	0.05	0.3
13	Pleiotropy	GWAS	0.08	0.05	0.835
13	Pleiotropy	GWAS	0.08	0.05	0.192
13	Pleiotropy	GWAS	0.08	0.05	0.359
13	Pleiotropy	GWAS	0.08	0.05	0.649
13	Pleiotropy	GWAS	0.08	0.05	0.871
13	Pleiotropy	GWAS	0.08	0.05	0.733
13	Pleiotropy	GWAS	0.08	0.05	0.616
13	Pleiotropy	GWAS	0.08	0.05	0.636
13	Pleiotropy	GWAS	0.08	0.05	0.998
13	Pleiotropy	GWAS	0.08	0.05	0.604
13	Pleiotropy	GWAS	0.08	0.05	0.253
13	Pleiotropy	GWAS	0.08	0.05	0.912
13	Pleiotropy	GWAS	0.08	0.05	0.802
13	Pleiotropy	GWAS	0.08	0.05	0.877
13	Pleiotropy	GWAS	0.08	0.05	0.821
13	Pleiotropy	GWAS	0.08	0.05	0.674
13	Pleiotropy	GWAS	0.08	0.05	0.586
13	Pleiotropy	GWAS	0.08	0.05	0.643
13	Pleiotropy	GWAS	0.08	0.05	0.842
13	Pleiotropy	GWAS	0.08	0.05	0.673
13	Pleiotropy	GWAS	0.08	0.05	0.363
13	Pleiotropy	GWAS	0.08	0.05	0.774
13	Pleiotropy	GWAS	0.08	0.05	0.693
13	Pleiotropy	GWAS	0.08	0.05	0.701
13	Pleiotropy	GWAS	0.08	0.05	0.52
13	Pleiotropy	GWAS	0.08	0.05	0.669
13	Pleiotropy	GWAS	0.08	0.05	0.608
13	Pleiotropy	GWAS	0.08	0.05	0.711
13	Pleiotropy	GWAS	0.08	0.05	0.771
13	Pleiotropy	GWAS	0.08	0.05	0.957
13	Pleiotropy	GWAS	0.08	0.05	0.41
13	Pleiotropy	GWAS	0.08	0.05	0.57
13	Pleiotropy	GWAS	0.08	0.05	0.503
13	Pleiotropy	GWAS	0.08	0.05	0.641
13	Pleiotropy	GWAS	0.08	0.05	0.925
13	Pleiotropy	GWAS	0.08	0.05	0.532
13	Pleiotropy	GWAS	0.08	0.05	0.921
13	Pleiotropy	GWAS	0.08	0.05	0.644
13	Pleiotropy	GWAS	0.08	0.05	0.669
13	Pleiotropy	GWAS	0.08	0.05	0.314
13	Pleiotropy	GWAS	0.08	0.05	0.621
13	Pleiotropy	GWAS	0.08	0.05	0.506
13	Pleiotropy	GWAS	0.08	0.05	0.999
13	Pleiotropy	GWAS	0.08	0.05	0.328
13	Pleiotropy	GWAS	0.08	0.05	0.514
13	Pleiotropy	GWAS	0.08	0.05	0.468
13	Pleiotropy	GWAS	0.08	0.05	0.787
13	Pleiotropy	GWAS	0.08	0.05	0.711
13	Pleiotropy	GWAS	0.08	0.05	0.715
13	Pleiotropy	GWAS	0.08	0.05	0.684
13	Pleiotropy	GWAS	0.08	0.05	0.866
13	Pleiotropy	GWAS	0.08	0.05	0.972
13	Pleiotropy	GWAS	0.08	0.05	0.861
13	Pleiotropy	GWAS	0.08	0.05	0.646
13	Pleiotropy	GWAS	0.08	0.05	0.412
13	Pleiotropy	GWAS	0.08	0.05	0.501
13	Pleiotropy	GWAS	0.08	0.05	0.973
13	Pleiotropy	GWAS	0.08	0.05	0.886
13	Pleiotropy	GWAS	0.08	0.05	0.9
13	Pleiotropy	GWAS	0.08	0.05	0.409
13	Pleiotropy	GWAS	0.08	0.05	0.419
13	Pleiotropy	GWAS	0.08	0.05	0.582
13	Pleiotropy	GWAS	0.08	0.05	0.566
13	Pleiotropy	GWAS	0.08	0.05	0.683
13	Pleiotropy	GWAS	0.08	0.05	0.409
13	Pleiotropy	GWAS	0.08	0.05	0.797
13	Pleiotropy	GWAS	0.08	0.05	0.993
13	Pleiotropy	GWAS	0.08	0.05	0.452
13	Pleiotropy	GWAS	0.08	0.05	0.764
13	Pleiotropy	GWAS	0.08	0.05	0.572
13	Pleiotropy	GWAS	0.08	0.05	0.694
13	Pleiotropy	GWAS	0.08	0.05	0.981
13	Pleiotropy	GWAS	0.08	0.05	0.569
13	Pleiotropy	GWAS	0.08	0.05	0.427
13	Pleiotropy	GWAS	0.08	0.05	0.509
13	Pleiotropy	GWAS	0.08	0.05	0.956
13	Pleiotropy	GWAS	0.08	0.05	0.443
13	Pleiotropy	GWAS	0.08	0.05	0.904
13	Pleiotropy	GWAS	0.08	0.05	0.623
13	Pleiotropy	GWAS	0.08	0.05	0.508
13	Pleiotropy	GWAS	0.08	0.05	0.77
13	Pleiotropy	GWAS	0.08	0.05	0.628
13	Pleiotropy	GWAS	0.08	0.05	0.648
13	Pleiotropy	GWAS	0.08	0.05	0.783
13	Pleiotropy	GWAS	0.08	0.05	0.699
13	Pleiotropy	GWAS	0.08	0.05	0.501
13	Pleiotropy	GWAS	0.08	0.05	0.962
[truncated: 5,201 more rows]

## Sheet: SuppFigure1
Num_Genes	Genetic_Model	Estimate_Model	Expression_Heritability	Trait_Heritability	Power
13	Causality	EpiXcan	0.1	0.005	0.026
13	Causality	EpiXcan	0.1	0.005	0.005
13	Causality	EpiXcan	0.1	0.005	0.031
13	Causality	EpiXcan	0.1	0.005	0.15
13	Causality	EpiXcan	0.1	0.005	0.017
13	Causality	EpiXcan	0.1	0.005	0.12
13	Causality	EpiXcan	0.1	0.005	0.025
13	Causality	EpiXcan	0.1	0.005	0.018
13	Causality	EpiXcan	0.1	0.005	0.116
13	Causality	EpiXcan	0.1	0.005	0.051
13	Causality	EpiXcan	0.1	0.005	0.036
13	Causality	EpiXcan	0.1	0.005	0.222
13	Causality	EpiXcan	0.1	0.005	0.08
13	Causality	EpiXcan	0.1	0.005	0.012
13	Causality	EpiXcan	0.1	0.005	0.079
13	Causality	EpiXcan	0.1	0.005	0.029
13	Causality	EpiXcan	0.1	0.005	0.016
13	Causality	EpiXcan	0.1	0.005	0.106
13	Causality	EpiXcan	0.1	0.005	0.007
13	Causality	EpiXcan	0.1	0.005	0.384
13	Causality	EpiXcan	0.1	0.005	0.034
13	Causality	EpiXcan	0.1	0.005	0.038
13	Causality	EpiXcan	0.1	0.005	0.003
13	Causality	EpiXcan	0.1	0.005	0.006
13	Causality	EpiXcan	0.1	0.005	0.013
13	Causality	EpiXcan	0.1	0.005	0.011
13	Causality	EpiXcan	0.1	0.005	0.03
13	Causality	EpiXcan	0.1	0.005	0.049
13	Causality	EpiXcan	0.1	0.005	0.004
13	Causality	EpiXcan	0.1	0.005	0.005
13	Causality	EpiXcan	0.1	0.005	0.026
13	Causality	EpiXcan	0.1	0.005	0.305
13	Causality	EpiXcan	0.1	0.005	0.021
13	Causality	EpiXcan	0.1	0.005	0.086
13	Causality	EpiXcan	0.1	0.005	0.031
13	Causality	EpiXcan	0.1	0.005	0.007
13	Causality	EpiXcan	0.1	0.005	0.003
13	Causality	EpiXcan	0.1	0.005	0.028
13	Causality	EpiXcan	0.1	0.005	0.015
13	Causality	EpiXcan	0.1	0.005	0.101
13	Causality	EpiXcan	0.1	0.005	0.076
13	Causality	EpiXcan	0.1	0.005	0.093
13	Causality	EpiXcan	0.1	0.005	0.028
13	Causality	EpiXcan	0.1	0.005	0.028
13	Causality	EpiXcan	0.1	0.005	0.012
13	Causality	EpiXcan	0.1	0.005	0.038
13	Causality	EpiXcan	0.1	0.005	0.003
13	Causality	EpiXcan	0.1	0.005	0.035
13	Causality	EpiXcan	0.1	0.005	0.066
13	Causality	EpiXcan	0.1	0.005	0.005
13	Causality	EpiXcan	0.1	0.005	0.026
13	Causality	EpiXcan	0.1	0.005	0.085
13	Causality	EpiXcan	0.1	0.005	0.005
13	Causality	EpiXcan	0.1	0.005	0.131
13	Causality	EpiXcan	0.1	0.005	0.091
13	Causality	EpiXcan	0.1	0.005	0.141
13	Causality	EpiXcan	0.1	0.005	0.007
13	Causality	EpiXcan	0.1	0.005	0.07
13	Causality	EpiXcan	0.1	0.005	0.109
13	Causality	EpiXcan	0.1	0.005	0.061
13	Causality	EpiXcan	0.1	0.005	0.061
13	Causality	EpiXcan	0.1	0.005	0.178
13	Causality	EpiXcan	0.1	0.005	0.002
13	Causality	EpiXcan	0.1	0.005	0.004
13	Causality	EpiXcan	0.1	0.005	0.016
13	Causality	EpiXcan	0.1	0.005	0.006
13	Causality	EpiXcan	0.1	0.005	0.057
13	Causality	EpiXcan	0.1	0.005	0.085
13	Causality	EpiXcan	0.1	0.005	0.033
13	Causality	EpiXcan	0.1	0.005	0.007
13	Causality	EpiXcan	0.1	0.005	0.067
13	Causality	EpiXcan	0.1	0.005	0.028
13	Causality	EpiXcan	0.1	0.005	0.05
13	Causality	EpiXcan	0.1	0.005	0.023
13	Causality	EpiXcan	0.1	0.005	0.08
13	Causality	EpiXcan	0.1	0.005	0.042
13	Causality	EpiXcan	0.1	0.005	0.063
13	Causality	EpiXcan	0.1	0.005	0.014
13	Causality	EpiXcan	0.1	0.005	0.004
13	Causality	EpiXcan	0.1	0.005	0.003
13	Causality	EpiXcan	0.1	0.005	0.006
13	Causality	EpiXcan	0.1	0.005	0.094
13	Causality	EpiXcan	0.1	0.005	0.032
13	Causality	EpiXcan	0.1	0.005	0.069
13	Causality	EpiXcan	0.1	0.005	0.06
13	Causality	EpiXcan	0.1	0.005	0.055
13	Causality	EpiXcan	0.1	0.005	0.01
13	Causality	EpiXcan	0.1	0.005	0.037
13	Causality	EpiXcan	0.1	0.005	0.031
13	Causality	EpiXcan	0.1	0.005	0.006
13	Causality	EpiXcan	0.1	0.005	0.038
13	Causality	EpiXcan	0.1	0.005	0.024
13	Causality	EpiXcan	0.1	0.005	0.004
13	Causality	EpiXcan	0.1	0.005	0.015
13	Causality	EpiXcan	0.1	0.005	0.03
13	Causality	EpiXcan	0.1	0.005	0.007
13	Causality	EpiXcan	0.1	0.005	0.012
13	Causality	EpiXcan	0.1	0.005	0.026
13	Causality	EpiXcan	0.1	0.005	0.003
13	Causality	EpiXcan	0.1	0.005	0.026
13	Causality	TWAS	0.1	0.005	0.123
13	Causality	TWAS	0.1	0.005	0.031
13	Causality	TWAS	0.1	0.005	0.011
13	Causality	TWAS	0.1	0.005	0.05
13	Causality	TWAS	0.1	0.005	0.07
13	Causality	TWAS	0.1	0.005	0.002
13	Causality	TWAS	0.1	0.005	0.003
13	Causality	TWAS	0.1	0.005	0.289
13	Causality	TWAS	0.1	0.005	0.01
13	Causality	TWAS	0.1	0.005	0.01
13	Causality	TWAS	0.1	0.005	0.006
13	Causality	TWAS	0.1	0.005	0.006
13	Causality	TWAS	0.1	0.005	0.003
13	Causality	TWAS	0.1	0.005	0.01
13	Causality	TWAS	0.1	0.005	0.071
13	Causality	TWAS	0.1	0.005	0.023
13	Causality	TWAS	0.1	0.005	0.03
13	Causality	TWAS	0.1	0.005	0.034
13	Causality	TWAS	0.1	0.005	0.03
13	Causality	TWAS	0.1	0.005	0.061
13	Causality	TWAS	0.1	0.005	0.083
13	Causality	TWAS	0.1	0.005	0.107
13	Causality	TWAS	0.1	0.005	0.104
13	Causality	TWAS	0.1	0.005	0.125
13	Causality	TWAS	0.1	0.005	0.183
13	Causality	TWAS	0.1	0.005	0.112
13	Causality	TWAS	0.1	0.005	0.005
13	Causality	TWAS	0.1	0.005	0.004
13	Causality	TWAS	0.1	0.005	0.007
13	Causality	TWAS	0.1	0.005	0.041
13	Causality	TWAS	0.1	0.005	0.004
13	Causality	TWAS	0.1	0.005	0.03
13	Causality	TWAS	0.1	0.005	0.026
13	Causality	TWAS	0.1	0.005	0.075
13	Causality	TWAS	0.1	0.005	0.02
13	Causality	TWAS	0.1	0.005	0.096
13	Causality	TWAS	0.1	0.005	0.082
13	Causality	TWAS	0.1	0.005	0.028
13	Causality	TWAS	0.1	0.005	0.027
13	Causality	TWAS	0.1	0.005	0.007
13	Causality	TWAS	0.1	0.005	0.005
13	Causality	TWAS	0.1	0.005	0.21
13	Causality	TWAS	0.1	0.005	0.095
13	Causality	TWAS	0.1	0.005	0.057
13	Causality	TWAS	0.1	0.005	0.079
13	Causality	TWAS	0.1	0.005	0.011
13	Causality	TWAS	0.1	0.005	0.03
13	Causality	TWAS	0.1	0.005	0.002
13	Causality	TWAS	0.1	0.005	0.108
13	Causality	TWAS	0.1	0.005	0.004
13	Causality	TWAS	0.1	0.005	0.006
13	Causality	TWAS	0.1	0.005	0.025
13	Causality	TWAS	0.1	0.005	0.026
13	Causality	TWAS	0.1	0.005	0.072
13	Causality	TWAS	0.1	0.005	0.057
13	Causality	TWAS	0.1	0.005	0.03
13	Causality	TWAS	0.1	0.005	0.027
13	Causality	TWAS	0.1	0.005	0.007
13	Causality	TWAS	0.1	0.005	0.02
13	Causality	TWAS	0.1	0.005	0.002
13	Causality	TWAS	0.1	0.005	0.036
13	Causality	TWAS	0.1	0.005	0.01
13	Causality	TWAS	0.1	0.005	0.025
13	Causality	TWAS	0.1	0.005	0.026
13	Causality	TWAS	0.1	0.005	0.437
13	Causality	TWAS	0.1	0.005	0.021
13	Causality	TWAS	0.1	0.005	0.073
13	Causality	TWAS	0.1	0.005	0.116
13	Causality	TWAS	0.1	0.005	0.033
13	Causality	TWAS	0.1	0.005	0.011
13	Causality	TWAS	0.1	0.005	0.054
13	Causality	TWAS	0.1	0.005	0.005
13	Causality	TWAS	0.1	0.005	0.017
13	Causality	TWAS	0.1	0.005	0.022
13	Causality	TWAS	0.1	0.005	0.029
13	Causality	TWAS	0.1	0.005	0.016
13	Causality	TWAS	0.1	0.005	0.039
13	Causality	TWAS	0.1	0.005	0.005
13	Causality	TWAS	0.1	0.005	0.003
13	Causality	TWAS	0.1	0.005	0.084
13	Causality	TWAS	0.1	0.005	0.003
13	Causality	TWAS	0.1	0.005	0.069
13	Causality	TWAS	0.1	0.005	0.033
13	Causality	TWAS	0.1	0.005	0.002
13	Causality	TWAS	0.1	0.005	0.027
13	Causality	TWAS	0.1	0.005	0.03
13	Causality	TWAS	0.1	0.005	0.079
13	Causality	TWAS	0.1	0.005	0.063
13	Causality	TWAS	0.1	0.005	0.012
13	Causality	TWAS	0.1	0.005	0.065
13	Causality	TWAS	0.1	0.005	0.005
13	Causality	TWAS	0.1	0.005	0.041
13	Causality	TWAS	0.1	0.005	0.015
13	Causality	TWAS	0.1	0.005	0.063
13	Causality	TWAS	0.1	0.005	0.005
13	Causality	TWAS	0.1	0.005	0.148
13	Causality	TWAS	0.1	0.005	0.042
13	Causality	TWAS	0.1	0.005	0.032
13	Causality	TWAS	0.1	0.005	0.014
13	Causality	TWAS	0.1	0.005	0.058
13	Causality	EpiXcan	0.1	0.01	0.016
13	Causality	EpiXcan	0.1	0.01	0.012
13	Causality	EpiXcan	0.1	0.01	0.034
13	Causality	EpiXcan	0.1	0.01	0.123
13	Causality	EpiXcan	0.1	0.01	0.115
13	Causality	EpiXcan	0.1	0.01	0.084
13	Causality	EpiXcan	0.1	0.01	0.008
13	Causality	EpiXcan	0.1	0.01	0.068
13	Causality	EpiXcan	0.1	0.01	0.184
13	Causality	EpiXcan	0.1	0.01	0.095
13	Causality	EpiXcan	0.1	0.01	0.141
13	Causality	EpiXcan	0.1	0.01	0.201
13	Causality	EpiXcan	0.1	0.01	0.012
13	Causality	EpiXcan	0.1	0.01	0.048
13	Causality	EpiXcan	0.1	0.01	0.041
13	Causality	EpiXcan	0.1	0.01	0.035
13	Causality	EpiXcan	0.1	0.01	0.012
13	Causality	EpiXcan	0.1	0.01	0.057
13	Causality	EpiXcan	0.1	0.01	0.08
13	Causality	EpiXcan	0.1	0.01	0.064
13	Causality	EpiXcan	0.1	0.01	0.233
13	Causality	EpiXcan	0.1	0.01	0.025
13	Causality	EpiXcan	0.1	0.01	0.021
13	Causality	EpiXcan	0.1	0.01	0.107
13	Causality	EpiXcan	0.1	0.01	0.008
13	Causality	EpiXcan	0.1	0.01	0.078
13	Causality	EpiXcan	0.1	0.01	0.052
13	Causality	EpiXcan	0.1	0.01	0.039
13	Causality	EpiXcan	0.1	0.01	0.079
13	Causality	EpiXcan	0.1	0.01	0.031
13	Causality	EpiXcan	0.1	0.01	0.046
13	Causality	EpiXcan	0.1	0.01	0.065
13	Causality	EpiXcan	0.1	0.01	0.108
13	Causality	EpiXcan	0.1	0.01	0.006
13	Causality	EpiXcan	0.1	0.01	0.104
13	Causality	EpiXcan	0.1	0.01	0.104
13	Causality	EpiXcan	0.1	0.01	0.021
13	Causality	EpiXcan	0.1	0.01	0.065
13	Causality	EpiXcan	0.1	0.01	0.132
13	Causality	EpiXcan	0.1	0.01	0.004
13	Causality	EpiXcan	0.1	0.01	0.134
13	Causality	EpiXcan	0.1	0.01	0.036
13	Causality	EpiXcan	0.1	0.01	0.008
13	Causality	EpiXcan	0.1	0.01	0.004
13	Causality	EpiXcan	0.1	0.01	0.018
13	Causality	EpiXcan	0.1	0.01	0.05
13	Causality	EpiXcan	0.1	0.01	0.051
13	Causality	EpiXcan	0.1	0.01	0.044
13	Causality	EpiXcan	0.1	0.01	0.005
13	Causality	EpiXcan	0.1	0.01	0.005
13	Causality	EpiXcan	0.1	0.01	0.005
13	Causality	EpiXcan	0.1	0.01	0.011
13	Causality	EpiXcan	0.1	0.01	0.006
13	Causality	EpiXcan	0.1	0.01	0.117
13	Causality	EpiXcan	0.1	0.01	0.044
13	Causality	EpiXcan	0.1	0.01	0.031
13	Causality	EpiXcan	0.1	0.01	0.058
13	Causality	EpiXcan	0.1	0.01	0.018
13	Causality	EpiXcan	0.1	0.01	0.038
13	Causality	EpiXcan	0.1	0.01	0.024
13	Causality	EpiXcan	0.1	0.01	0.004
13	Causality	EpiXcan	0.1	0.01	0.348
13	Causality	EpiXcan	0.1	0.01	0.006
13	Causality	EpiXcan	0.1	0.01	0.052
13	Causality	EpiXcan	0.1	0.01	0.004
13	Causality	EpiXcan	0.1	0.01	0.011
13	Causality	EpiXcan	0.1	0.01	0.028
13	Causality	EpiXcan	0.1	0.01	0.128
13	Causality	EpiXcan	0.1	0.01	0.085
13	Causality	EpiXcan	0.1	0.01	0.09
13	Causality	EpiXcan	0.1	0.01	0.083
13	Causality	EpiXcan	0.1	0.01	0.245
13	Causality	EpiXcan	0.1	0.01	0.461
13	Causality	EpiXcan	0.1	0.01	0.044
13	Causality	EpiXcan	0.1	0.01	0.107
13	Causality	EpiXcan	0.1	0.01	0.061
13	Causality	EpiXcan	0.1	0.01	0.017
13	Causality	EpiXcan	0.1	0.01	0.073
13	Causality	EpiXcan	0.1	0.01	0.007
13	Causality	EpiXcan	0.1	0.01	0.032
13	Causality	EpiXcan	0.1	0.01	0.005
13	Causality	EpiXcan	0.1	0.01	0.047
13	Causality	EpiXcan	0.1	0.01	0.04
13	Causality	EpiXcan	0.1	0.01	0.04
13	Causality	EpiXcan	0.1	0.01	0.097
13	Causality	EpiXcan	0.1	0.01	0.134
13	Causality	EpiXcan	0.1	0.01	0.019
13	Causality	EpiXcan	0.1	0.01	0.064
13	Causality	EpiXcan	0.1	0.01	0.026
13	Causality	EpiXcan	0.1	0.01	0.019
13	Causality	EpiXcan	0.1	0.01	0.016
13	Causality	EpiXcan	0.1	0.01	0.041
13	Causality	EpiXcan	0.1	0.01	0.01
13	Causality	EpiXcan	0.1	0.01	0.043
13	Causality	EpiXcan	0.1	0.01	0.129
13	Causality	EpiXcan	0.1	0.01	0.009
13	Causality	EpiXcan	0.1	0.01	0.033
13	Causality	EpiXcan	0.1	0.01	0.008
13	Causality	EpiXcan	0.1	0.01	0.036
13	Causality	EpiXcan	0.1	0.01	0.033
13	Causality	TWAS	0.1	0.01	0.024
13	Causality	TWAS	0.1	0.01	0.07
13	Causality	TWAS	0.1	0.01	0.088
13	Causality	TWAS	0.1	0.01	0.122
13	Causality	TWAS	0.1	0.01	0.06
13	Causality	TWAS	0.1	0.01	0.013
13	Causality	TWAS	0.1	0.01	0.004
13	Causality	TWAS	0.1	0.01	0.1
13	Causality	TWAS	0.1	0.01	0.039
13	Causality	TWAS	0.1	0.01	0.035
13	Causality	TWAS	0.1	0.01	0.005
13	Causality	TWAS	0.1	0.01	0.007
13	Causality	TWAS	0.1	0.01	0.109
13	Causality	TWAS	0.1	0.01	0.105
13	Causality	TWAS	0.1	0.01	0.016
13	Causality	TWAS	0.1	0.01	0.004
13	Causality	TWAS	0.1	0.01	0.007
13	Causality	TWAS	0.1	0.01	0.082
13	Causality	TWAS	0.1	0.01	0.059
13	Causality	TWAS	0.1	0.01	0.068
13	Causality	TWAS	0.1	0.01	0.042
13	Causality	TWAS	0.1	0.01	0.056
13	Causality	TWAS	0.1	0.01	0.012
13	Causality	TWAS	0.1	0.01	0.016
13	Causality	TWAS	0.1	0.01	0.005
13	Causality	TWAS	0.1	0.01	0.012
13	Causality	TWAS	0.1	0.01	0.016
13	Causality	TWAS	0.1	0.01	0.043
13	Causality	TWAS	0.1	0.01	0.125
13	Causality	TWAS	0.1	0.01	0.05
13	Causality	TWAS	0.1	0.01	0.033
13	Causality	TWAS	0.1	0.01	0.042
13	Causality	TWAS	0.1	0.01	0.009
13	Causality	TWAS	0.1	0.01	0.09
13	Causality	TWAS	0.1	0.01	0.028
13	Causality	TWAS	0.1	0.01	0.03
13	Causality	TWAS	0.1	0.01	0.103
13	Causality	TWAS	0.1	0.01	0.105
13	Causality	TWAS	0.1	0.01	0.043
13	Causality	TWAS	0.1	0.01	0.067
13	Causality	TWAS	0.1	0.01	0.451
13	Causality	TWAS	0.1	0.01	0.004
13	Causality	TWAS	0.1	0.01	0.036
13	Causality	TWAS	0.1	0.01	0.05
13	Causality	TWAS	0.1	0.01	0.036
13	Causality	TWAS	0.1	0.01	0.067
13	Causality	TWAS	0.1	0.01	0.01
13	Causality	TWAS	0.1	0.01	0.112
13	Causality	TWAS	0.1	0.01	0.042
13	Causality	TWAS	0.1	0.01	0.233
13	Causality	TWAS	0.1	0.01	0.012
13	Causality	TWAS	0.1	0.01	0.008
13	Causality	TWAS	0.1	0.01	0.061
13	Causality	TWAS	0.1	0.01	0.004
13	Causality	TWAS	0.1	0.01	0.012
13	Causality	TWAS	0.1	0.01	0.339
13	Causality	TWAS	0.1	0.01	0.175
13	Causality	TWAS	0.1	0.01	0.132
13	Causality	TWAS	0.1	0.01	0.028
13	Causality	TWAS	0.1	0.01	0.009
13	Causality	TWAS	0.1	0.01	0.109
13	Causality	TWAS	0.1	0.01	0.012
13	Causality	TWAS	0.1	0.01	0.184
13	Causality	TWAS	0.1	0.01	0.086
13	Causality	TWAS	0.1	0.01	0.005
13	Causality	TWAS	0.1	0.01	0.051
13	Causality	TWAS	0.1	0.01	0.02
13	Causality	TWAS	0.1	0.01	0.059
13	Causality	TWAS	0.1	0.01	0.006
13	Causality	TWAS	0.1	0.01	0.047
13	Causality	TWAS	0.1	0.01	0.004
13	Causality	TWAS	0.1	0.01	0.014
13	Causality	TWAS	0.1	0.01	0.148
13	Causality	TWAS	0.1	0.01	0.077
13	Causality	TWAS	0.1	0.01	0.021
13	Causality	TWAS	0.1	0.01	0.009
13	Causality	TWAS	0.1	0.01	0.035
13	Causality	TWAS	0.1	0.01	0.034
13	Causality	TWAS	0.1	0.01	0.046
13	Causality	TWAS	0.1	0.01	0.131
13	Causality	TWAS	0.1	0.01	0.021
13	Causality	TWAS	0.1	0.01	0.125
13	Causality	TWAS	0.1	0.01	0.065
13	Causality	TWAS	0.1	0.01	0.072
13	Causality	TWAS	0.1	0.01	0.007
13	Causality	TWAS	0.1	0.01	0.005
13	Causality	TWAS	0.1	0.01	0.084
13	Causality	TWAS	0.1	0.01	0.016
13	Causality	TWAS	0.1	0.01	0.039
13	Causality	TWAS	0.1	0.01	0.031
13	Causality	TWAS	0.1	0.01	0.047
13	Causality	TWAS	0.1	0.01	0.035
13	Causality	TWAS	0.1	0.01	0.103
13	Causality	TWAS	0.1	0.01	0.232
13	Causality	TWAS	0.1	0.01	0.035
13	Causality	TWAS	0.1	0.01	0.024
13	Causality	TWAS	0.1	0.01	0.006
13	Causality	TWAS	0.1	0.01	0.061
13	Causality	TWAS	0.1	0.01	0.04
13	Causality	TWAS	0.1	0.01	0.126
13	Causality	EpiXcan	0.1	0.025	0.056
13	Causality	EpiXcan	0.1	0.025	0.013
13	Causality	EpiXcan	0.1	0.025	0.045
13	Causality	EpiXcan	0.1	0.025	0.091
13	Causality	EpiXcan	0.1	0.025	0.073
13	Causality	EpiXcan	0.1	0.025	0.103
13	Causality	EpiXcan	0.1	0.025	0.289
13	Causality	EpiXcan	0.1	0.025	0.071
13	Causality	EpiXcan	0.1	0.025	0.201
13	Causality	EpiXcan	0.1	0.025	0.012
13	Causality	EpiXcan	0.1	0.025	0.042
13	Causality	EpiXcan	0.1	0.025	0.015
13	Causality	EpiXcan	0.1	0.025	0.012
13	Causality	EpiXcan	0.1	0.025	0.025
13	Causality	EpiXcan	0.1	0.025	0.011
13	Causality	EpiXcan	0.1	0.025	0.06
13	Causality	EpiXcan	0.1	0.025	0.051
13	Causality	EpiXcan	0.1	0.025	0.088
13	Causality	EpiXcan	0.1	0.025	0.056
13	Causality	EpiXcan	0.1	0.025	0.108
13	Causality	EpiXcan	0.1	0.025	0.018
13	Causality	EpiXcan	0.1	0.025	0.023
13	Causality	EpiXcan	0.1	0.025	0.183
13	Causality	EpiXcan	0.1	0.025	0.008
13	Causality	EpiXcan	0.1	0.025	0.093
13	Causality	EpiXcan	0.1	0.025	0.04
13	Causality	EpiXcan	0.1	0.025	0.055
13	Causality	EpiXcan	0.1	0.025	0.05
13	Causality	EpiXcan	0.1	0.025	0.228
13	Causality	EpiXcan	0.1	0.025	0.014
13	Causality	EpiXcan	0.1	0.025	0.046
13	Causality	EpiXcan	0.1	0.025	0.081
13	Causality	EpiXcan	0.1	0.025	0.131
13	Causality	EpiXcan	0.1	0.025	0.138
13	Causality	EpiXcan	0.1	0.025	0.334
13	Causality	EpiXcan	0.1	0.025	0.087
13	Causality	EpiXcan	0.1	0.025	0.13
13	Causality	EpiXcan	0.1	0.025	0.384
13	Causality	EpiXcan	0.1	0.025	0.009
13	Causality	EpiXcan	0.1	0.025	0.067
13	Causality	EpiXcan	0.1	0.025	0.013
13	Causality	EpiXcan	0.1	0.025	0.135
13	Causality	EpiXcan	0.1	0.025	0.13
13	Causality	EpiXcan	0.1	0.025	0.085
13	Causality	EpiXcan	0.1	0.025	0.299
13	Causality	EpiXcan	0.1	0.025	0.06
13	Causality	EpiXcan	0.1	0.025	0.186
13	Causality	EpiXcan	0.1	0.025	0.124
13	Causality	EpiXcan	0.1	0.025	0.011
13	Causality	EpiXcan	0.1	0.025	0.183
13	Causality	EpiXcan	0.1	0.025	0.04
13	Causality	EpiXcan	0.1	0.025	0.114
13	Causality	EpiXcan	0.1	0.025	0.089
13	Causality	EpiXcan	0.1	0.025	0.039
13	Causality	EpiXcan	0.1	0.025	0.078
13	Causality	EpiXcan	0.1	0.025	0.016
13	Causality	EpiXcan	0.1	0.025	0.076
13	Causality	EpiXcan	0.1	0.025	0.168
13	Causality	EpiXcan	0.1	0.025	0.018
13	Causality	EpiXcan	0.1	0.025	0.107
13	Causality	EpiXcan	0.1	0.025	0.089
13	Causality	EpiXcan	0.1	0.025	0.117
13	Causality	EpiXcan	0.1	0.025	0.115
13	Causality	EpiXcan	0.1	0.025	0.588
13	Causality	EpiXcan	0.1	0.025	0.148
13	Causality	EpiXcan	0.1	0.025	0.024
13	Causality	EpiXcan	0.1	0.025	0.142
13	Causality	EpiXcan	0.1	0.025	0.05
13	Causality	EpiXcan	0.1	0.025	0.084
13	Causality	EpiXcan	0.1	0.025	0.021
13	Causality	EpiXcan	0.1	0.025	0.483
13	Causality	EpiXcan	0.1	0.025	0.084
13	Causality	EpiXcan	0.1	0.025	0.303
13	Causality	EpiXcan	0.1	0.025	0.169
13	Causality	EpiXcan	0.1	0.025	0.128
13	Causality	EpiXcan	0.1	0.025	0.161
13	Causality	EpiXcan	0.1	0.025	0.204
13	Causality	EpiXcan	0.1	0.025	0.033
13	Causality	EpiXcan	0.1	0.025	0.178
13	Causality	EpiXcan	0.1	0.025	0.061
13	Causality	EpiXcan	0.1	0.025	0.033
13	Causality	EpiXcan	0.1	0.025	0.157
13	Causality	EpiXcan	0.1	0.025	0.045
13	Causality	EpiXcan	0.1	0.025	0.036
13	Causality	EpiXcan	0.1	0.025	0.04
13	Causality	EpiXcan	0.1	0.025	0.089
13	Causality	EpiXcan	0.1	0.025	0.033
13	Causality	EpiXcan	0.1	0.025	0.021
13	Causality	EpiXcan	0.1	0.025	0.191
13	Causality	EpiXcan	0.1	0.025	0.037
13	Causality	EpiXcan	0.1	0.025	0.06
13	Causality	EpiXcan	0.1	0.025	0.138
13	Causality	EpiXcan	0.1	0.025	0.042
13	Causality	EpiXcan	0.1	0.025	0.206
13	Causality	EpiXcan	0.1	0.025	0.127
13	Causality	EpiXcan	0.1	0.025	0.068
13	Causality	EpiXcan	0.1	0.025	0.154
13	Causality	EpiXcan	0.1	0.025	0.135
13	Causality	EpiXcan	0.1	0.025	0.015
13	Causality	EpiXcan	0.1	0.025	0.071
13	Causality	TWAS	0.1	0.025	0.093
13	Causality	TWAS	0.1	0.025	0.065
13	Causality	TWAS	0.1	0.025	0.238
13	Causality	TWAS	0.1	0.025	0.085
13	Causality	TWAS	0.1	0.025	0.118
13	Causality	TWAS	0.1	0.025	0.179
13	Causality	TWAS	0.1	0.025	0.096
13	Causality	TWAS	0.1	0.025	0.103
13	Causality	TWAS	0.1	0.025	0.067
13	Causality	TWAS	0.1	0.025	0.01
13	Causality	TWAS	0.1	0.025	0.145
13	Causality	TWAS	0.1	0.025	0.067
13	Causality	TWAS	0.1	0.025	0.158
13	Causality	TWAS	0.1	0.025	0.112
13	Causality	TWAS	0.1	0.025	0.046
13	Causality	TWAS	0.1	0.025	0.101
13	Causality	TWAS	0.1	0.025	0.143
13	Causality	TWAS	0.1	0.025	0.087
13	Causality	TWAS	0.1	0.025	0.039
13	Causality	TWAS	0.1	0.025	0.037
13	Causality	TWAS	0.1	0.025	0.057
13	Causality	TWAS	0.1	0.025	0.035
13	Causality	TWAS	0.1	0.025	0.014
13	Causality	TWAS	0.1	0.025	0.05
13	Causality	TWAS	0.1	0.025	0.137
13	Causality	TWAS	0.1	0.025	0.19
13	Causality	TWAS	0.1	0.025	0.299
13	Causality	TWAS	0.1	0.025	0.595
13	Causality	TWAS	0.1	0.025	0.021
13	Causality	TWAS	0.1	0.025	0.087
13	Causality	TWAS	0.1	0.025	0.012
13	Causality	TWAS	0.1	0.025	0.157
13	Causality	TWAS	0.1	0.025	0.087
13	Causality	TWAS	0.1	0.025	0.055
13	Causality	TWAS	0.1	0.025	0.056
13	Causality	TWAS	0.1	0.025	0.137
13	Causality	TWAS	0.1	0.025	0.024
13	Causality	TWAS	0.1	0.025	0.187
13	Causality	TWAS	0.1	0.025	0.076
13	Causality	TWAS	0.1	0.025	0.449
13	Causality	TWAS	0.1	0.025	0.331
13	Causality	TWAS	0.1	0.025	0.151
13	Causality	TWAS	0.1	0.025	0.21
13	Causality	TWAS	0.1	0.025	0.164
13	Causality	TWAS	0.1	0.025	0.077
13	Causality	TWAS	0.1	0.025	0.104
13	Causality	TWAS	0.1	0.025	0.037
13	Causality	TWAS	0.1	0.025	0.05
13	Causality	TWAS	0.1	0.025	0.13
13	Causality	TWAS	0.1	0.025	0.115
13	Causality	TWAS	0.1	0.025	0.035
13	Causality	TWAS	0.1	0.025	0.011
13	Causality	TWAS	0.1	0.025	0.012
13	Causality	TWAS	0.1	0.025	0.02
13	Causality	TWAS	0.1	0.025	0.136
13	Causality	TWAS	0.1	0.025	0.009
13	Causality	TWAS	0.1	0.025	0.065
13	Causality	TWAS	0.1	0.025	0.19
13	Causality	TWAS	0.1	0.025	0.013
13	Causality	TWAS	0.1	0.025	0.031
13	Causality	TWAS	0.1	0.025	0.074
13	Causality	TWAS	0.1	0.025	0.356
13	Causality	TWAS	0.1	0.025	0.048
13	Causality	TWAS	0.1	0.025	0.077
13	Causality	TWAS	0.1	0.025	0.118
13	Causality	TWAS	0.1	0.025	0.14
13	Causality	TWAS	0.1	0.025	0.134
13	Causality	TWAS	0.1	0.025	0.036
13	Causality	TWAS	0.1	0.025	0.08
13	Causality	TWAS	0.1	0.025	0.3
13	Causality	TWAS	0.1	0.025	0.078
13	Causality	TWAS	0.1	0.025	0.051
13	Causality	TWAS	0.1	0.025	0.048
13	Causality	TWAS	0.1	0.025	0.027
13	Causality	TWAS	0.1	0.025	0.053
13	Causality	TWAS	0.1	0.025	0.025
13	Causality	TWAS	0.1	0.025	0.038
13	Causality	TWAS	0.1	0.025	0.049
13	Causality	TWAS	0.1	0.025	0.112
13	Causality	TWAS	0.1	0.025	0.089
13	Causality	TWAS	0.1	0.025	0.094
13	Causality	TWAS	0.1	0.025	0.185
13	Causality	TWAS	0.1	0.025	0.019
13	Causality	TWAS	0.1	0.025	0.007
13	Causality	TWAS	0.1	0.025	0.023
13	Causality	TWAS	0.1	0.025	0.1
13	Causality	TWAS	0.1	0.025	0.012
13	Causality	TWAS	0.1	0.025	0.007
13	Causality	TWAS	0.1	0.025	0.019
13	Causality	TWAS	0.1	0.025	0.014
13	Causality	TWAS	0.1	0.025	0.012
13	Causality	TWAS	0.1	0.025	0.019
13	Causality	TWAS	0.1	0.025	0.021
13	Causality	TWAS	0.1	0.025	0.009
13	Causality	TWAS	0.1	0.025	0.086
13	Causality	TWAS	0.1	0.025	0.241
13	Causality	TWAS	0.1	0.025	0.242
13	Causality	TWAS	0.1	0.025	0.074
13	Causality	TWAS	0.1	0.025	0.175
13	Causality	TWAS	0.1	0.025	0.03
13	Causality	EpiXcan	0.1	0.05	0.126
13	Causality	EpiXcan	0.1	0.05	0.171
13	Causality	EpiXcan	0.1	0.05	0.314
13	Causality	EpiXcan	0.1	0.05	0.146
13	Causality	EpiXcan	0.1	0.05	0.628
13	Causality	EpiXcan	0.1	0.05	0.045
13	Causality	EpiXcan	0.1	0.05	0.091
13	Causality	EpiXcan	0.1	0.05	0.249
13	Causality	EpiXcan	0.1	0.05	0.05
13	Causality	EpiXcan	0.1	0.05	0.181
13	Causality	EpiXcan	0.1	0.05	0.053
13	Causality	EpiXcan	0.1	0.05	0.217
13	Causality	EpiXcan	0.1	0.05	0.361
13	Causality	EpiXcan	0.1	0.05	0.624
13	Causality	EpiXcan	0.1	0.05	0.176
13	Causality	EpiXcan	0.1	0.05	0.027
13	Causality	EpiXcan	0.1	0.05	0.67
13	Causality	EpiXcan	0.1	0.05	0.044
13	Causality	EpiXcan	0.1	0.05	0.346
13	Causality	EpiXcan	0.1	0.05	0.078
13	Causality	EpiXcan	0.1	0.05	0.271
13	Causality	EpiXcan	0.1	0.05	0.084
13	Causality	EpiXcan	0.1	0.05	0.049
13	Causality	EpiXcan	0.1	0.05	0.311
13	Causality	EpiXcan	0.1	0.05	0.404
13	Causality	EpiXcan	0.1	0.05	0.134
13	Causality	EpiXcan	0.1	0.05	0.192
13	Causality	EpiXcan	0.1	0.05	0.054
13	Causality	EpiXcan	0.1	0.05	0.121
13	Causality	EpiXcan	0.1	0.05	0.186
13	Causality	EpiXcan	0.1	0.05	0.055
13	Causality	EpiXcan	0.1	0.05	0.274
13	Causality	EpiXcan	0.1	0.05	0.35
13	Causality	EpiXcan	0.1	0.05	0.041
13	Causality	EpiXcan	0.1	0.05	0.399
13	Causality	EpiXcan	0.1	0.05	0.299
13	Causality	EpiXcan	0.1	0.05	0.211
13	Causality	EpiXcan	0.1	0.05	0.278
13	Causality	EpiXcan	0.1	0.05	0.083
13	Causality	EpiXcan	0.1	0.05	0.053
13	Causality	EpiXcan	0.1	0.05	0.1
13	Causality	EpiXcan	0.1	0.05	0.103
13	Causality	EpiXcan	0.1	0.05	0.456
13	Causality	EpiXcan	0.1	0.05	0.078
13	Causality	EpiXcan	0.1	0.05	0.094
13	Causality	EpiXcan	0.1	0.05	0.148
13	Causality	EpiXcan	0.1	0.05	0.09
13	Causality	EpiXcan	0.1	0.05	0.258
13	Causality	EpiXcan	0.1	0.05	0.191
13	Causality	EpiXcan	0.1	0.05	0.263
13	Causality	EpiXcan	0.1	0.05	0.296
13	Causality	EpiXcan	0.1	0.05	0.184
13	Causality	EpiXcan	0.1	0.05	0.146
13	Causality	EpiXcan	0.1	0.05	0.491
13	Causality	EpiXcan	0.1	0.05	0.204
13	Causality	EpiXcan	0.1	0.05	0.175
13	Causality	EpiXcan	0.1	0.05	0.019
13	Causality	EpiXcan	0.1	0.05	0.144
13	Causality	EpiXcan	0.1	0.05	0.15
13	Causality	EpiXcan	0.1	0.05	0.179
13	Causality	EpiXcan	0.1	0.05	0.288
13	Causality	EpiXcan	0.1	0.05	0.477
13	Causality	EpiXcan	0.1	0.05	0.243
13	Causality	EpiXcan	0.1	0.05	0.015
13	Causality	EpiXcan	0.1	0.05	0.174
13	Causality	EpiXcan	0.1	0.05	0.133
13	Causality	EpiXcan	0.1	0.05	0.201
13	Causality	EpiXcan	0.1	0.05	0.177
13	Causality	EpiXcan	0.1	0.05	0.22
13	Causality	EpiXcan	0.1	0.05	0.071
13	Causality	EpiXcan	0.1	0.05	0.121
13	Causality	EpiXcan	0.1	0.05	0.096
13	Causality	EpiXcan	0.1	0.05	0.155
13	Causality	EpiXcan	0.1	0.05	0.034
13	Causality	EpiXcan	0.1	0.05	0.063
13	Causality	EpiXcan	0.1	0.05	0.054
13	Causality	EpiXcan	0.1	0.05	0.122
13	Causality	EpiXcan	0.1	0.05	0.062
13	Causality	EpiXcan	0.1	0.05	0.023
13	Causality	EpiXcan	0.1	0.05	0.13
13	Causality	EpiXcan	0.1	0.05	0.235
13	Causality	EpiXcan	0.1	0.05	0.089
13	Causality	EpiXcan	0.1	0.05	0.084
13	Causality	EpiXcan	0.1	0.05	0.081
13	Causality	EpiXcan	0.1	0.05	0.179
13	Causality	EpiXcan	0.1	0.05	0.107
13	Causality	EpiXcan	0.1	0.05	0.166
13	Causality	EpiXcan	0.1	0.05	0.089
13	Causality	EpiXcan	0.1	0.05	0.164
13	Causality	EpiXcan	0.1	0.05	0.151
13	Causality	EpiXcan	0.1	0.05	0.098
13	Causality	EpiXcan	0.1	0.05	0.335
13	Causality	EpiXcan	0.1	0.05	0.031
13	Causality	EpiXcan	0.1	0.05	0.051
13	Causality	EpiXcan	0.1	0.05	0.092
13	Causality	EpiXcan	0.1	0.05	0.177
13	Causality	EpiXcan	0.1	0.05	0.078
13	Causality	EpiXcan	0.1	0.05	0.018
13	Causality	EpiXcan	0.1	0.05	0.209
13	Causality	EpiXcan	0.1	0.05	0.27
13	Causality	TWAS	0.1	0.05	0.083
13	Causality	TWAS	0.1	0.05	0.045
13	Causality	TWAS	0.1	0.05	0.094
13	Causality	TWAS	0.1	0.05	0.22
13	Causality	TWAS	0.1	0.05	0.379
13	Causality	TWAS	0.1	0.05	0.068
13	Causality	TWAS	0.1	0.05	0.313
13	Causality	TWAS	0.1	0.05	0.166
13	Causality	TWAS	0.1	0.05	0.075
13	Causality	TWAS	0.1	0.05	0.074
13	Causality	TWAS	0.1	0.05	0.198
13	Causality	TWAS	0.1	0.05	0.189
13	Causality	TWAS	0.1	0.05	0.073
13	Causality	TWAS	0.1	0.05	0.042
13	Causality	TWAS	0.1	0.05	0.163
13	Causality	TWAS	0.1	0.05	0.137
13	Causality	TWAS	0.1	0.05	0.13
13	Causality	TWAS	0.1	0.05	0.186
13	Causality	TWAS	0.1	0.05	0.223
13	Causality	TWAS	0.1	0.05	0.025
13	Causality	TWAS	0.1	0.05	0.037
13	Causality	TWAS	0.1	0.05	0.278
13	Causality	TWAS	0.1	0.05	0.144
13	Causality	TWAS	0.1	0.05	0.241
13	Causality	TWAS	0.1	0.05	0.024
13	Causality	TWAS	0.1	0.05	0.067
13	Causality	TWAS	0.1	0.05	0.359
13	Causality	TWAS	0.1	0.05	0.03
13	Causality	TWAS	0.1	0.05	0.084
13	Causality	TWAS	0.1	0.05	0.054
13	Causality	TWAS	0.1	0.05	0.126
13	Causality	TWAS	0.1	0.05	0.062
13	Causality	TWAS	0.1	0.05	0.079
13	Causality	TWAS	0.1	0.05	0.047
13	Causality	TWAS	0.1	0.05	0.076
13	Causality	TWAS	0.1	0.05	0.489
13	Causality	TWAS	0.1	0.05	0.353
13	Causality	TWAS	0.1	0.05	0.413
13	Causality	TWAS	0.1	0.05	0.051
13	Causality	TWAS	0.1	0.05	0.022
13	Causality	TWAS	0.1	0.05	0.179
13	Causality	TWAS	0.1	0.05	0.091
13	Causality	TWAS	0.1	0.05	0.145
13	Causality	TWAS	0.1	0.05	0.216
13	Causality	TWAS	0.1	0.05	0.249
13	Causality	TWAS	0.1	0.05	0.126
13	Causality	TWAS	0.1	0.05	0.218
13	Causality	TWAS	0.1	0.05	0.078
13	Causality	TWAS	0.1	0.05	0.298
13	Causality	TWAS	0.1	0.05	0.192
13	Causality	TWAS	0.1	0.05	0.458
13	Causality	TWAS	0.1	0.05	0.024
13	Causality	TWAS	0.1	0.05	0.084
13	Causality	TWAS	0.1	0.05	0.202
13	Causality	TWAS	0.1	0.05	0.215
13	Causality	TWAS	0.1	0.05	0.131
13	Causality	TWAS	0.1	0.05	0.295
13	Causality	TWAS	0.1	0.05	0.033
13	Causality	TWAS	0.1	0.05	0.186
13	Causality	TWAS	0.1	0.05	0.154
13	Causality	TWAS	0.1	0.05	0.081
13	Causality	TWAS	0.1	0.05	0.342
13	Causality	TWAS	0.1	0.05	0.638
13	Causality	TWAS	0.1	0.05	0.075
13	Causality	TWAS	0.1	0.05	0.189
13	Causality	TWAS	0.1	0.05	0.219
13	Causality	TWAS	0.1	0.05	0.166
13	Causality	TWAS	0.1	0.05	0.139
13	Causality	TWAS	0.1	0.05	0.074
13	Causality	TWAS	0.1	0.05	0.178
13	Causality	TWAS	0.1	0.05	0.309
13	Causality	TWAS	0.1	0.05	0.035
13	Causality	TWAS	0.1	0.05	0.214
13	Causality	TWAS	0.1	0.05	0.039
13	Causality	TWAS	0.1	0.05	0.103
13	Causality	TWAS	0.1	0.05	0.042
13	Causality	TWAS	0.1	0.05	0.097
13	Causality	TWAS	0.1	0.05	0.173
13	Causality	TWAS	0.1	0.05	0.54
13	Causality	TWAS	0.1	0.05	0.577
13	Causality	TWAS	0.1	0.05	0.04
13	Causality	TWAS	0.1	0.05	0.236
13	Causality	TWAS	0.1	0.05	0.152
13	Causality	TWAS	0.1	0.05	0.034
13	Causality	TWAS	0.1	0.05	0.276
13	Causality	TWAS	0.1	0.05	0.054
13	Causality	TWAS	0.1	0.05	0.093
13	Causality	TWAS	0.1	0.05	0.287
13	Causality	TWAS	0.1	0.05	0.374
13	Causality	TWAS	0.1	0.05	0.025
13	Causality	TWAS	0.1	0.05	0.018
13	Causality	TWAS	0.1	0.05	0.175
13	Causality	TWAS	0.1	0.05	0.093
13	Causality	TWAS	0.1	0.05	0.028
13	Causality	TWAS	0.1	0.05	0.012
13	Causality	TWAS	0.1	0.05	0.284
13	Causality	TWAS	0.1	0.05	0.142
13	Causality	TWAS	0.1	0.05	0.101
13	Causality	TWAS	0.1	0.05	0.234
13	Causality	TWAS	0.1	0.05	0.143
13	Causality	EpiXcan	0.3	0.005	0.073
13	Causality	EpiXcan	0.3	0.005	0.022
13	Causality	EpiXcan	0.3	0.005	0.035
13	Causality	EpiXcan	0.3	0.005	0.045
13	Causality	EpiXcan	0.3	0.005	0.01
13	Causality	EpiXcan	0.3	0.005	0.169
13	Causality	EpiXcan	0.3	0.005	0.138
13	Causality	EpiXcan	0.3	0.005	0.085
13	Causality	EpiXcan	0.3	0.005	0.078
13	Causality	EpiXcan	0.3	0.005	0.199
13	Causality	EpiXcan	0.3	0.005	0.06
13	Causality	EpiXcan	0.3	0.005	0.043
13	Causality	EpiXcan	0.3	0.005	0.12
13	Causality	EpiXcan	0.3	0.005	0.052
13	Causality	EpiXcan	0.3	0.005	0.012
13	Causality	EpiXcan	0.3	0.005	0.197
13	Causality	EpiXcan	0.3	0.005	0.034
13	Causality	EpiXcan	0.3	0.005	0.006
13	Causality	EpiXcan	0.3	0.005	0.075
13	Causality	EpiXcan	0.3	0.005	0.004
13	Causality	EpiXcan	0.3	0.005	0.131
13	Causality	EpiXcan	0.3	0.005	0.008
13	Causality	EpiXcan	0.3	0.005	0.084
13	Causality	EpiXcan	0.3	0.005	0.108
13	Causality	EpiXcan	0.3	0.005	0.09
13	Causality	EpiXcan	0.3	0.005	0.049
13	Causality	EpiXcan	0.3	0.005	0.179
13	Causality	EpiXcan	0.3	0.005	0.01
13	Causality	EpiXcan	0.3	0.005	0.03
13	Causality	EpiXcan	0.3	0.005	0.058
13	Causality	EpiXcan	0.3	0.005	0.027
13	Causality	EpiXcan	0.3	0.005	0.07
13	Causality	EpiXcan	0.3	0.005	0.006
13	Causality	EpiXcan	0.3	0.005	0.071
13	Causality	EpiXcan	0.3	0.005	0.038
13	Causality	EpiXcan	0.3	0.005	0.063
13	Causality	EpiXcan	0.3	0.005	0.01
13	Causality	EpiXcan	0.3	0.005	0.125
13	Causality	EpiXcan	0.3	0.005	0.096
13	Causality	EpiXcan	0.3	0.005	0.224
13	Causality	EpiXcan	0.3	0.005	0.073
13	Causality	EpiXcan	0.3	0.005	0.043
13	Causality	EpiXcan	0.3	0.005	0.123
13	Causality	EpiXcan	0.3	0.005	0.024
13	Causality	EpiXcan	0.3	0.005	0.109
13	Causality	EpiXcan	0.3	0.005	0.142
13	Causality	EpiXcan	0.3	0.005	0.02
13	Causality	EpiXcan	0.3	0.005	0.041
13	Causality	EpiXcan	0.3	0.005	0.053
13	Causality	EpiXcan	0.3	0.005	0.005
13	Causality	EpiXcan	0.3	0.005	0.111
13	Causality	EpiXcan	0.3	0.005	0.026
13	Causality	EpiXcan	0.3	0.005	0.139
13	Causality	EpiXcan	0.3	0.005	0.076
13	Causality	EpiXcan	0.3	0.005	0.014
13	Causality	EpiXcan	0.3	0.005	0.044
13	Causality	EpiXcan	0.3	0.005	0.03
13	Causality	EpiXcan	0.3	0.005	0.118
13	Causality	EpiXcan	0.3	0.005	0.02
13	Causality	EpiXcan	0.3	0.005	0.031
13	Causality	EpiXcan	0.3	0.005	0.013
13	Causality	EpiXcan	0.3	0.005	0.119
13	Causality	EpiXcan	0.3	0.005	0.161
13	Causality	EpiXcan	0.3	0.005	0.015
13	Causality	EpiXcan	0.3	0.005	0.207
13	Causality	EpiXcan	0.3	0.005	0.069
13	Causality	EpiXcan	0.3	0.005	0.053
13	Causality	EpiXcan	0.3	0.005	0.008
13	Causality	EpiXcan	0.3	0.005	0.091
13	Causality	EpiXcan	0.3	0.005	0.048
13	Causality	EpiXcan	0.3	0.005	0.145
13	Causality	EpiXcan	0.3	0.005	0.559
13	Causality	EpiXcan	0.3	0.005	0.094
13	Causality	EpiXcan	0.3	0.005	0.116
13	Causality	EpiXcan	0.3	0.005	0.223
13	Causality	EpiXcan	0.3	0.005	0.01
13	Causality	EpiXcan	0.3	0.005	0.019
13	Causality	EpiXcan	0.3	0.005	0.084
13	Causality	EpiXcan	0.3	0.005	0.128
13	Causality	EpiXcan	0.3	0.005	0.016
13	Causality	EpiXcan	0.3	0.005	0.342
13	Causality	EpiXcan	0.3	0.005	0.05
13	Causality	EpiXcan	0.3	0.005	0.215
13	Causality	EpiXcan	0.3	0.005	0.009
13	Causality	EpiXcan	0.3	0.005	0.015
13	Causality	EpiXcan	0.3	0.005	0.006
13	Causality	EpiXcan	0.3	0.005	0.123
13	Causality	EpiXcan	0.3	0.005	0.011
13	Causality	EpiXcan	0.3	0.005	0.085
13	Causality	EpiXcan	0.3	0.005	0.004
13	Causality	EpiXcan	0.3	0.005	0.263
13	Causality	EpiXcan	0.3	0.005	0.036
13	Causality	EpiXcan	0.3	0.005	0.006
13	Causality	EpiXcan	0.3	0.005	0.056
13	Causality	EpiXcan	0.3	0.005	0.011
13	Causality	EpiXcan	0.3	0.005	0.012
13	Causality	EpiXcan	0.3	0.005	0.088
13	Causality	EpiXcan	0.3	0.005	0.155
13	Causality	EpiXcan	0.3	0.005	0.067
13	Causality	EpiXcan	0.3	0.005	0.051
13	Causality	TWAS	0.3	0.005	0.031
13	Causality	TWAS	0.3	0.005	0.019
13	Causality	TWAS	0.3	0.005	0.006
13	Causality	TWAS	0.3	0.005	0.11
13	Causality	TWAS	0.3	0.005	0.078
13	Causality	TWAS	0.3	0.005	0.161
13	Causality	TWAS	0.3	0.005	0.009
13	Causality	TWAS	0.3	0.005	0.041
13	Causality	TWAS	0.3	0.005	0.028
13	Causality	TWAS	0.3	0.005	0.012
13	Causality	TWAS	0.3	0.005	0.141
13	Causality	TWAS	0.3	0.005	0.196
13	Causality	TWAS	0.3	0.005	0.138
13	Causality	TWAS	0.3	0.005	0.065
13	Causality	TWAS	0.3	0.005	0.083
13	Causality	TWAS	0.3	0.005	0.029
13	Causality	TWAS	0.3	0.005	0.044
13	Causality	TWAS	0.3	0.005	0.063
13	Causality	TWAS	0.3	0.005	0.053
13	Causality	TWAS	0.3	0.005	0.008
13	Causality	TWAS	0.3	0.005	0.148
13	Causality	TWAS	0.3	0.005	0.09
13	Causality	TWAS	0.3	0.005	0.575
13	Causality	TWAS	0.3	0.005	0.005
13	Causality	TWAS	0.3	0.005	0.012
13	Causality	TWAS	0.3	0.005	0.157
13	Causality	TWAS	0.3	0.005	0.015
13	Causality	TWAS	0.3	0.005	0.193
13	Causality	TWAS	0.3	0.005	0.043
13	Causality	TWAS	0.3	0.005	0.007
13	Causality	TWAS	0.3	0.005	0.055
13	Causality	TWAS	0.3	0.005	0.005
13	Causality	TWAS	0.3	0.005	0.123
13	Causality	TWAS	0.3	0.005	0.007
13	Causality	TWAS	0.3	0.005	0.01
13	Causality	TWAS	0.3	0.005	0.117
13	Causality	TWAS	0.3	0.005	0.008
13	Causality	TWAS	0.3	0.005	0.011
13	Causality	TWAS	0.3	0.005	0.011
13	Causality	TWAS	0.3	0.005	0.041
13	Causality	TWAS	0.3	0.005	0.039
13	Causality	TWAS	0.3	0.005	0.074
13	Causality	TWAS	0.3	0.005	0.064
13	Causality	TWAS	0.3	0.005	0.087
13	Causality	TWAS	0.3	0.005	0.023
13	Causality	TWAS	0.3	0.005	0.059
13	Causality	TWAS	0.3	0.005	0.01
13	Causality	TWAS	0.3	0.005	0.022
13	Causality	TWAS	0.3	0.005	0.087
13	Causality	TWAS	0.3	0.005	0.031
13	Causality	TWAS	0.3	0.005	0.008
13	Causality	TWAS	0.3	0.005	0.015
13	Causality	TWAS	0.3	0.005	0.122
13	Causality	TWAS	0.3	0.005	0.206
13	Causality	TWAS	0.3	0.005	0.158
13	Causality	TWAS	0.3	0.005	0.11
13	Causality	TWAS	0.3	0.005	0.068
13	Causality	TWAS	0.3	0.005	0.055
13	Causality	TWAS	0.3	0.005	0.196
13	Causality	TWAS	0.3	0.005	0.067
13	Causality	TWAS	0.3	0.005	0.094
13	Causality	TWAS	0.3	0.005	0.005
13	Causality	TWAS	0.3	0.005	0.047
13	Causality	TWAS	0.3	0.005	0.01
13	Causality	TWAS	0.3	0.005	0.067
13	Causality	TWAS	0.3	0.005	0.107
13	Causality	TWAS	0.3	0.005	0.027
13	Causality	TWAS	0.3	0.005	0.101
13	Causality	TWAS	0.3	0.005	0.124
13	Causality	TWAS	0.3	0.005	0.041
13	Causality	TWAS	0.3	0.005	0.049
13	Causality	TWAS	0.3	0.005	0.181
13	Causality	TWAS	0.3	0.005	0.031
13	Causality	TWAS	0.3	0.005	0.052
13	Causality	TWAS	0.3	0.005	0.082
13	Causality	TWAS	0.3	0.005	0.114
13	Causality	TWAS	0.3	0.005	0.108
13	Causality	TWAS	0.3	0.005	0.334
13	Causality	TWAS	0.3	0.005	0.205
13	Causality	TWAS	0.3	0.005	0.051
13	Causality	TWAS	0.3	0.005	0.004
13	Causality	TWAS	0.3	0.005	0.12
13	Causality	TWAS	0.3	0.005	0.013
13	Causality	TWAS	0.3	0.005	0.044
13	Causality	TWAS	0.3	0.005	0.004
13	Causality	TWAS	0.3	0.005	0.066
13	Causality	TWAS	0.3	0.005	0.071
13	Causality	TWAS	0.3	0.005	0.027
13	Causality	TWAS	0.3	0.005	0.175
13	Causality	TWAS	0.3	0.005	0.018
13	Causality	TWAS	0.3	0.005	0.03
13	Causality	TWAS	0.3	0.005	0.046
13	Causality	TWAS	0.3	0.005	0.064
13	Causality	TWAS	0.3	0.005	0.03
13	Causality	TWAS	0.3	0.005	0.125
13	Causality	TWAS	0.3	0.005	0.05
13	Causality	TWAS	0.3	0.005	0.239
13	Causality	TWAS	0.3	0.005	0.019
13	Causality	TWAS	0.3	0.005	0.115
13	Causality	TWAS	0.3	0.005	0.004
13	Causality	EpiXcan	0.3	0.01	0.13
13	Causality	EpiXcan	0.3	0.01	0.072
13	Causality	EpiXcan	0.3	0.01	0.152
13	Causality	EpiXcan	0.3	0.01	0.025
13	Causality	EpiXcan	0.3	0.01	0.169
13	Causality	EpiXcan	0.3	0.01	0.128
13	Causality	EpiXcan	0.3	0.01	0.077
13	Causality	EpiXcan	0.3	0.01	0.025
13	Causality	EpiXcan	0.3	0.01	0.073
13	Causality	EpiXcan	0.3	0.01	0.075
13	Causality	EpiXcan	0.3	0.01	0.15
13	Causality	EpiXcan	0.3	0.01	0.014
13	Causality	EpiXcan	0.3	0.01	0.064
13	Causality	EpiXcan	0.3	0.01	0.015
13	Causality	EpiXcan	0.3	0.01	0.092
13	Causality	EpiXcan	0.3	0.01	0.186
13	Causality	EpiXcan	0.3	0.01	0.288
13	Causality	EpiXcan	0.3	0.01	0.041
13	Causality	EpiXcan	0.3	0.01	0.116
13	Causality	EpiXcan	0.3	0.01	0.015
13	Causality	EpiXcan	0.3	0.01	0.013
13	Causality	EpiXcan	0.3	0.01	0.047
13	Causality	EpiXcan	0.3	0.01	0.009
13	Causality	EpiXcan	0.3	0.01	0.451
13	Causality	EpiXcan	0.3	0.01	0.097
13	Causality	EpiXcan	0.3	0.01	0.246
13	Causality	EpiXcan	0.3	0.01	0.218
13	Causality	EpiXcan	0.3	0.01	0.302
13	Causality	EpiXcan	0.3	0.01	0.192
13	Causality	EpiXcan	0.3	0.01	0.129
13	Causality	EpiXcan	0.3	0.01	0.187
13	Causality	EpiXcan	0.3	0.01	0.155
13	Causality	EpiXcan	0.3	0.01	0.144
13	Causality	EpiXcan	0.3	0.01	0.021
13	Causality	EpiXcan	0.3	0.01	0.02
13	Causality	EpiXcan	0.3	0.01	0.035
13	Causality	EpiXcan	0.3	0.01	0.105
13	Causality	EpiXcan	0.3	0.01	0.178
13	Causality	EpiXcan	0.3	0.01	0.055
13	Causality	EpiXcan	0.3	0.01	0.083
13	Causality	EpiXcan	0.3	0.01	0.026
13	Causality	EpiXcan	0.3	0.01	0.061
13	Causality	EpiXcan	0.3	0.01	0.032
13	Causality	EpiXcan	0.3	0.01	0.188
13	Causality	EpiXcan	0.3	0.01	0.246
13	Causality	EpiXcan	0.3	0.01	0.038
13	Causality	EpiXcan	0.3	0.01	0.058
13	Causality	EpiXcan	0.3	0.01	0.094
13	Causality	EpiXcan	0.3	0.01	0.17
13	Causality	EpiXcan	0.3	0.01	0.169
13	Causality	EpiXcan	0.3	0.01	0.06
13	Causality	EpiXcan	0.3	0.01	0.16
13	Causality	EpiXcan	0.3	0.01	0.015
13	Causality	EpiXcan	0.3	0.01	0.046
13	Causality	EpiXcan	0.3	0.01	0.2
13	Causality	EpiXcan	0.3	0.01	0.244
13	Causality	EpiXcan	0.3	0.01	0.09
13	Causality	EpiXcan	0.3	0.01	0.128
13	Causality	EpiXcan	0.3	0.01	0.176
13	Causality	EpiXcan	0.3	0.01	0.182
13	Causality	EpiXcan	0.3	0.01	0.125
13	Causality	EpiXcan	0.3	0.01	0.04
13	Causality	EpiXcan	0.3	0.01	0.018
13	Causality	EpiXcan	0.3	0.01	0.152
13	Causality	EpiXcan	0.3	0.01	0.042
13	Causality	EpiXcan	0.3	0.01	0.104
13	Causality	EpiXcan	0.3	0.01	0.039
13	Causality	EpiXcan	0.3	0.01	0.101
13	Causality	EpiXcan	0.3	0.01	0.326
13	Causality	EpiXcan	0.3	0.01	0.258
13	Causality	EpiXcan	0.3	0.01	0.097
13	Causality	EpiXcan	0.3	0.01	0.027
13	Causality	EpiXcan	0.3	0.01	0.054
13	Causality	EpiXcan	0.3	0.01	0.022
13	Causality	EpiXcan	0.3	0.01	0.02
13	Causality	EpiXcan	0.3	0.01	0.165
13	Causality	EpiXcan	0.3	0.01	0.006
13	Causality	EpiXcan	0.3	0.01	0.144
13	Causality	EpiXcan	0.3	0.01	0.017
13	Causality	EpiXcan	0.3	0.01	0.031
13	Causality	EpiXcan	0.3	0.01	0.358
13	Causality	EpiXcan	0.3	0.01	0.144
13	Causality	EpiXcan	0.3	0.01	0.324
13	Causality	EpiXcan	0.3	0.01	0.08
13	Causality	EpiXcan	0.3	0.01	0.089
13	Causality	EpiXcan	0.3	0.01	0.1
13	Causality	EpiXcan	0.3	0.01	0.012
13	Causality	EpiXcan	0.3	0.01	0.029
13	Causality	EpiXcan	0.3	0.01	0.27
13	Causality	EpiXcan	0.3	0.01	0.065
13	Causality	EpiXcan	0.3	0.01	0.644
13	Causality	EpiXcan	0.3	0.01	0.123
13	Causality	EpiXcan	0.3	0.01	0.313
13	Causality	EpiXcan	0.3	0.01	0.036
13	Causality	EpiXcan	0.3	0.01	0.03
13	Causality	EpiXcan	0.3	0.01	0.175
13	Causality	EpiXcan	0.3	0.01	0.305
13	Causality	EpiXcan	0.3	0.01	0.126
13	Causality	EpiXcan	0.3	0.01	0.119
13	Causality	EpiXcan	0.3	0.01	0.253
13	Causality	TWAS	0.3	0.01	0.178
13	Causality	TWAS	0.3	0.01	0.09
13	Causality	TWAS	0.3	0.01	0.173
13	Causality	TWAS	0.3	0.01	0.025
13	Causality	TWAS	0.3	0.01	0.169
13	Causality	TWAS	0.3	0.01	0.038
13	Causality	TWAS	0.3	0.01	0.015
13	Causality	TWAS	0.3	0.01	0.032
13	Causality	TWAS	0.3	0.01	0.225
13	Causality	TWAS	0.3	0.01	0.31
13	Causality	TWAS	0.3	0.01	0.042
13	Causality	TWAS	0.3	0.01	0.034
13	Causality	TWAS	0.3	0.01	0.02
13	Causality	TWAS	0.3	0.01	0.132
13	Causality	TWAS	0.3	0.01	0.076
13	Causality	TWAS	0.3	0.01	0.116
13	Causality	TWAS	0.3	0.01	0.135
13	Causality	TWAS	0.3	0.01	0.018
13	Causality	TWAS	0.3	0.01	0.247
13	Causality	TWAS	0.3	0.01	0.075
13	Causality	TWAS	0.3	0.01	0.119
13	Causality	TWAS	0.3	0.01	0.032
13	Causality	TWAS	0.3	0.01	0.117
13	Causality	TWAS	0.3	0.01	0.074
13	Causality	TWAS	0.3	0.01	0.011
13	Causality	TWAS	0.3	0.01	0.267
13	Causality	TWAS	0.3	0.01	0.646
13	Causality	TWAS	0.3	0.01	0.176
13	Causality	TWAS	0.3	0.01	0.297
13	Causality	TWAS	0.3	0.01	0.169
13	Causality	TWAS	0.3	0.01	0.242
13	Causality	TWAS	0.3	0.01	0.02
13	Causality	TWAS	0.3	0.01	0.096
13	Causality	TWAS	0.3	0.01	0.015
13	Causality	TWAS	0.3	0.01	0.037
13	Causality	TWAS	0.3	0.01	0.144
13	Causality	TWAS	0.3	0.01	0.123
13	Causality	TWAS	0.3	0.01	0.062
13	Causality	TWAS	0.3	0.01	0.055
13	Causality	TWAS	0.3	0.01	0.148
13	Causality	TWAS	0.3	0.01	0.19
13	Causality	TWAS	0.3	0.01	0.064
13	Causality	TWAS	0.3	0.01	0.012
13	Causality	TWAS	0.3	0.01	0.115
13	Causality	TWAS	0.3	0.01	0.047
13	Causality	TWAS	0.3	0.01	0.039
13	Causality	TWAS	0.3	0.01	0.281
13	Causality	TWAS	0.3	0.01	0.061
13	Causality	TWAS	0.3	0.01	0.054
13	Causality	TWAS	0.3	0.01	0.069
13	Causality	TWAS	0.3	0.01	0.016
13	Causality	TWAS	0.3	0.01	0.091
13	Causality	TWAS	0.3	0.01	0.113
13	Causality	TWAS	0.3	0.01	0.177
13	Causality	TWAS	0.3	0.01	0.125
13	Causality	TWAS	0.3	0.01	0.173
13	Causality	TWAS	0.3	0.01	0.314
13	Causality	TWAS	0.3	0.01	0.043
13	Causality	TWAS	0.3	0.01	0.014
13	Causality	TWAS	0.3	0.01	0.082
13	Causality	TWAS	0.3	0.01	0.038
13	Causality	TWAS	0.3	0.01	0.017
13	Causality	TWAS	0.3	0.01	0.008
13	Causality	TWAS	0.3	0.01	0.047
13	Causality	TWAS	0.3	0.01	0.041
13	Causality	TWAS	0.3	0.01	0.022
13	Causality	TWAS	0.3	0.01	0.176
13	Causality	TWAS	0.3	0.01	0.156
13	Causality	TWAS	0.3	0.01	0.28
13	Causality	TWAS	0.3	0.01	0.32
13	Causality	TWAS	0.3	0.01	0.056
13	Causality	TWAS	0.3	0.01	0.071
13	Causality	TWAS	0.3	0.01	0.032
13	Causality	TWAS	0.3	0.01	0.183
13	Causality	TWAS	0.3	0.01	0.178
13	Causality	TWAS	0.3	0.01	0.006
13	Causality	TWAS	0.3	0.01	0.125
13	Causality	TWAS	0.3	0.01	0.156
13	Causality	TWAS	0.3	0.01	0.017
13	Causality	TWAS	0.3	0.01	0.117
13	Causality	TWAS	0.3	0.01	0.107
13	Causality	TWAS	0.3	0.01	0.008
13	Causality	TWAS	0.3	0.01	0.015
13	Causality	TWAS	0.3	0.01	0.059
13	Causality	TWAS	0.3	0.01	0.114
13	Causality	TWAS	0.3	0.01	0.096
13	Causality	TWAS	0.3	0.01	0.017
13	Causality	TWAS	0.3	0.01	0.091
13	Causality	TWAS	0.3	0.01	0.024
13	Causality	TWAS	0.3	0.01	0.089
13	Causality	TWAS	0.3	0.01	0.177
13	Causality	TWAS	0.3	0.01	0.303
13	Causality	TWAS	0.3	0.01	0.426
13	Causality	TWAS	0.3	0.01	0.147
13	Causality	TWAS	0.3	0.01	0.052
13	Causality	TWAS	0.3	0.01	0.24
13	Causality	TWAS	0.3	0.01	0.091
13	Causality	TWAS	0.3	0.01	0.01
13	Causality	TWAS	0.3	0.01	0.195
13	Causality	TWAS	0.3	0.01	0.084
13	Causality	EpiXcan	0.3	0.025	0.295
13	Causality	EpiXcan	0.3	0.025	0.39
13	Causality	EpiXcan	0.3	0.025	0.297
13	Causality	EpiXcan	0.3	0.025	0.231
13	Causality	EpiXcan	0.3	0.025	0.369
13	Causality	EpiXcan	0.3	0.025	0.103
13	Causality	EpiXcan	0.3	0.025	0.109
13	Causality	EpiXcan	0.3	0.025	0.113
13	Causality	EpiXcan	0.3	0.025	0.238
13	Causality	EpiXcan	0.3	0.025	0.041
13	Causality	EpiXcan	0.3	0.025	0.237
13	Causality	EpiXcan	0.3	0.025	0.425
13	Causality	EpiXcan	0.3	0.025	0.084
13	Causality	EpiXcan	0.3	0.025	0.046
13	Causality	EpiXcan	0.3	0.025	0.566
13	Causality	EpiXcan	0.3	0.025	0.249
13	Causality	EpiXcan	0.3	0.025	0.153
13	Causality	EpiXcan	0.3	0.025	0.108
13	Causality	EpiXcan	0.3	0.025	0.096
13	Causality	EpiXcan	0.3	0.025	0.192
13	Causality	EpiXcan	0.3	0.025	0.327
13	Causality	EpiXcan	0.3	0.025	0.087
13	Causality	EpiXcan	0.3	0.025	0.716
13	Causality	EpiXcan	0.3	0.025	0.061
13	Causality	EpiXcan	0.3	0.025	0.407
13	Causality	EpiXcan	0.3	0.025	0.381
13	Causality	EpiXcan	0.3	0.025	0.082
13	Causality	EpiXcan	0.3	0.025	0.302
13	Causality	EpiXcan	0.3	0.025	0.266
13	Causality	EpiXcan	0.3	0.025	0.115
13	Causality	EpiXcan	0.3	0.025	0.103
13	Causality	EpiXcan	0.3	0.025	0.189
13	Causality	EpiXcan	0.3	0.025	0.311
13	Causality	EpiXcan	0.3	0.025	0.147
13	Causality	EpiXcan	0.3	0.025	0.31
13	Causality	EpiXcan	0.3	0.025	0.304
13	Causality	EpiXcan	0.3	0.025	0.074
13	Causality	EpiXcan	0.3	0.025	0.398
13	Causality	EpiXcan	0.3	0.025	0.047
13	Causality	EpiXcan	0.3	0.025	0.575
13	Causality	EpiXcan	0.3	0.025	0.181
13	Causality	EpiXcan	0.3	0.025	0.109
13	Causality	EpiXcan	0.3	0.025	0.25
13	Causality	EpiXcan	0.3	0.025	0.463
13	Causality	EpiXcan	0.3	0.025	0.018
13	Causality	EpiXcan	0.3	0.025	0.256
13	Causality	EpiXcan	0.3	0.025	0.396
13	Causality	EpiXcan	0.3	0.025	0.108
13	Causality	EpiXcan	0.3	0.025	0.243
13	Causality	EpiXcan	0.3	0.025	0.177
13	Causality	EpiXcan	0.3	0.025	0.276
13	Causality	EpiXcan	0.3	0.025	0.308
13	Causality	EpiXcan	0.3	0.025	0.323
13	Causality	EpiXcan	0.3	0.025	0.474
13	Causality	EpiXcan	0.3	0.025	0.257
13	Causality	EpiXcan	0.3	0.025	0.069
13	Causality	EpiXcan	0.3	0.025	0.448
13	Causality	EpiXcan	0.3	0.025	0.075
13	Causality	EpiXcan	0.3	0.025	0.594
13	Causality	EpiXcan	0.3	0.025	0.288
13	Causality	EpiXcan	0.3	0.025	0.491
13	Causality	EpiXcan	0.3	0.025	0.108
13	Causality	EpiXcan	0.3	0.025	0.362
13	Causality	EpiXcan	0.3	0.025	0.165
13	Causality	EpiXcan	0.3	0.025	0.258
13	Causality	EpiXcan	0.3	0.025	0.225
13	Causality	EpiXcan	0.3	0.025	0.646
13	Causality	EpiXcan	0.3	0.025	0.079
13	Causality	EpiXcan	0.3	0.025	0.317
13	Causality	EpiXcan	0.3	0.025	0.067
13	Causality	EpiXcan	0.3	0.025	0.819
13	Causality	EpiXcan	0.3	0.025	0.291
13	Causality	EpiXcan	0.3	0.025	0.483
13	Causality	EpiXcan	0.3	0.025	0.161
13	Causality	EpiXcan	0.3	0.025	0.154
13	Causality	EpiXcan	0.3	0.025	0.644
13	Causality	EpiXcan	0.3	0.025	0.39
13	Causality	EpiXcan	0.3	0.025	0.356
13	Causality	EpiXcan	0.3	0.025	0.194
13	Causality	EpiXcan	0.3	0.025	0.118
13	Causality	EpiXcan	0.3	0.025	0.461
13	Causality	EpiXcan	0.3	0.025	0.579
13	Causality	EpiXcan	0.3	0.025	0.064
13	Causality	EpiXcan	0.3	0.025	0.06
13	Causality	EpiXcan	0.3	0.025	0.058
13	Causality	EpiXcan	0.3	0.025	0.518
13	Causality	EpiXcan	0.3	0.025	0.44
13	Causality	EpiXcan	0.3	0.025	0.132
13	Causality	EpiXcan	0.3	0.025	0.213
13	Causality	EpiXcan	0.3	0.025	0.297
13	Causality	EpiXcan	0.3	0.025	0.153
13	Causality	EpiXcan	0.3	0.025	0.552
13	Causality	EpiXcan	0.3	0.025	0.473
13	Causality	EpiXcan	0.3	0.025	0.308
13	Causality	EpiXcan	0.3	0.025	0.287
13	Causality	EpiXcan	0.3	0.025	0.255
13	Causality	EpiXcan	0.3	0.025	0.572
13	Causality	EpiXcan	0.3	0.025	0.43
13	Causality	EpiXcan	0.3	0.025	0.112
13	Causality	EpiXcan	0.3	0.025	0.125
13	Causality	TWAS	0.3	0.025	0.187
13	Causality	TWAS	0.3	0.025	0.106
13	Causality	TWAS	0.3	0.025	0.279
13	Causality	TWAS	0.3	0.025	0.293
13	Causality	TWAS	0.3	0.025	0.518
13	Causality	TWAS	0.3	0.025	0.194
13	Causality	TWAS	0.3	0.025	0.1
13	Causality	TWAS	0.3	0.025	0.273
13	Causality	TWAS	0.3	0.025	0.065
13	Causality	TWAS	0.3	0.025	0.136
13	Causality	TWAS	0.3	0.025	0.427
13	Causality	TWAS	0.3	0.025	0.234
13	Causality	TWAS	0.3	0.025	0.202
13	Causality	TWAS	0.3	0.025	0.6
13	Causality	TWAS	0.3	0.025	0.031
13	Causality	TWAS	0.3	0.025	0.35
13	Causality	TWAS	0.3	0.025	0.074
13	Causality	TWAS	0.3	0.025	0.051
13	Causality	TWAS	0.3	0.025	0.222
13	Causality	TWAS	0.3	0.025	0.316
13	Causality	TWAS	0.3	0.025	0.083
13	Causality	TWAS	0.3	0.025	0.05
13	Causality	TWAS	0.3	0.025	0.137
13	Causality	TWAS	0.3	0.025	0.299
13	Causality	TWAS	0.3	0.025	0.046
13	Causality	TWAS	0.3	0.025	0.299
13	Causality	TWAS	0.3	0.025	0.061
13	Causality	TWAS	0.3	0.025	0.162
13	Causality	TWAS	0.3	0.025	0.329
13	Causality	TWAS	0.3	0.025	0.135
13	Causality	TWAS	0.3	0.025	0.276
13	Causality	TWAS	0.3	0.025	0.048
13	Causality	TWAS	0.3	0.025	0.236
13	Causality	TWAS	0.3	0.025	0.117
13	Causality	TWAS	0.3	0.025	0.227
13	Causality	TWAS	0.3	0.025	0.395
13	Causality	TWAS	0.3	0.025	0.504
13	Causality	TWAS	0.3	0.025	0.231
13	Causality	TWAS	0.3	0.025	0.202
13	Causality	TWAS	0.3	0.025	0.037
13	Causality	TWAS	0.3	0.025	0.308
13	Causality	TWAS	0.3	0.025	0.27
13	Causality	TWAS	0.3	0.025	0.329
13	Causality	TWAS	0.3	0.025	0.324
13	Causality	TWAS	0.3	0.025	0.048
13	Causality	TWAS	0.3	0.025	0.515
13	Causality	TWAS	0.3	0.025	0.13
13	Causality	TWAS	0.3	0.025	0.276
13	Causality	TWAS	0.3	0.025	0.503
13	Causality	TWAS	0.3	0.025	0.269
13	Causality	TWAS	0.3	0.025	0.658
13	Causality	TWAS	0.3	0.025	0.132
13	Causality	TWAS	0.3	0.025	0.363
13	Causality	TWAS	0.3	0.025	0.103
13	Causality	TWAS	0.3	0.025	0.313
13	Causality	TWAS	0.3	0.025	0.046
13	Causality	TWAS	0.3	0.025	0.497
13	Causality	TWAS	0.3	0.025	0.276
13	Causality	TWAS	0.3	0.025	0.296
13	Causality	TWAS	0.3	0.025	0.423
13	Causality	TWAS	0.3	0.025	0.066
13	Causality	TWAS	0.3	0.025	0.598
13	Causality	TWAS	0.3	0.025	0.484
13	Causality	TWAS	0.3	0.025	0.096
13	Causality	TWAS	0.3	0.025	0.073
13	Causality	TWAS	0.3	0.025	0.578
13	Causality	TWAS	0.3	0.025	0.252
13	Causality	TWAS	0.3	0.025	0.401
13	Causality	TWAS	0.3	0.025	0.072
13	Causality	TWAS	0.3	0.025	0.403
13	Causality	TWAS	0.3	0.025	0.098
13	Causality	TWAS	0.3	0.025	0.17
13	Causality	TWAS	0.3	0.025	0.773
13	Causality	TWAS	0.3	0.025	0.298
13	Causality	TWAS	0.3	0.025	0.235
13	Causality	TWAS	0.3	0.025	0.245
13	Causality	TWAS	0.3	0.025	0.348
13	Causality	TWAS	0.3	0.025	0.195
13	Causality	TWAS	0.3	0.025	0.395
13	Causality	TWAS	0.3	0.025	0.167
13	Causality	TWAS	0.3	0.025	0.364
13	Causality	TWAS	0.3	0.025	0.508
13	Causality	TWAS	0.3	0.025	0.075
13	Causality	TWAS	0.3	0.025	0.018
13	Causality	TWAS	0.3	0.025	0.062
13	Causality	TWAS	0.3	0.025	0.363
13	Causality	TWAS	0.3	0.025	0.099
13	Causality	TWAS	0.3	0.025	0.11
13	Causality	TWAS	0.3	0.025	0.465
13	Causality	TWAS	0.3	0.025	0.137
13	Causality	TWAS	0.3	0.025	0.065
13	Causality	TWAS	0.3	0.025	0.231
13	Causality	TWAS	0.3	0.025	0.114
13	Causality	TWAS	0.3	0.025	0.286
13	Causality	TWAS	0.3	0.025	0.14
13	Causality	TWAS	0.3	0.025	0.111
13	Causality	TWAS	0.3	0.025	0.066
13	Causality	TWAS	0.3	0.025	0.287
13	Causality	TWAS	0.3	0.025	0.399
13	Causality	TWAS	0.3	0.025	0.134
13	Causality	EpiXcan	0.3	0.05	0.157
13	Causality	EpiXcan	0.3	0.05	0.639
13	Causality	EpiXcan	0.3	0.05	0.539
13	Causality	EpiXcan	0.3	0.05	0.489
13	Causality	EpiXcan	0.3	0.05	0.599
13	Causality	EpiXcan	0.3	0.05	0.446
13	Causality	EpiXcan	0.3	0.05	0.332
13	Causality	EpiXcan	0.3	0.05	0.285
13	Causality	EpiXcan	0.3	0.05	0.423
13	Causality	EpiXcan	0.3	0.05	0.253
13	Causality	EpiXcan	0.3	0.05	0.809
13	Causality	EpiXcan	0.3	0.05	0.671
13	Causality	EpiXcan	0.3	0.05	0.549
13	Causality	EpiXcan	0.3	0.05	0.896
13	Causality	EpiXcan	0.3	0.05	0.713
13	Causality	EpiXcan	0.3	0.05	0.184
13	Causality	EpiXcan	0.3	0.05	0.544
13	Causality	EpiXcan	0.3	0.05	0.777
13	Causality	EpiXcan	0.3	0.05	0.429
13	Causality	EpiXcan	0.3	0.05	0.363
13	Causality	EpiXcan	0.3	0.05	0.261
13	Causality	EpiXcan	0.3	0.05	0.921
13	Causality	EpiXcan	0.3	0.05	0.751
13	Causality	EpiXcan	0.3	0.05	0.621
13	Causality	EpiXcan	0.3	0.05	0.321
13	Causality	EpiXcan	0.3	0.05	0.298
13	Causality	EpiXcan	0.3	0.05	0.752
13	Causality	EpiXcan	0.3	0.05	0.343
13	Causality	EpiXcan	0.3	0.05	0.43
13	Causality	EpiXcan	0.3	0.05	0.674
13	Causality	EpiXcan	0.3	0.05	0.588
13	Causality	EpiXcan	0.3	0.05	0.69
13	Causality	EpiXcan	0.3	0.05	0.789
13	Causality	EpiXcan	0.3	0.05	0.357
13	Causality	EpiXcan	0.3	0.05	0.831
13	Causality	EpiXcan	0.3	0.05	0.184
13	Causality	EpiXcan	0.3	0.05	0.709
13	Causality	EpiXcan	0.3	0.05	0.402
13	Causality	EpiXcan	0.3	0.05	0.681
13	Causality	EpiXcan	0.3	0.05	0.379
13	Causality	EpiXcan	0.3	0.05	0.569
13	Causality	EpiXcan	0.3	0.05	0.235
13	Causality	EpiXcan	0.3	0.05	0.704
13	Causality	EpiXcan	0.3	0.05	0.379
13	Causality	EpiXcan	0.3	0.05	0.338
13	Causality	EpiXcan	0.3	0.05	0.597
13	Causality	EpiXcan	0.3	0.05	0.604
13	Causality	EpiXcan	0.3	0.05	0.606
13	Causality	EpiXcan	0.3	0.05	0.358
13	Causality	EpiXcan	0.3	0.05	0.733
13	Causality	EpiXcan	0.3	0.05	0.625
13	Causality	EpiXcan	0.3	0.05	0.491
13	Causality	EpiXcan	0.3	0.05	0.635
13	Causality	EpiXcan	0.3	0.05	0.511
13	Causality	EpiXcan	0.3	0.05	0.924
13	Causality	EpiXcan	0.3	0.05	0.718
13	Causality	EpiXcan	0.3	0.05	0.36
13	Causality	EpiXcan	0.3	0.05	0.555
13	Causality	EpiXcan	0.3	0.05	0.756
13	Causality	EpiXcan	0.3	0.05	0.587
13	Causality	EpiXcan	0.3	0.05	0.307
13	Causality	EpiXcan	0.3	0.05	0.597
13	Causality	EpiXcan	0.3	0.05	0.754
13	Causality	EpiXcan	0.3	0.05	0.587
13	Causality	EpiXcan	0.3	0.05	0.714
13	Causality	EpiXcan	0.3	0.05	0.179
13	Causality	EpiXcan	0.3	0.05	0.951
13	Causality	EpiXcan	0.3	0.05	0.72
13	Causality	EpiXcan	0.3	0.05	0.227
13	Causality	EpiXcan	0.3	0.05	0.88
13	Causality	EpiXcan	0.3	0.05	0.467
13	Causality	EpiXcan	0.3	0.05	0.627
13	Causality	EpiXcan	0.3	0.05	0.581
13	Causality	EpiXcan	0.3	0.05	0.789
13	Causality	EpiXcan	0.3	0.05	0.156
13	Causality	EpiXcan	0.3	0.05	0.074
13	Causality	EpiXcan	0.3	0.05	0.804
13	Causality	EpiXcan	0.3	0.05	0.398
13	Causality	EpiXcan	0.3	0.05	0.887
13	Causality	EpiXcan	0.3	0.05	0.834
13	Causality	EpiXcan	0.3	0.05	0.327
13	Causality	EpiXcan	0.3	0.05	0.833
13	Causality	EpiXcan	0.3	0.05	0.546
13	Causality	EpiXcan	0.3	0.05	0.88
13	Causality	EpiXcan	0.3	0.05	0.213
13	Causality	EpiXcan	0.3	0.05	0.676
13	Causality	EpiXcan	0.3	0.05	0.287
13	Causality	EpiXcan	0.3	0.05	0.263
13	Causality	EpiXcan	0.3	0.05	0.265
13	Causality	EpiXcan	0.3	0.05	0.818
13	Causality	EpiXcan	0.3	0.05	0.247
13	Causality	EpiXcan	0.3	0.05	0.539
13	Causality	EpiXcan	0.3	0.05	0.495
13	Causality	EpiXcan	0.3	0.05	0.669
13	Causality	EpiXcan	0.3	0.05	0.23
13	Causality	EpiXcan	0.3	0.05	0.223
13	Causality	EpiXcan	0.3	0.05	0.916
13	Causality	EpiXcan	0.3	0.05	0.902
13	Causality	EpiXcan	0.3	0.05	0.189
13	Causality	EpiXcan	0.3	0.05	0.263
13	Causality	TWAS	0.3	0.05	0.639
13	Causality	TWAS	0.3	0.05	0.292
13	Causality	TWAS	0.3	0.05	0.184
13	Causality	TWAS	0.3	0.05	0.642
13	Causality	TWAS	0.3	0.05	0.292
13	Causality	TWAS	0.3	0.05	0.435
13	Causality	TWAS	0.3	0.05	0.471
13	Causality	TWAS	0.3	0.05	0.703
13	Causality	TWAS	0.3	0.05	0.682
13	Causality	TWAS	0.3	0.05	0.211
13	Causality	TWAS	0.3	0.05	0.219
13	Causality	TWAS	0.3	0.05	0.16
13	Causality	TWAS	0.3	0.05	0.25
13	Causality	TWAS	0.3	0.05	0.525
13	Causality	TWAS	0.3	0.05	0.153
13	Causality	TWAS	0.3	0.05	0.471
13	Causality	TWAS	0.3	0.05	0.34
13	Causality	TWAS	0.3	0.05	0.788
13	Causality	TWAS	0.3	0.05	0.894
13	Causality	TWAS	0.3	0.05	0.51
13	Causality	TWAS	0.3	0.05	0.672
13	Causality	TWAS	0.3	0.05	0.49
13	Causality	TWAS	0.3	0.05	0.778
13	Causality	TWAS	0.3	0.05	0.693
13	Causality	TWAS	0.3	0.05	0.377
13	Causality	TWAS	0.3	0.05	0.534
13	Causality	TWAS	0.3	0.05	0.681
13	Causality	TWAS	0.3	0.05	0.55
13	Causality	TWAS	0.3	0.05	0.161
13	Causality	TWAS	0.3	0.05	0.153
13	Causality	TWAS	0.3	0.05	0.238
13	Causality	TWAS	0.3	0.05	0.667
13	Causality	TWAS	0.3	0.05	0.533
13	Causality	TWAS	0.3	0.05	0.814
13	Causality	TWAS	0.3	0.05	0.074
13	Causality	TWAS	0.3	0.05	0.684
13	Causality	TWAS	0.3	0.05	0.661
13	Causality	TWAS	0.3	0.05	0.625
13	Causality	TWAS	0.3	0.05	0.502
13	Causality	TWAS	0.3	0.05	0.512
13	Causality	TWAS	0.3	0.05	0.723
13	Causality	TWAS	0.3	0.05	0.538
13	Causality	TWAS	0.3	0.05	0.435
13	Causality	TWAS	0.3	0.05	0.49
13	Causality	TWAS	0.3	0.05	0.751
13	Causality	TWAS	0.3	0.05	0.548
13	Causality	TWAS	0.3	0.05	0.269
13	Causality	TWAS	0.3	0.05	0.346
13	Causality	TWAS	0.3	0.05	0.331
13	Causality	TWAS	0.3	0.05	0.702
13	Causality	TWAS	0.3	0.05	0.415
13	Causality	TWAS	0.3	0.05	0.668
13	Causality	TWAS	0.3	0.05	0.122
13	Causality	TWAS	0.3	0.05	0.773
13	Causality	TWAS	0.3	0.05	0.817
13	Causality	TWAS	0.3	0.05	0.305
13	Causality	TWAS	0.3	0.05	0.265
13	Causality	TWAS	0.3	0.05	0.597
13	Causality	TWAS	0.3	0.05	0.201
13	Causality	TWAS	0.3	0.05	0.353
13	Causality	TWAS	0.3	0.05	0.174
13	Causality	TWAS	0.3	0.05	0.766
13	Causality	TWAS	0.3	0.05	0.149
13	Causality	TWAS	0.3	0.05	0.445
13	Causality	TWAS	0.3	0.05	0.254
13	Causality	TWAS	0.3	0.05	0.257
13	Causality	TWAS	0.3	0.05	0.567
13	Causality	TWAS	0.3	0.05	0.357
13	Causality	TWAS	0.3	0.05	0.242
13	Causality	TWAS	0.3	0.05	0.587
13	Causality	TWAS	0.3	0.05	0.245
13	Causality	TWAS	0.3	0.05	0.333
13	Causality	TWAS	0.3	0.05	0.434
13	Causality	TWAS	0.3	0.05	0.652
13	Causality	TWAS	0.3	0.05	0.509
13	Causality	TWAS	0.3	0.05	0.602
13	Causality	TWAS	0.3	0.05	0.626
13	Causality	TWAS	0.3	0.05	0.17
13	Causality	TWAS	0.3	0.05	0.518
13	Causality	TWAS	0.3	0.05	0.83
13	Causality	TWAS	0.3	0.05	0.344
13	Causality	TWAS	0.3	0.05	0.128
13	Causality	TWAS	0.3	0.05	0.26
13	Causality	TWAS	0.3	0.05	0.366
13	Causality	TWAS	0.3	0.05	0.152
13	Causality	TWAS	0.3	0.05	0.229
13	Causality	TWAS	0.3	0.05	0.809
13	Causality	TWAS	0.3	0.05	0.865
13	Causality	TWAS	0.3	0.05	0.81
13	Causality	TWAS	0.3	0.05	0.678
13	Causality	TWAS	0.3	0.05	0.743
13	Causality	TWAS	0.3	0.05	0.302
13	Causality	TWAS	0.3	0.05	0.881
13	Causality	TWAS	0.3	0.05	0.629
13	Causality	TWAS	0.3	0.05	0.22
13	Causality	TWAS	0.3	0.05	0.84
13	Causality	TWAS	0.3	0.05	0.442
13	Causality	TWAS	0.3	0.05	0.791
13	Causality	TWAS	0.3	0.05	0.523
13	Causality	TWAS	0.3	0.05	0.732
4	Causality	EpiXcan	0.1	0.005	0.034
4	Causality	EpiXcan	0.1	0.005	0
4	Causality	EpiXcan	0.1	0.005	0.073
4	Causality	EpiXcan	0.1	0.005	0.003
4	Causality	EpiXcan	0.1	0.005	0.02
4	Causality	EpiXcan	0.1	0.005	0.047
4	Causality	EpiXcan	0.1	0.005	0.001
4	Causality	EpiXcan	0.1	0.005	0.001
4	Causality	EpiXcan	0.1	0.005	0.135
4	Causality	EpiXcan	0.1	0.005	0.004
4	Causality	EpiXcan	0.1	0.005	0.093
4	Causality	EpiXcan	0.1	0.005	0.005
4	Causality	EpiXcan	0.1	0.005	0.001
4	Causality	EpiXcan	0.1	0.005	0.004
4	Causality	EpiXcan	0.1	0.005	0.015
4	Causality	EpiXcan	0.1	0.005	0
4	Causality	EpiXcan	0.1	0.005	0.002
4	Causality	EpiXcan	0.1	0.005	0.233
4	Causality	EpiXcan	0.1	0.005	0.098
4	Causality	EpiXcan	0.1	0.005	0.04
4	Causality	EpiXcan	0.1	0.005	0.022
4	Causality	EpiXcan	0.1	0.005	0.002
4	Causality	EpiXcan	0.1	0.005	0.043
4	Causality	EpiXcan	0.1	0.005	0.001
4	Causality	EpiXcan	0.1	0.005	0
4	Causality	EpiXcan	0.1	0.005	0.042
4	Causality	EpiXcan	0.1	0.005	0
4	Causality	EpiXcan	0.1	0.005	0.007
4	Causality	EpiXcan	0.1	0.005	0.004
4	Causality	EpiXcan	0.1	0.005	0.017
4	Causality	EpiXcan	0.1	0.005	0.011
4	Causality	EpiXcan	0.1	0.005	0.597
4	Causality	EpiXcan	0.1	0.005	0
4	Causality	EpiXcan	0.1	0.005	0
4	Causality	EpiXcan	0.1	0.005	0.001
4	Causality	EpiXcan	0.1	0.005	0.062
4	Causality	EpiXcan	0.1	0.005	0.016
4	Causality	EpiXcan	0.1	0.005	0.007
4	Causality	EpiXcan	0.1	0.005	0.013
4	Causality	EpiXcan	0.1	0.005	0.009
4	Causality	EpiXcan	0.1	0.005	0.002
4	Causality	EpiXcan	0.1	0.005	0.009
4	Causality	EpiXcan	0.1	0.005	0.005
4	Causality	EpiXcan	0.1	0.005	0.002
4	Causality	EpiXcan	0.1	0.005	0.076
4	Causality	EpiXcan	0.1	0.005	0.039
4	Causality	EpiXcan	0.1	0.005	0.001
4	Causality	EpiXcan	0.1	0.005	0.004
4	Causality	EpiXcan	0.1	0.005	0.001
4	Causality	EpiXcan	0.1	0.005	0.009
4	Causality	EpiXcan	0.1	0.005	0.033
4	Causality	EpiXcan	0.1	0.005	0.002
4	Causality	EpiXcan	0.1	0.005	0.003
4	Causality	EpiXcan	0.1	0.005	0.001
4	Causality	EpiXcan	0.1	0.005	0.08
4	Causality	EpiXcan	0.1	0.005	0.025
4	Causality	EpiXcan	0.1	0.005	0.006
4	Causality	EpiXcan	0.1	0.005	0.002
4	Causality	EpiXcan	0.1	0.005	0.017
4	Causality	EpiXcan	0.1	0.005	0.005
4	Causality	EpiXcan	0.1	0.005	0.004
4	Causality	EpiXcan	0.1	0.005	0.001
4	Causality	EpiXcan	0.1	0.005	0.026
4	Causality	EpiXcan	0.1	0.005	0.009
4	Causality	EpiXcan	0.1	0.005	0
4	Causality	EpiXcan	0.1	0.005	0.004
4	Causality	EpiXcan	0.1	0.005	0.061
4	Causality	EpiXcan	0.1	0.005	0.022
4	Causality	EpiXcan	0.1	0.005	0.07
4	Causality	EpiXcan	0.1	0.005	0.045
4	Causality	EpiXcan	0.1	0.005	0.008
4	Causality	EpiXcan	0.1	0.005	0.009
4	Causality	EpiXcan	0.1	0.005	0
4	Causality	EpiXcan	0.1	0.005	0.007
4	Causality	EpiXcan	0.1	0.005	0.001
4	Causality	EpiXcan	0.1	0.005	0.004
4	Causality	EpiXcan	0.1	0.005	0.003
4	Causality	EpiXcan	0.1	0.005	0.002
4	Causality	EpiXcan	0.1	0.005	0.024
4	Causality	EpiXcan	0.1	0.005	0.001
4	Causality	EpiXcan	0.1	0.005	0
4	Causality	EpiXcan	0.1	0.005	0
4	Causality	EpiXcan	0.1	0.005	8.148
4	Causality	EpiXcan	0.1	0.005	0.092
4	Causality	EpiXcan	0.1	0.005	0.002
4	Causality	EpiXcan	0.1	0.005	0.001
4	Causality	EpiXcan	0.1	0.005	0.16
4	Causality	EpiXcan	0.1	0.005	0.003
4	Causality	EpiXcan	0.1	0.005	0.059
4	Causality	EpiXcan	0.1	0.005	0.003
4	Causality	EpiXcan	0.1	0.005	0.008
4	Causality	EpiXcan	0.1	0.005	0.007
4	Causality	EpiXcan	0.1	0.005	0.034
4	Causality	EpiXcan	0.1	0.005	0.008
4	Causality	EpiXcan	0.1	0.005	0.001
4	Causality	EpiXcan	0.1	0.005	0.013
4	Causality	EpiXcan	0.1	0.005	0.004
4	Causality	EpiXcan	0.1	0.005	0
4	Causality	EpiXcan	0.1	0.005	0.017
4	Causality	EpiXcan	0.1	0.005	0.013
4	Causality	TWAS	0.1	0.005	0.074
4	Causality	TWAS	0.1	0.005	0
4	Causality	TWAS	0.1	0.005	0.013
4	Causality	TWAS	0.1	0.005	0.109
4	Causality	TWAS	0.1	0.005	0.002
4	Causality	TWAS	0.1	0.005	0.577
4	Causality	TWAS	0.1	0.005	0.007
4	Causality	TWAS	0.1	0.005	6.58
4	Causality	TWAS	0.1	0.005	0.054
4	Causality	TWAS	0.1	0.005	0
4	Causality	TWAS	0.1	0.005	0.017
4	Causality	TWAS	0.1	0.005	0.008
4	Causality	TWAS	0.1	0.005	0
4	Causality	TWAS	0.1	0.005	0.001
4	Causality	TWAS	0.1	0.005	0.012
4	Causality	TWAS	0.1	0.005	0.013
4	Causality	TWAS	0.1	0.005	0.003
4	Causality	TWAS	0.1	0.005	0.012
4	Causality	TWAS	0.1	0.005	0.003
4	Causality	TWAS	0.1	0.005	0.043
4	Causality	TWAS	0.1	0.005	0.069
4	Causality	TWAS	0.1	0.005	0.008
4	Causality	TWAS	0.1	0.005	0.007
4	Causality	TWAS	0.1	0.005	0.094
4	Causality	TWAS	0.1	0.005	0.008
4	Causality	TWAS	0.1	0.005	0
4	Causality	TWAS	0.1	0.005	0.008
4	Causality	TWAS	0.1	0.005	8.022
4	Causality	TWAS	0.1	0.005	0.065
4	Causality	TWAS	0.1	0.005	0.001
4	Causality	TWAS	0.1	0.005	0.009
4	Causality	TWAS	0.1	0.005	0.003
4	Causality	TWAS	0.1	0.005	0.001
4	Causality	TWAS	0.1	0.005	0.001
4	Causality	TWAS	0.1	0.005	0.002
4	Causality	TWAS	0.1	0.005	0.002
4	Causality	TWAS	0.1	0.005	0.021
4	Causality	TWAS	0.1	0.005	0.001
4	Causality	TWAS	0.1	0.005	0.011
4	Causality	TWAS	0.1	0.005	0.001
4	Causality	TWAS	0.1	0.005	0.075
4	Causality	TWAS	0.1	0.005	0.031
4	Causality	TWAS	0.1	0.005	0.009
4	Causality	TWAS	0.1	0.005	0.035
4	Causality	TWAS	0.1	0.005	0.039
4	Causality	TWAS	0.1	0.005	0.002
4	Causality	TWAS	0.1	0.005	0.007
4	Causality	TWAS	0.1	0.005	0.02
4	Causality	TWAS	0.1	0.005	0
4	Causality	TWAS	0.1	0.005	0
4	Causality	TWAS	0.1	0.005	0.005
4	Causality	TWAS	0.1	0.005	0.004
4	Causality	TWAS	0.1	0.005	0.004
4	Causality	TWAS	0.1	0.005	0.02
4	Causality	TWAS	0.1	0.005	0.001
4	Causality	TWAS	0.1	0.005	0.033
4	Causality	TWAS	0.1	0.005	0.004
4	Causality	TWAS	0.1	0.005	0.012
4	Causality	TWAS	0.1	0.005	0.005
4	Causality	TWAS	0.1	0.005	0.002
4	Causality	TWAS	0.1	0.005	0
4	Causality	TWAS	0.1	0.005	0.019
4	Causality	TWAS	0.1	0.005	0.016
4	Causality	TWAS	0.1	0.005	0.155
4	Causality	TWAS	0.1	0.005	0
4	Causality	TWAS	0.1	0.005	0.009
4	Causality	TWAS	0.1	0.005	0.002
4	Causality	TWAS	0.1	0.005	0.019
4	Causality	TWAS	0.1	0.005	0
4	Causality	TWAS	0.1	0.005	0.061
4	Causality	TWAS	0.1	0.005	0
4	Causality	TWAS	0.1	0.005	0.004
4	Causality	TWAS	0.1	0.005	0.003
4	Causality	TWAS	0.1	0.005	0.001
4	Causality	TWAS	0.1	0.005	0
4	Causality	TWAS	0.1	0.005	0.229
4	Causality	TWAS	0.1	0.005	0.015
4	Causality	TWAS	0.1	0.005	0.011
4	Causality	TWAS	0.1	0.005	0.088
4	Causality	TWAS	0.1	0.005	0.074
4	Causality	TWAS	0.1	0.005	0.001
4	Causality	TWAS	0.1	0.005	0.001
4	Causality	TWAS	0.1	0.005	0.013
4	Causality	TWAS	0.1	0.005	0.004
4	Causality	TWAS	0.1	0.005	0.002
4	Causality	TWAS	0.1	0.005	0.044
4	Causality	TWAS	0.1	0.005	0.027
4	Causality	TWAS	0.1	0.005	0.001
4	Causality	TWAS	0.1	0.005	0.001
4	Causality	TWAS	0.1	0.005	0.003
4	Causality	TWAS	0.1	0.005	0.004
4	Causality	TWAS	0.1	0.005	0.002
4	Causality	TWAS	0.1	0.005	0.038
4	Causality	TWAS	0.1	0.005	0.001
4	Causality	TWAS	0.1	0.005	0.037
4	Causality	TWAS	0.1	0.005	0.003
4	Causality	TWAS	0.1	0.005	0.003
4	Causality	TWAS	0.1	0.005	0.046
4	Causality	TWAS	0.1	0.005	0.025
4	Causality	TWAS	0.1	0.005	0.002
4	Causality	EpiXcan	0.1	0.01	0.009
4	Causality	EpiXcan	0.1	0.01	0.018
4	Causality	EpiXcan	0.1	0.01	0.143
4	Causality	EpiXcan	0.1	0.01	0.007
4	Causality	EpiXcan	0.1	0.01	0.101
4	Causality	EpiXcan	0.1	0.01	0.004
4	Causality	EpiXcan	0.1	0.01	0.006
4	Causality	EpiXcan	0.1	0.01	0.751
4	Causality	EpiXcan	0.1	0.01	0.091
4	Causality	EpiXcan	0.1	0.01	0.01
4	Causality	EpiXcan	0.1	0.01	0.003
4	Causality	EpiXcan	0.1	0.01	0.028
4	Causality	EpiXcan	0.1	0.01	0.04
4	Causality	EpiXcan	0.1	0.01	0.003
4	Causality	EpiXcan	0.1	0.01	0.002
4	Causality	EpiXcan	0.1	0.01	0.049
4	Causality	EpiXcan	0.1	0.01	0.051
4	Causality	EpiXcan	0.1	0.01	0.013
4	Causality	EpiXcan	0.1	0.01	0.004
4	Causality	EpiXcan	0.1	0.01	0.044
4	Causality	EpiXcan	0.1	0.01	0.039
4	Causality	EpiXcan	0.1	0.01	0.06
4	Causality	EpiXcan	0.1	0.01	0.001
4	Causality	EpiXcan	0.1	0.01	0.41
4	Causality	EpiXcan	0.1	0.01	0.046
4	Causality	EpiXcan	0.1	0.01	0.027
4	Causality	EpiXcan	0.1	0.01	0.018
4	Causality	EpiXcan	0.1	0.01	0.041
4	Causality	EpiXcan	0.1	0.01	0.013
4	Causality	EpiXcan	0.1	0.01	0.021
4	Causality	EpiXcan	0.1	0.01	0.003
4	Causality	EpiXcan	0.1	0.01	0.012
4	Causality	EpiXcan	0.1	0.01	0
4	Causality	EpiXcan	0.1	0.01	0.181
4	Causality	EpiXcan	0.1	0.01	0.004
4	Causality	EpiXcan	0.1	0.01	0.083
4	Causality	EpiXcan	0.1	0.01	0.006
4	Causality	EpiXcan	0.1	0.01	0.004
4	Causality	EpiXcan	0.1	0.01	0.016
4	Causality	EpiXcan	0.1	0.01	0.014
4	Causality	EpiXcan	0.1	0.01	0.003
4	Causality	EpiXcan	0.1	0.01	0
4	Causality	EpiXcan	0.1	0.01	0.244
4	Causality	EpiXcan	0.1	0.01	0.001
4	Causality	EpiXcan	0.1	0.01	0.004
4	Causality	EpiXcan	0.1	0.01	0
4	Causality	EpiXcan	0.1	0.01	0.122
4	Causality	EpiXcan	0.1	0.01	0.009
4	Causality	EpiXcan	0.1	0.01	0
4	Causality	EpiXcan	0.1	0.01	0.014
4	Causality	EpiXcan	0.1	0.01	0.024
4	Causality	EpiXcan	0.1	0.01	0.001
4	Causality	EpiXcan	0.1	0.01	0.028
4	Causality	EpiXcan	0.1	0.01	0
4	Causality	EpiXcan	0.1	0.01	0.014
4	Causality	EpiXcan	0.1	0.01	0.065
4	Causality	EpiXcan	0.1	0.01	0.136
4	Causality	EpiXcan	0.1	0.01	0.044
4	Causality	EpiXcan	0.1	0.01	0.015
4	Causality	EpiXcan	0.1	0.01	0.002
4	Causality	EpiXcan	0.1	0.01	0.009
4	Causality	EpiXcan	0.1	0.01	0.002
4	Causality	EpiXcan	0.1	0.01	0.003
4	Causality	EpiXcan	0.1	0.01	0.068
4	Causality	EpiXcan	0.1	0.01	0.013
4	Causality	EpiXcan	0.1	0.01	0.005
4	Causality	EpiXcan	0.1	0.01	0.007
4	Causality	EpiXcan	0.1	0.01	0.009
4	Causality	EpiXcan	0.1	0.01	0.018
4	Causality	EpiXcan	0.1	0.01	0.002
4	Causality	EpiXcan	0.1	0.01	0.004
4	Causality	EpiXcan	0.1	0.01	0.004
4	Causality	EpiXcan	0.1	0.01	0.038
4	Causality	EpiXcan	0.1	0.01	0.089
4	Causality	EpiXcan	0.1	0.01	0.002
4	Causality	EpiXcan	0.1	0.01	0.223
4	Causality	EpiXcan	0.1	0.01	0.003
4	Causality	EpiXcan	0.1	0.01	0.114
4	Causality	EpiXcan	0.1	0.01	0.182
4	Causality	EpiXcan	0.1	0.01	0.01
4	Causality	EpiXcan	0.1	0.01	0.1
4	Causality	EpiXcan	0.1	0.01	0.047
4	Causality	EpiXcan	0.1	0.01	0.006
4	Causality	EpiXcan	0.1	0.01	0.005
4	Causality	EpiXcan	0.1	0.01	0.008
4	Causality	EpiXcan	0.1	0.01	0.009
4	Causality	EpiXcan	0.1	0.01	0.016
4	Causality	EpiXcan	0.1	0.01	0.015
4	Causality	EpiXcan	0.1	0.01	0
4	Causality	EpiXcan	0.1	0.01	0.011
4	Causality	EpiXcan	0.1	0.01	0
4	Causality	EpiXcan	0.1	0.01	0.013
4	Causality	EpiXcan	0.1	0.01	0.001
4	Causality	EpiXcan	0.1	0.01	0.001
4	Causality	EpiXcan	0.1	0.01	0.046
4	Causality	EpiXcan	0.1	0.01	0.066
4	Causality	EpiXcan	0.1	0.01	0.055
4	Causality	EpiXcan	0.1	0.01	0.007
4	Causality	EpiXcan	0.1	0.01	0.014
4	Causality	EpiXcan	0.1	0.01	0.003
4	Causality	TWAS	0.1	0.01	0.006
4	Causality	TWAS	0.1	0.01	0.002
4	Causality	TWAS	0.1	0.01	0.001
4	Causality	TWAS	0.1	0.01	0.131
4	Causality	TWAS	0.1	0.01	0
4	Causality	TWAS	0.1	0.01	0.066
4	Causality	TWAS	0.1	0.01	0.042
4	Causality	TWAS	0.1	0.01	0.01
4	Causality	TWAS	0.1	0.01	0.005
4	Causality	TWAS	0.1	0.01	0.053
4	Causality	TWAS	0.1	0.01	0.214
4	Causality	TWAS	0.1	0.01	0.007
4	Causality	TWAS	0.1	0.01	0.005
4	Causality	TWAS	0.1	0.01	0.014
4	Causality	TWAS	0.1	0.01	0.011
4	Causality	TWAS	0.1	0.01	0.004
4	Causality	TWAS	0.1	0.01	0.001
4	Causality	TWAS	0.1	0.01	0.006
4	Causality	TWAS	0.1	0.01	0.108
4	Causality	TWAS	0.1	0.01	0.004
4	Causality	TWAS	0.1	0.01	0.002
4	Causality	TWAS	0.1	0.01	0
4	Causality	TWAS	0.1	0.01	0.041
4	Causality	TWAS	0.1	0.01	0.02
4	Causality	TWAS	0.1	0.01	0.383
4	Causality	TWAS	0.1	0.01	0.067
4	Causality	TWAS	0.1	0.01	0.009
4	Causality	TWAS	0.1	0.01	0.697
4	Causality	TWAS	0.1	0.01	0.003
4	Causality	TWAS	0.1	0.01	0.003
4	Causality	TWAS	0.1	0.01	0.005
4	Causality	TWAS	0.1	0.01	0.005
4	Causality	TWAS	0.1	0.01	0.083
4	Causality	TWAS	0.1	0.01	0.002
4	Causality	TWAS	0.1	0.01	0.021
4	Causality	TWAS	0.1	0.01	0.005
4	Causality	TWAS	0.1	0.01	0.032
4	Causality	TWAS	0.1	0.01	0.077
4	Causality	TWAS	0.1	0.01	0.02
4	Causality	TWAS	0.1	0.01	0.002
4	Causality	TWAS	0.1	0.01	0.142
4	Causality	TWAS	0.1	0.01	0.002
4	Causality	TWAS	0.1	0.01	0
4	Causality	TWAS	0.1	0.01	0.006
4	Causality	TWAS	0.1	0.01	0.008
4	Causality	TWAS	0.1	0.01	0.054
4	Causality	TWAS	0.1	0.01	0.045
4	Causality	TWAS	0.1	0.01	0
4	Causality	TWAS	0.1	0.01	0.035
4	Causality	TWAS	0.1	0.01	0.02
4	Causality	TWAS	0.1	0.01	0.061
4	Causality	TWAS	0.1	0.01	0.028
4	Causality	TWAS	0.1	0.01	0.007
4	Causality	TWAS	0.1	0.01	0.001
4	Causality	TWAS	0.1	0.01	0.007
4	Causality	TWAS	0.1	0.01	0
4	Causality	TWAS	0.1	0.01	0
4	Causality	TWAS	0.1	0.01	0.006
4	Causality	TWAS	0.1	0.01	0.014
4	Causality	TWAS	0.1	0.01	0.018
4	Causality	TWAS	0.1	0.01	0.006
4	Causality	TWAS	0.1	0.01	0.073
4	Causality	TWAS	0.1	0.01	0.008
4	Causality	TWAS	0.1	0.01	0.003
4	Causality	TWAS	0.1	0.01	0.012
4	Causality	TWAS	0.1	0.01	0.075
4	Causality	TWAS	0.1	0.01	0.026
4	Causality	TWAS	0.1	0.01	0.026
4	Causality	TWAS	0.1	0.01	0.01
4	Causality	TWAS	0.1	0.01	0.028
4	Causality	TWAS	0.1	0.01	0.107
4	Causality	TWAS	0.1	0.01	0.004
4	Causality	TWAS	0.1	0.01	0.004
4	Causality	TWAS	0.1	0.01	0.123
4	Causality	TWAS	0.1	0.01	0.002
4	Causality	TWAS	0.1	0.01	0.016
4	Causality	TWAS	0.1	0.01	0.003
4	Causality	TWAS	0.1	0.01	0.049
4	Causality	TWAS	0.1	0.01	0.005
4	Causality	TWAS	0.1	0.01	0
4	Causality	TWAS	0.1	0.01	0.008
4	Causality	TWAS	0.1	0.01	0.014
4	Causality	TWAS	0.1	0.01	0
4	Causality	TWAS	0.1	0.01	0.133
4	Causality	TWAS	0.1	0.01	0
4	Causality	TWAS	0.1	0.01	0.112
4	Causality	TWAS	0.1	0.01	0.017
4	Causality	TWAS	0.1	0.01	0.035
4	Causality	TWAS	0.1	0.01	0.005
4	Causality	TWAS	0.1	0.01	0.048
4	Causality	TWAS	0.1	0.01	0.013
4	Causality	TWAS	0.1	0.01	0.004
4	Causality	TWAS	0.1	0.01	0.008
4	Causality	TWAS	0.1	0.01	0.014
4	Causality	TWAS	0.1	0.01	0.004
4	Causality	TWAS	0.1	0.01	0.012
4	Causality	TWAS	0.1	0.01	0.001
4	Causality	TWAS	0.1	0.01	0.187
4	Causality	TWAS	0.1	0.01	0.068
[truncated: 2,801 more rows]

## Sheet: SuppFigure2
Num_Genes	Genetic_Model	Estimate_Model	Expression_Heritability	Trait_Heritability	Power
13	Causality	EpiXcan	0.025	0.05	0.353
13	Causality	EpiXcan	0.025	0.05	0.075
13	Causality	EpiXcan	0.025	0.05	0.039
13	Causality	EpiXcan	0.025	0.05	0.257
13	Causality	EpiXcan	0.025	0.05	0.037
13	Causality	EpiXcan	0.025	0.05	0.015
13	Causality	EpiXcan	0.025	0.05	0.079
13	Causality	EpiXcan	0.025	0.05	0.081
13	Causality	EpiXcan	0.025	0.05	0.08
13	Causality	EpiXcan	0.025	0.05	0.007
13	Causality	EpiXcan	0.025	0.05	0.007
13	Causality	EpiXcan	0.025	0.05	0.033
13	Causality	EpiXcan	0.025	0.05	0.01
13	Causality	EpiXcan	0.025	0.05	0.413
13	Causality	EpiXcan	0.025	0.05	0.079
13	Causality	EpiXcan	0.025	0.05	0.022
13	Causality	EpiXcan	0.025	0.05	0.099
13	Causality	EpiXcan	0.025	0.05	0.024
13	Causality	EpiXcan	0.025	0.05	0.065
13	Causality	EpiXcan	0.025	0.05	0.163
13	Causality	EpiXcan	0.025	0.05	0.361
13	Causality	EpiXcan	0.025	0.05	0.241
13	Causality	EpiXcan	0.025	0.05	0.037
13	Causality	EpiXcan	0.025	0.05	0.138
13	Causality	EpiXcan	0.025	0.05	0.018
13	Causality	EpiXcan	0.025	0.05	0.203
13	Causality	EpiXcan	0.025	0.05	0.017
13	Causality	EpiXcan	0.025	0.05	0.006
13	Causality	EpiXcan	0.025	0.05	0.038
13	Causality	EpiXcan	0.025	0.05	0.191
13	Causality	EpiXcan	0.025	0.05	0.038
13	Causality	EpiXcan	0.025	0.05	0.042
13	Causality	EpiXcan	0.025	0.05	0.124
13	Causality	EpiXcan	0.025	0.05	0.049
13	Causality	EpiXcan	0.025	0.05	0.036
13	Causality	EpiXcan	0.025	0.05	0.059
13	Causality	EpiXcan	0.025	0.05	0.038
13	Causality	EpiXcan	0.025	0.05	0.033
13	Causality	EpiXcan	0.025	0.05	0.16
13	Causality	EpiXcan	0.025	0.05	0.077
13	Causality	EpiXcan	0.025	0.05	0.011
13	Causality	EpiXcan	0.025	0.05	0.096
13	Causality	EpiXcan	0.025	0.05	0.108
13	Causality	EpiXcan	0.025	0.05	0.062
13	Causality	EpiXcan	0.025	0.05	0.217
13	Causality	EpiXcan	0.025	0.05	0.14
13	Causality	EpiXcan	0.025	0.05	0.067
13	Causality	EpiXcan	0.025	0.05	0.02
13	Causality	EpiXcan	0.025	0.05	0.062
13	Causality	EpiXcan	0.025	0.05	0.06
13	Causality	EpiXcan	0.025	0.05	0.1
13	Causality	EpiXcan	0.025	0.05	0.012
13	Causality	EpiXcan	0.025	0.05	0.087
13	Causality	EpiXcan	0.025	0.05	0.052
13	Causality	EpiXcan	0.025	0.05	0.152
13	Causality	EpiXcan	0.025	0.05	0.021
13	Causality	EpiXcan	0.025	0.05	0.121
13	Causality	EpiXcan	0.025	0.05	0.023
13	Causality	EpiXcan	0.025	0.05	0.199
13	Causality	EpiXcan	0.025	0.05	0.087
13	Causality	EpiXcan	0.025	0.05	0.011
13	Causality	EpiXcan	0.025	0.05	0.056
13	Causality	EpiXcan	0.025	0.05	0.062
13	Causality	EpiXcan	0.025	0.05	0.046
13	Causality	EpiXcan	0.025	0.05	0.009
13	Causality	EpiXcan	0.025	0.05	0.011
13	Causality	EpiXcan	0.025	0.05	0.044
13	Causality	EpiXcan	0.025	0.05	0.026
13	Causality	EpiXcan	0.025	0.05	0.133
13	Causality	EpiXcan	0.025	0.05	0.016
13	Causality	EpiXcan	0.025	0.05	0.31
13	Causality	EpiXcan	0.025	0.05	0.037
13	Causality	EpiXcan	0.025	0.05	0.044
13	Causality	EpiXcan	0.025	0.05	0.018
13	Causality	EpiXcan	0.025	0.05	0.126
13	Causality	EpiXcan	0.025	0.05	0.133
13	Causality	EpiXcan	0.025	0.05	0.053
13	Causality	EpiXcan	0.025	0.05	0.085
13	Causality	EpiXcan	0.025	0.05	0.077
13	Causality	EpiXcan	0.025	0.05	0.078
13	Causality	EpiXcan	0.025	0.05	0.047
13	Causality	EpiXcan	0.025	0.05	0.161
13	Causality	EpiXcan	0.025	0.05	0.146
13	Causality	EpiXcan	0.025	0.05	0.086
13	Causality	EpiXcan	0.025	0.05	0.067
13	Causality	EpiXcan	0.025	0.05	0.035
13	Causality	EpiXcan	0.025	0.05	0.055
13	Causality	EpiXcan	0.025	0.05	0.156
13	Causality	EpiXcan	0.025	0.05	0.104
13	Causality	EpiXcan	0.025	0.05	0.099
13	Causality	EpiXcan	0.025	0.05	0.046
13	Causality	EpiXcan	0.025	0.05	0.38
13	Causality	EpiXcan	0.025	0.05	0.081
13	Causality	EpiXcan	0.025	0.05	0.092
13	Causality	EpiXcan	0.025	0.05	0.032
13	Causality	EpiXcan	0.025	0.05	0.014
13	Causality	EpiXcan	0.025	0.05	0.074
13	Causality	EpiXcan	0.025	0.05	0.031
13	Causality	EpiXcan	0.025	0.05	0.127
13	Causality	EpiXcan	0.025	0.05	0.057
13	Causality	TWAS	0.025	0.05	0.028
13	Causality	TWAS	0.025	0.05	0.01
13	Causality	TWAS	0.025	0.05	0.018
13	Causality	TWAS	0.025	0.05	0.016
13	Causality	TWAS	0.025	0.05	0.115
13	Causality	TWAS	0.025	0.05	0.015
13	Causality	TWAS	0.025	0.05	0.058
13	Causality	TWAS	0.025	0.05	0.091
13	Causality	TWAS	0.025	0.05	0.067
13	Causality	TWAS	0.025	0.05	0.101
13	Causality	TWAS	0.025	0.05	0.01
13	Causality	TWAS	0.025	0.05	0.018
13	Causality	TWAS	0.025	0.05	0.029
13	Causality	TWAS	0.025	0.05	0.025
13	Causality	TWAS	0.025	0.05	0.058
13	Causality	TWAS	0.025	0.05	0.024
13	Causality	TWAS	0.025	0.05	0.035
13	Causality	TWAS	0.025	0.05	0.026
13	Causality	TWAS	0.025	0.05	0.081
13	Causality	TWAS	0.025	0.05	0.042
13	Causality	TWAS	0.025	0.05	0.008
13	Causality	TWAS	0.025	0.05	0.062
13	Causality	TWAS	0.025	0.05	0.013
13	Causality	TWAS	0.025	0.05	0.062
13	Causality	TWAS	0.025	0.05	0.023
13	Causality	TWAS	0.025	0.05	0.021
13	Causality	TWAS	0.025	0.05	0.023
13	Causality	TWAS	0.025	0.05	0.042
13	Causality	TWAS	0.025	0.05	0.01
13	Causality	TWAS	0.025	0.05	0.198
13	Causality	TWAS	0.025	0.05	0.009
13	Causality	TWAS	0.025	0.05	0.04
13	Causality	TWAS	0.025	0.05	0.005
13	Causality	TWAS	0.025	0.05	0.004
13	Causality	TWAS	0.025	0.05	0.058
13	Causality	TWAS	0.025	0.05	0.036
13	Causality	TWAS	0.025	0.05	0.023
13	Causality	TWAS	0.025	0.05	0.03
13	Causality	TWAS	0.025	0.05	0.008
13	Causality	TWAS	0.025	0.05	0.004
13	Causality	TWAS	0.025	0.05	0.03
13	Causality	TWAS	0.025	0.05	0.009
13	Causality	TWAS	0.025	0.05	0.02
13	Causality	TWAS	0.025	0.05	0.003
13	Causality	TWAS	0.025	0.05	0.057
13	Causality	TWAS	0.025	0.05	0.001
13	Causality	TWAS	0.025	0.05	0.031
13	Causality	TWAS	0.025	0.05	0.007
13	Causality	TWAS	0.025	0.05	0.005
13	Causality	TWAS	0.025	0.05	0.056
13	Causality	TWAS	0.025	0.05	0.046
13	Causality	TWAS	0.025	0.05	0.084
13	Causality	TWAS	0.025	0.05	0.021
13	Causality	TWAS	0.025	0.05	0.026
13	Causality	TWAS	0.025	0.05	0.02
13	Causality	TWAS	0.025	0.05	0.011
13	Causality	TWAS	0.025	0.05	0.049
13	Causality	TWAS	0.025	0.05	0.01
13	Causality	TWAS	0.025	0.05	0.062
13	Causality	TWAS	0.025	0.05	0.048
13	Causality	TWAS	0.025	0.05	0.018
13	Causality	TWAS	0.025	0.05	0.018
13	Causality	TWAS	0.025	0.05	0.006
13	Causality	TWAS	0.025	0.05	0.205
13	Causality	TWAS	0.025	0.05	0.003
13	Causality	TWAS	0.025	0.05	0.034
13	Causality	TWAS	0.025	0.05	0.006
13	Causality	TWAS	0.025	0.05	0.014
13	Causality	TWAS	0.025	0.05	0.004
13	Causality	TWAS	0.025	0.05	0.014
13	Causality	TWAS	0.025	0.05	0.049
13	Causality	TWAS	0.025	0.05	0.009
13	Causality	TWAS	0.025	0.05	0.144
13	Causality	TWAS	0.025	0.05	0.061
13	Causality	TWAS	0.025	0.05	0.031
13	Causality	TWAS	0.025	0.05	0.036
13	Causality	TWAS	0.025	0.05	0.021
13	Causality	TWAS	0.025	0.05	0.075
13	Causality	TWAS	0.025	0.05	0.025
13	Causality	TWAS	0.025	0.05	0.002
13	Causality	TWAS	0.025	0.05	0.02
13	Causality	TWAS	0.025	0.05	0.053
13	Causality	TWAS	0.025	0.05	0.058
13	Causality	TWAS	0.025	0.05	0.08
13	Causality	TWAS	0.025	0.05	0.149
13	Causality	TWAS	0.025	0.05	0.004
13	Causality	TWAS	0.025	0.05	0.04
13	Causality	TWAS	0.025	0.05	0.044
13	Causality	TWAS	0.025	0.05	0.035
13	Causality	TWAS	0.025	0.05	0.018
13	Causality	TWAS	0.025	0.05	0.064
13	Causality	TWAS	0.025	0.05	0.105
13	Causality	TWAS	0.025	0.05	0.045
13	Causality	TWAS	0.025	0.05	0.017
13	Causality	TWAS	0.025	0.05	0.004
13	Causality	TWAS	0.025	0.05	0.205
13	Causality	TWAS	0.025	0.05	0.01
13	Causality	TWAS	0.025	0.05	0.056
13	Causality	TWAS	0.025	0.05	0.017
13	Causality	TWAS	0.025	0.05	0.049
13	Causality	EpiXcan	0.025	0.1	0.454
13	Causality	EpiXcan	0.025	0.1	0.054
13	Causality	EpiXcan	0.025	0.1	0.063
13	Causality	EpiXcan	0.025	0.1	0.066
13	Causality	EpiXcan	0.025	0.1	0.119
13	Causality	EpiXcan	0.025	0.1	0.148
13	Causality	EpiXcan	0.025	0.1	0.147
13	Causality	EpiXcan	0.025	0.1	0.024
13	Causality	EpiXcan	0.025	0.1	0.127
13	Causality	EpiXcan	0.025	0.1	0.327
13	Causality	EpiXcan	0.025	0.1	0.114
13	Causality	EpiXcan	0.025	0.1	0.04
13	Causality	EpiXcan	0.025	0.1	0.078
13	Causality	EpiXcan	0.025	0.1	0.096
13	Causality	EpiXcan	0.025	0.1	0.459
13	Causality	EpiXcan	0.025	0.1	0.088
13	Causality	EpiXcan	0.025	0.1	0.137
13	Causality	EpiXcan	0.025	0.1	0.103
13	Causality	EpiXcan	0.025	0.1	0.216
13	Causality	EpiXcan	0.025	0.1	0.085
13	Causality	EpiXcan	0.025	0.1	0.175
13	Causality	EpiXcan	0.025	0.1	0.084
13	Causality	EpiXcan	0.025	0.1	0.061
13	Causality	EpiXcan	0.025	0.1	0.118
13	Causality	EpiXcan	0.025	0.1	0.333
13	Causality	EpiXcan	0.025	0.1	0.077
13	Causality	EpiXcan	0.025	0.1	0.119
13	Causality	EpiXcan	0.025	0.1	0.015
13	Causality	EpiXcan	0.025	0.1	0.05
13	Causality	EpiXcan	0.025	0.1	0.217
13	Causality	EpiXcan	0.025	0.1	0.405
13	Causality	EpiXcan	0.025	0.1	0.01
13	Causality	EpiXcan	0.025	0.1	0.015
13	Causality	EpiXcan	0.025	0.1	0.124
13	Causality	EpiXcan	0.025	0.1	0.09
13	Causality	EpiXcan	0.025	0.1	0.032
13	Causality	EpiXcan	0.025	0.1	0.051
13	Causality	EpiXcan	0.025	0.1	0.02
13	Causality	EpiXcan	0.025	0.1	0.129
13	Causality	EpiXcan	0.025	0.1	0.075
13	Causality	EpiXcan	0.025	0.1	0.114
13	Causality	EpiXcan	0.025	0.1	0.125
13	Causality	EpiXcan	0.025	0.1	0.084
13	Causality	EpiXcan	0.025	0.1	0.087
13	Causality	EpiXcan	0.025	0.1	0.102
13	Causality	EpiXcan	0.025	0.1	0.105
13	Causality	EpiXcan	0.025	0.1	0.082
13	Causality	EpiXcan	0.025	0.1	0.109
13	Causality	EpiXcan	0.025	0.1	0.044
13	Causality	EpiXcan	0.025	0.1	0.613
13	Causality	EpiXcan	0.025	0.1	0.095
13	Causality	EpiXcan	0.025	0.1	0.13
13	Causality	EpiXcan	0.025	0.1	0.103
13	Causality	EpiXcan	0.025	0.1	0.048
13	Causality	EpiXcan	0.025	0.1	0.103
13	Causality	EpiXcan	0.025	0.1	0.471
13	Causality	EpiXcan	0.025	0.1	0.285
13	Causality	EpiXcan	0.025	0.1	0.069
13	Causality	EpiXcan	0.025	0.1	0.292
13	Causality	EpiXcan	0.025	0.1	0.158
13	Causality	EpiXcan	0.025	0.1	0.203
13	Causality	EpiXcan	0.025	0.1	0.158
13	Causality	EpiXcan	0.025	0.1	0.12
13	Causality	EpiXcan	0.025	0.1	0.147
13	Causality	EpiXcan	0.025	0.1	0.148
13	Causality	EpiXcan	0.025	0.1	0.115
13	Causality	EpiXcan	0.025	0.1	0.031
13	Causality	EpiXcan	0.025	0.1	0.102
13	Causality	EpiXcan	0.025	0.1	0.15
13	Causality	EpiXcan	0.025	0.1	0.29
13	Causality	EpiXcan	0.025	0.1	0.027
13	Causality	EpiXcan	0.025	0.1	0.102
13	Causality	EpiXcan	0.025	0.1	0.019
13	Causality	EpiXcan	0.025	0.1	0.086
13	Causality	EpiXcan	0.025	0.1	0.036
13	Causality	EpiXcan	0.025	0.1	0.013
13	Causality	EpiXcan	0.025	0.1	0.276
13	Causality	EpiXcan	0.025	0.1	0.044
13	Causality	EpiXcan	0.025	0.1	0.248
13	Causality	EpiXcan	0.025	0.1	0.237
13	Causality	EpiXcan	0.025	0.1	0.109
13	Causality	EpiXcan	0.025	0.1	0.195
13	Causality	EpiXcan	0.025	0.1	0.222
13	Causality	EpiXcan	0.025	0.1	0.199
13	Causality	EpiXcan	0.025	0.1	0.409
13	Causality	EpiXcan	0.025	0.1	0.224
13	Causality	EpiXcan	0.025	0.1	0.036
13	Causality	EpiXcan	0.025	0.1	0.223
13	Causality	EpiXcan	0.025	0.1	0.055
13	Causality	EpiXcan	0.025	0.1	0.023
13	Causality	EpiXcan	0.025	0.1	0.164
13	Causality	EpiXcan	0.025	0.1	0.066
13	Causality	EpiXcan	0.025	0.1	0.414
13	Causality	EpiXcan	0.025	0.1	0.033
13	Causality	EpiXcan	0.025	0.1	0.116
13	Causality	EpiXcan	0.025	0.1	0.233
13	Causality	EpiXcan	0.025	0.1	0.182
13	Causality	EpiXcan	0.025	0.1	0.066
13	Causality	EpiXcan	0.025	0.1	0.113
13	Causality	EpiXcan	0.025	0.1	0.037
13	Causality	TWAS	0.025	0.1	0.005
13	Causality	TWAS	0.025	0.1	0.125
13	Causality	TWAS	0.025	0.1	0.151
13	Causality	TWAS	0.025	0.1	0.068
13	Causality	TWAS	0.025	0.1	0.014
13	Causality	TWAS	0.025	0.1	0.097
13	Causality	TWAS	0.025	0.1	0.173
13	Causality	TWAS	0.025	0.1	0.017
13	Causality	TWAS	0.025	0.1	0.029
13	Causality	TWAS	0.025	0.1	0.01
13	Causality	TWAS	0.025	0.1	0.059
13	Causality	TWAS	0.025	0.1	0.023
13	Causality	TWAS	0.025	0.1	0.028
13	Causality	TWAS	0.025	0.1	0.149
13	Causality	TWAS	0.025	0.1	0.059
13	Causality	TWAS	0.025	0.1	0.021
13	Causality	TWAS	0.025	0.1	0.011
13	Causality	TWAS	0.025	0.1	0.018
13	Causality	TWAS	0.025	0.1	0.087
13	Causality	TWAS	0.025	0.1	0.066
13	Causality	TWAS	0.025	0.1	0.016
13	Causality	TWAS	0.025	0.1	0.016
13	Causality	TWAS	0.025	0.1	0.042
13	Causality	TWAS	0.025	0.1	0.123
13	Causality	TWAS	0.025	0.1	0.31
13	Causality	TWAS	0.025	0.1	0.029
13	Causality	TWAS	0.025	0.1	0.049
13	Causality	TWAS	0.025	0.1	0.034
13	Causality	TWAS	0.025	0.1	0.078
13	Causality	TWAS	0.025	0.1	0.027
13	Causality	TWAS	0.025	0.1	0.011
13	Causality	TWAS	0.025	0.1	0.014
13	Causality	TWAS	0.025	0.1	0.07
13	Causality	TWAS	0.025	0.1	0.098
13	Causality	TWAS	0.025	0.1	0.028
13	Causality	TWAS	0.025	0.1	0.043
13	Causality	TWAS	0.025	0.1	0.002
13	Causality	TWAS	0.025	0.1	0.085
13	Causality	TWAS	0.025	0.1	0.006
13	Causality	TWAS	0.025	0.1	0.156
13	Causality	TWAS	0.025	0.1	0.058
13	Causality	TWAS	0.025	0.1	0.068
13	Causality	TWAS	0.025	0.1	0.013
13	Causality	TWAS	0.025	0.1	0.028
13	Causality	TWAS	0.025	0.1	0.073
13	Causality	TWAS	0.025	0.1	0.196
13	Causality	TWAS	0.025	0.1	0.081
13	Causality	TWAS	0.025	0.1	0.019
13	Causality	TWAS	0.025	0.1	0.106
13	Causality	TWAS	0.025	0.1	0.032
13	Causality	TWAS	0.025	0.1	0.079
13	Causality	TWAS	0.025	0.1	0.025
13	Causality	TWAS	0.025	0.1	0.058
13	Causality	TWAS	0.025	0.1	0.028
13	Causality	TWAS	0.025	0.1	0.029
13	Causality	TWAS	0.025	0.1	0.091
13	Causality	TWAS	0.025	0.1	0.019
13	Causality	TWAS	0.025	0.1	0.009
13	Causality	TWAS	0.025	0.1	0.009
13	Causality	TWAS	0.025	0.1	0.266
13	Causality	TWAS	0.025	0.1	0.028
13	Causality	TWAS	0.025	0.1	0.067
13	Causality	TWAS	0.025	0.1	0.038
13	Causality	TWAS	0.025	0.1	0.067
13	Causality	TWAS	0.025	0.1	0.171
13	Causality	TWAS	0.025	0.1	0.005
13	Causality	TWAS	0.025	0.1	0.007
13	Causality	TWAS	0.025	0.1	0.011
13	Causality	TWAS	0.025	0.1	0.029
13	Causality	TWAS	0.025	0.1	0.005
13	Causality	TWAS	0.025	0.1	0.006
13	Causality	TWAS	0.025	0.1	0.306
13	Causality	TWAS	0.025	0.1	0.042
13	Causality	TWAS	0.025	0.1	0.111
13	Causality	TWAS	0.025	0.1	0.08
13	Causality	TWAS	0.025	0.1	0.016
13	Causality	TWAS	0.025	0.1	0.044
13	Causality	TWAS	0.025	0.1	0.089
13	Causality	TWAS	0.025	0.1	0.032
13	Causality	TWAS	0.025	0.1	0.004
13	Causality	TWAS	0.025	0.1	0.003
13	Causality	TWAS	0.025	0.1	0.03
13	Causality	TWAS	0.025	0.1	0.096
13	Causality	TWAS	0.025	0.1	0.114
13	Causality	TWAS	0.025	0.1	0.048
13	Causality	TWAS	0.025	0.1	0.059
13	Causality	TWAS	0.025	0.1	0.085
13	Causality	TWAS	0.025	0.1	0.011
13	Causality	TWAS	0.025	0.1	0.061
13	Causality	TWAS	0.025	0.1	0.175
13	Causality	TWAS	0.025	0.1	0.04
13	Causality	TWAS	0.025	0.1	0.084
13	Causality	TWAS	0.025	0.1	0.03
13	Causality	TWAS	0.025	0.1	0.008
13	Causality	TWAS	0.025	0.1	0.06
13	Causality	TWAS	0.025	0.1	0.11
13	Causality	TWAS	0.025	0.1	0.087
13	Causality	TWAS	0.025	0.1	0.054
13	Causality	TWAS	0.025	0.1	0.057
13	Causality	TWAS	0.025	0.1	0.029
13	Causality	EpiXcan	0.03	0.05	0.2
13	Causality	EpiXcan	0.03	0.05	0.143
13	Causality	EpiXcan	0.03	0.05	0.018
13	Causality	EpiXcan	0.03	0.05	0.083
13	Causality	EpiXcan	0.03	0.05	0.03
13	Causality	EpiXcan	0.03	0.05	0.031
13	Causality	EpiXcan	0.03	0.05	0.132
13	Causality	EpiXcan	0.03	0.05	0.008
13	Causality	EpiXcan	0.03	0.05	0.033
13	Causality	EpiXcan	0.03	0.05	0.129
13	Causality	EpiXcan	0.03	0.05	0.019
13	Causality	EpiXcan	0.03	0.05	0.226
13	Causality	EpiXcan	0.03	0.05	0.011
13	Causality	EpiXcan	0.03	0.05	0.028
13	Causality	EpiXcan	0.03	0.05	0.042
13	Causality	EpiXcan	0.03	0.05	0.084
13	Causality	EpiXcan	0.03	0.05	0.073
13	Causality	EpiXcan	0.03	0.05	0.134
13	Causality	EpiXcan	0.03	0.05	0.287
13	Causality	EpiXcan	0.03	0.05	0.034
13	Causality	EpiXcan	0.03	0.05	0.128
13	Causality	EpiXcan	0.03	0.05	0.156
13	Causality	EpiXcan	0.03	0.05	0.188
13	Causality	EpiXcan	0.03	0.05	0.104
13	Causality	EpiXcan	0.03	0.05	0.049
13	Causality	EpiXcan	0.03	0.05	0.058
13	Causality	EpiXcan	0.03	0.05	0.039
13	Causality	EpiXcan	0.03	0.05	0.211
13	Causality	EpiXcan	0.03	0.05	0.155
13	Causality	EpiXcan	0.03	0.05	0.054
13	Causality	EpiXcan	0.03	0.05	0.015
13	Causality	EpiXcan	0.03	0.05	0.11
13	Causality	EpiXcan	0.03	0.05	0.133
13	Causality	EpiXcan	0.03	0.05	0.037
13	Causality	EpiXcan	0.03	0.05	0.502
13	Causality	EpiXcan	0.03	0.05	0.03
13	Causality	EpiXcan	0.03	0.05	0.052
13	Causality	EpiXcan	0.03	0.05	0.036
13	Causality	EpiXcan	0.03	0.05	0.094
13	Causality	EpiXcan	0.03	0.05	0.096
13	Causality	EpiXcan	0.03	0.05	0.082
13	Causality	EpiXcan	0.03	0.05	0.147
13	Causality	EpiXcan	0.03	0.05	0.144
13	Causality	EpiXcan	0.03	0.05	0.012
13	Causality	EpiXcan	0.03	0.05	0.081
13	Causality	EpiXcan	0.03	0.05	0.009
13	Causality	EpiXcan	0.03	0.05	0.432
13	Causality	EpiXcan	0.03	0.05	0.048
13	Causality	EpiXcan	0.03	0.05	0.062
13	Causality	EpiXcan	0.03	0.05	0.014
13	Causality	EpiXcan	0.03	0.05	0.092
13	Causality	EpiXcan	0.03	0.05	0.1
13	Causality	EpiXcan	0.03	0.05	0.223
13	Causality	EpiXcan	0.03	0.05	0.023
13	Causality	EpiXcan	0.03	0.05	0.452
13	Causality	EpiXcan	0.03	0.05	0.014
13	Causality	EpiXcan	0.03	0.05	0.037
13	Causality	EpiXcan	0.03	0.05	0.064
13	Causality	EpiXcan	0.03	0.05	0.073
13	Causality	EpiXcan	0.03	0.05	0.081
13	Causality	EpiXcan	0.03	0.05	0.081
13	Causality	EpiXcan	0.03	0.05	0.106
13	Causality	EpiXcan	0.03	0.05	0.333
13	Causality	EpiXcan	0.03	0.05	0.005
13	Causality	EpiXcan	0.03	0.05	0.39
13	Causality	EpiXcan	0.03	0.05	0.011
13	Causality	EpiXcan	0.03	0.05	0.075
13	Causality	EpiXcan	0.03	0.05	0.064
13	Causality	EpiXcan	0.03	0.05	0.063
13	Causality	EpiXcan	0.03	0.05	0.054
13	Causality	EpiXcan	0.03	0.05	0.156
13	Causality	EpiXcan	0.03	0.05	0.077
13	Causality	EpiXcan	0.03	0.05	0.016
13	Causality	EpiXcan	0.03	0.05	0.201
13	Causality	EpiXcan	0.03	0.05	0.044
13	Causality	EpiXcan	0.03	0.05	0.016
13	Causality	EpiXcan	0.03	0.05	0.116
13	Causality	EpiXcan	0.03	0.05	0.095
13	Causality	EpiXcan	0.03	0.05	0.039
13	Causality	EpiXcan	0.03	0.05	0.045
13	Causality	EpiXcan	0.03	0.05	0.164
13	Causality	EpiXcan	0.03	0.05	0.028
13	Causality	EpiXcan	0.03	0.05	0.008
13	Causality	EpiXcan	0.03	0.05	0.053
13	Causality	EpiXcan	0.03	0.05	0.084
13	Causality	EpiXcan	0.03	0.05	0.121
13	Causality	EpiXcan	0.03	0.05	0.054
13	Causality	EpiXcan	0.03	0.05	0.071
13	Causality	EpiXcan	0.03	0.05	0.022
13	Causality	EpiXcan	0.03	0.05	0.1
13	Causality	EpiXcan	0.03	0.05	0.078
13	Causality	EpiXcan	0.03	0.05	0.046
13	Causality	EpiXcan	0.03	0.05	0.071
13	Causality	EpiXcan	0.03	0.05	0.038
13	Causality	EpiXcan	0.03	0.05	0.011
13	Causality	EpiXcan	0.03	0.05	0.108
13	Causality	EpiXcan	0.03	0.05	0.063
13	Causality	EpiXcan	0.03	0.05	0.167
13	Causality	EpiXcan	0.03	0.05	0.147
13	Causality	EpiXcan	0.03	0.05	0.105
13	Causality	TWAS	0.03	0.05	0.232
13	Causality	TWAS	0.03	0.05	0.204
13	Causality	TWAS	0.03	0.05	0.022
13	Causality	TWAS	0.03	0.05	0.018
13	Causality	TWAS	0.03	0.05	0.049
13	Causality	TWAS	0.03	0.05	0.011
13	Causality	TWAS	0.03	0.05	0.009
13	Causality	TWAS	0.03	0.05	0.097
13	Causality	TWAS	0.03	0.05	0.025
13	Causality	TWAS	0.03	0.05	0.022
13	Causality	TWAS	0.03	0.05	0.104
13	Causality	TWAS	0.03	0.05	0.053
13	Causality	TWAS	0.03	0.05	0.121
13	Causality	TWAS	0.03	0.05	0.04
13	Causality	TWAS	0.03	0.05	0.25
13	Causality	TWAS	0.03	0.05	0.004
13	Causality	TWAS	0.03	0.05	0.014
13	Causality	TWAS	0.03	0.05	0.033
13	Causality	TWAS	0.03	0.05	0.019
13	Causality	TWAS	0.03	0.05	0.045
13	Causality	TWAS	0.03	0.05	0.087
13	Causality	TWAS	0.03	0.05	0.137
13	Causality	TWAS	0.03	0.05	0.013
13	Causality	TWAS	0.03	0.05	0.005
13	Causality	TWAS	0.03	0.05	0.035
13	Causality	TWAS	0.03	0.05	0.269
13	Causality	TWAS	0.03	0.05	0.006
13	Causality	TWAS	0.03	0.05	0.023
13	Causality	TWAS	0.03	0.05	0.063
13	Causality	TWAS	0.03	0.05	0.054
13	Causality	TWAS	0.03	0.05	0.067
13	Causality	TWAS	0.03	0.05	0.071
13	Causality	TWAS	0.03	0.05	0.032
13	Causality	TWAS	0.03	0.05	0.037
13	Causality	TWAS	0.03	0.05	0.019
13	Causality	TWAS	0.03	0.05	0.007
13	Causality	TWAS	0.03	0.05	0.085
13	Causality	TWAS	0.03	0.05	0.024
13	Causality	TWAS	0.03	0.05	0.052
13	Causality	TWAS	0.03	0.05	0.091
13	Causality	TWAS	0.03	0.05	0.015
13	Causality	TWAS	0.03	0.05	0.047
13	Causality	TWAS	0.03	0.05	0.021
13	Causality	TWAS	0.03	0.05	0.009
13	Causality	TWAS	0.03	0.05	0.092
13	Causality	TWAS	0.03	0.05	0.101
13	Causality	TWAS	0.03	0.05	0.067
13	Causality	TWAS	0.03	0.05	0.12
13	Causality	TWAS	0.03	0.05	0.023
13	Causality	TWAS	0.03	0.05	0.023
13	Causality	TWAS	0.03	0.05	0.01
13	Causality	TWAS	0.03	0.05	0.07
13	Causality	TWAS	0.03	0.05	0.045
13	Causality	TWAS	0.03	0.05	0.3
13	Causality	TWAS	0.03	0.05	0.03
13	Causality	TWAS	0.03	0.05	0.038
13	Causality	TWAS	0.03	0.05	0.101
13	Causality	TWAS	0.03	0.05	0.034
13	Causality	TWAS	0.03	0.05	0.01
13	Causality	TWAS	0.03	0.05	0.083
13	Causality	TWAS	0.03	0.05	0.11
13	Causality	TWAS	0.03	0.05	0.017
13	Causality	TWAS	0.03	0.05	0.058
13	Causality	TWAS	0.03	0.05	0.008
13	Causality	TWAS	0.03	0.05	0.05
13	Causality	TWAS	0.03	0.05	0.117
13	Causality	TWAS	0.03	0.05	0.056
13	Causality	TWAS	0.03	0.05	0.008
13	Causality	TWAS	0.03	0.05	0.018
13	Causality	TWAS	0.03	0.05	0.015
13	Causality	TWAS	0.03	0.05	0.011
13	Causality	TWAS	0.03	0.05	0.053
13	Causality	TWAS	0.03	0.05	0.003
13	Causality	TWAS	0.03	0.05	0.095
13	Causality	TWAS	0.03	0.05	0.068
13	Causality	TWAS	0.03	0.05	0.007
13	Causality	TWAS	0.03	0.05	0.037
13	Causality	TWAS	0.03	0.05	0.083
13	Causality	TWAS	0.03	0.05	0.008
13	Causality	TWAS	0.03	0.05	0.029
13	Causality	TWAS	0.03	0.05	0.003
13	Causality	TWAS	0.03	0.05	0.092
13	Causality	TWAS	0.03	0.05	0.02
13	Causality	TWAS	0.03	0.05	0.018
13	Causality	TWAS	0.03	0.05	0.03
13	Causality	TWAS	0.03	0.05	0.079
13	Causality	TWAS	0.03	0.05	0.002
13	Causality	TWAS	0.03	0.05	0.156
13	Causality	TWAS	0.03	0.05	0.025
13	Causality	TWAS	0.03	0.05	0.013
13	Causality	TWAS	0.03	0.05	0.029
13	Causality	TWAS	0.03	0.05	0.013
13	Causality	TWAS	0.03	0.05	0.026
13	Causality	TWAS	0.03	0.05	0.174
13	Causality	TWAS	0.03	0.05	0.046
13	Causality	TWAS	0.03	0.05	0.064
13	Causality	TWAS	0.03	0.05	0.026
13	Causality	TWAS	0.03	0.05	0.058
13	Causality	TWAS	0.03	0.05	0.027
13	Causality	TWAS	0.03	0.05	0.013
13	Causality	EpiXcan	0.03	0.1	0.117
13	Causality	EpiXcan	0.03	0.1	0.165
13	Causality	EpiXcan	0.03	0.1	0.051
13	Causality	EpiXcan	0.03	0.1	0.115
13	Causality	EpiXcan	0.03	0.1	0.082
13	Causality	EpiXcan	0.03	0.1	0.172
13	Causality	EpiXcan	0.03	0.1	0.087
13	Causality	EpiXcan	0.03	0.1	0.287
13	Causality	EpiXcan	0.03	0.1	0.458
13	Causality	EpiXcan	0.03	0.1	0.085
13	Causality	EpiXcan	0.03	0.1	0.074
13	Causality	EpiXcan	0.03	0.1	0.185
13	Causality	EpiXcan	0.03	0.1	0.233
13	Causality	EpiXcan	0.03	0.1	0.063
13	Causality	EpiXcan	0.03	0.1	0.065
13	Causality	EpiXcan	0.03	0.1	0.022
13	Causality	EpiXcan	0.03	0.1	0.127
13	Causality	EpiXcan	0.03	0.1	0.233
13	Causality	EpiXcan	0.03	0.1	0.149
13	Causality	EpiXcan	0.03	0.1	0.104
13	Causality	EpiXcan	0.03	0.1	0.161
13	Causality	EpiXcan	0.03	0.1	0.512
13	Causality	EpiXcan	0.03	0.1	0.275
13	Causality	EpiXcan	0.03	0.1	0.15
13	Causality	EpiXcan	0.03	0.1	0.181
13	Causality	EpiXcan	0.03	0.1	0.061
13	Causality	EpiXcan	0.03	0.1	0.13
13	Causality	EpiXcan	0.03	0.1	0.056
13	Causality	EpiXcan	0.03	0.1	0.121
13	Causality	EpiXcan	0.03	0.1	0.132
13	Causality	EpiXcan	0.03	0.1	0.652
13	Causality	EpiXcan	0.03	0.1	0.018
13	Causality	EpiXcan	0.03	0.1	0.058
13	Causality	EpiXcan	0.03	0.1	0.135
13	Causality	EpiXcan	0.03	0.1	0.153
13	Causality	EpiXcan	0.03	0.1	0.336
13	Causality	EpiXcan	0.03	0.1	0.122
13	Causality	EpiXcan	0.03	0.1	0.079
13	Causality	EpiXcan	0.03	0.1	0.092
13	Causality	EpiXcan	0.03	0.1	0.17
13	Causality	EpiXcan	0.03	0.1	0.193
13	Causality	EpiXcan	0.03	0.1	0.46
13	Causality	EpiXcan	0.03	0.1	0.578
13	Causality	EpiXcan	0.03	0.1	0.064
13	Causality	EpiXcan	0.03	0.1	0.157
13	Causality	EpiXcan	0.03	0.1	0.11
13	Causality	EpiXcan	0.03	0.1	0.119
13	Causality	EpiXcan	0.03	0.1	0.068
13	Causality	EpiXcan	0.03	0.1	0.04
13	Causality	EpiXcan	0.03	0.1	0.035
13	Causality	EpiXcan	0.03	0.1	0.234
13	Causality	EpiXcan	0.03	0.1	0.179
13	Causality	EpiXcan	0.03	0.1	0.121
13	Causality	EpiXcan	0.03	0.1	0.339
13	Causality	EpiXcan	0.03	0.1	0.184
13	Causality	EpiXcan	0.03	0.1	0.119
13	Causality	EpiXcan	0.03	0.1	0.038
13	Causality	EpiXcan	0.03	0.1	0.023
13	Causality	EpiXcan	0.03	0.1	0.136
13	Causality	EpiXcan	0.03	0.1	0.121
13	Causality	EpiXcan	0.03	0.1	0.233
13	Causality	EpiXcan	0.03	0.1	0.357
13	Causality	EpiXcan	0.03	0.1	0.026
13	Causality	EpiXcan	0.03	0.1	0.121
13	Causality	EpiXcan	0.03	0.1	0.308
13	Causality	EpiXcan	0.03	0.1	0.016
13	Causality	EpiXcan	0.03	0.1	0.288
13	Causality	EpiXcan	0.03	0.1	0.041
13	Causality	EpiXcan	0.03	0.1	0.149
13	Causality	EpiXcan	0.03	0.1	0.061
13	Causality	EpiXcan	0.03	0.1	0.027
13	Causality	EpiXcan	0.03	0.1	0.284
13	Causality	EpiXcan	0.03	0.1	0.161
13	Causality	EpiXcan	0.03	0.1	0.092
13	Causality	EpiXcan	0.03	0.1	0.261
13	Causality	EpiXcan	0.03	0.1	0.08
13	Causality	EpiXcan	0.03	0.1	0.03
13	Causality	EpiXcan	0.03	0.1	0.511
13	Causality	EpiXcan	0.03	0.1	0.189
13	Causality	EpiXcan	0.03	0.1	0.039
13	Causality	EpiXcan	0.03	0.1	0.14
13	Causality	EpiXcan	0.03	0.1	0.121
13	Causality	EpiXcan	0.03	0.1	0.408
13	Causality	EpiXcan	0.03	0.1	0.116
13	Causality	EpiXcan	0.03	0.1	0.107
13	Causality	EpiXcan	0.03	0.1	0.275
13	Causality	EpiXcan	0.03	0.1	0.104
13	Causality	EpiXcan	0.03	0.1	0.135
13	Causality	EpiXcan	0.03	0.1	0.017
13	Causality	EpiXcan	0.03	0.1	0.256
13	Causality	EpiXcan	0.03	0.1	0.125
13	Causality	EpiXcan	0.03	0.1	0.112
13	Causality	EpiXcan	0.03	0.1	0.082
13	Causality	EpiXcan	0.03	0.1	0.155
13	Causality	EpiXcan	0.03	0.1	0.163
13	Causality	EpiXcan	0.03	0.1	0.039
13	Causality	EpiXcan	0.03	0.1	0.033
13	Causality	EpiXcan	0.03	0.1	0.018
13	Causality	EpiXcan	0.03	0.1	0.233
13	Causality	EpiXcan	0.03	0.1	0.326
13	Causality	TWAS	0.03	0.1	0.051
13	Causality	TWAS	0.03	0.1	0.184
13	Causality	TWAS	0.03	0.1	0.021
13	Causality	TWAS	0.03	0.1	0.151
13	Causality	TWAS	0.03	0.1	0.016
13	Causality	TWAS	0.03	0.1	0.05
13	Causality	TWAS	0.03	0.1	0.008
13	Causality	TWAS	0.03	0.1	0.031
13	Causality	TWAS	0.03	0.1	0.031
13	Causality	TWAS	0.03	0.1	0.038
13	Causality	TWAS	0.03	0.1	0.009
13	Causality	TWAS	0.03	0.1	0.071
13	Causality	TWAS	0.03	0.1	0.046
13	Causality	TWAS	0.03	0.1	0.137
13	Causality	TWAS	0.03	0.1	0.037
13	Causality	TWAS	0.03	0.1	0.035
13	Causality	TWAS	0.03	0.1	0.077
13	Causality	TWAS	0.03	0.1	0.09
13	Causality	TWAS	0.03	0.1	0.168
13	Causality	TWAS	0.03	0.1	0.089
13	Causality	TWAS	0.03	0.1	0.071
13	Causality	TWAS	0.03	0.1	0.011
13	Causality	TWAS	0.03	0.1	0.062
13	Causality	TWAS	0.03	0.1	0.044
13	Causality	TWAS	0.03	0.1	0.083
13	Causality	TWAS	0.03	0.1	0.028
13	Causality	TWAS	0.03	0.1	0.023
13	Causality	TWAS	0.03	0.1	0.206
13	Causality	TWAS	0.03	0.1	0.291
13	Causality	TWAS	0.03	0.1	0.277
13	Causality	TWAS	0.03	0.1	0.01
13	Causality	TWAS	0.03	0.1	0.088
13	Causality	TWAS	0.03	0.1	0.177
13	Causality	TWAS	0.03	0.1	0.009
13	Causality	TWAS	0.03	0.1	0.047
13	Causality	TWAS	0.03	0.1	0.052
13	Causality	TWAS	0.03	0.1	0.075
13	Causality	TWAS	0.03	0.1	0.031
13	Causality	TWAS	0.03	0.1	0.084
13	Causality	TWAS	0.03	0.1	0.166
13	Causality	TWAS	0.03	0.1	0.037
13	Causality	TWAS	0.03	0.1	0.044
13	Causality	TWAS	0.03	0.1	0.359
13	Causality	TWAS	0.03	0.1	0.01
13	Causality	TWAS	0.03	0.1	0.077
13	Causality	TWAS	0.03	0.1	0.013
13	Causality	TWAS	0.03	0.1	0.149
13	Causality	TWAS	0.03	0.1	0.006
13	Causality	TWAS	0.03	0.1	0.023
13	Causality	TWAS	0.03	0.1	0.045
13	Causality	TWAS	0.03	0.1	0.199
13	Causality	TWAS	0.03	0.1	0.048
13	Causality	TWAS	0.03	0.1	0.022
13	Causality	TWAS	0.03	0.1	0.112
13	Causality	TWAS	0.03	0.1	0.076
13	Causality	TWAS	0.03	0.1	0.032
13	Causality	TWAS	0.03	0.1	0.046
13	Causality	TWAS	0.03	0.1	0.129
13	Causality	TWAS	0.03	0.1	0.137
13	Causality	TWAS	0.03	0.1	0.014
13	Causality	TWAS	0.03	0.1	0.037
13	Causality	TWAS	0.03	0.1	0.128
13	Causality	TWAS	0.03	0.1	0.042
13	Causality	TWAS	0.03	0.1	0.249
13	Causality	TWAS	0.03	0.1	0.028
13	Causality	TWAS	0.03	0.1	0.105
13	Causality	TWAS	0.03	0.1	0.078
13	Causality	TWAS	0.03	0.1	0.059
13	Causality	TWAS	0.03	0.1	0.042
13	Causality	TWAS	0.03	0.1	0.471
13	Causality	TWAS	0.03	0.1	0.189
13	Causality	TWAS	0.03	0.1	0.166
13	Causality	TWAS	0.03	0.1	0.361
13	Causality	TWAS	0.03	0.1	0.018
13	Causality	TWAS	0.03	0.1	0.007
13	Causality	TWAS	0.03	0.1	0.013
13	Causality	TWAS	0.03	0.1	0.109
13	Causality	TWAS	0.03	0.1	0.205
13	Causality	TWAS	0.03	0.1	0.089
13	Causality	TWAS	0.03	0.1	0.09
13	Causality	TWAS	0.03	0.1	0.049
13	Causality	TWAS	0.03	0.1	0.29
13	Causality	TWAS	0.03	0.1	0.025
13	Causality	TWAS	0.03	0.1	0.042
13	Causality	TWAS	0.03	0.1	0.02
13	Causality	TWAS	0.03	0.1	0.061
13	Causality	TWAS	0.03	0.1	0.099
13	Causality	TWAS	0.03	0.1	0.152
13	Causality	TWAS	0.03	0.1	0.047
13	Causality	TWAS	0.03	0.1	0.059
13	Causality	TWAS	0.03	0.1	0.071
13	Causality	TWAS	0.03	0.1	0.107
13	Causality	TWAS	0.03	0.1	0.046
13	Causality	TWAS	0.03	0.1	0.069
13	Causality	TWAS	0.03	0.1	0.069
13	Causality	TWAS	0.03	0.1	0.074
13	Causality	TWAS	0.03	0.1	0.055
13	Causality	TWAS	0.03	0.1	0.025
13	Causality	TWAS	0.03	0.1	0.102
13	Causality	TWAS	0.03	0.1	0.1
13	Causality	EpiXcan	0.04	0.05	0.165
13	Causality	EpiXcan	0.04	0.05	0.121
13	Causality	EpiXcan	0.04	0.05	0.233
13	Causality	EpiXcan	0.04	0.05	0.121
13	Causality	EpiXcan	0.04	0.05	0.057
13	Causality	EpiXcan	0.04	0.05	0.167
13	Causality	EpiXcan	0.04	0.05	0.086
13	Causality	EpiXcan	0.04	0.05	0.03
13	Causality	EpiXcan	0.04	0.05	0.131
13	Causality	EpiXcan	0.04	0.05	0.131
13	Causality	EpiXcan	0.04	0.05	0.019
13	Causality	EpiXcan	0.04	0.05	0.01
13	Causality	EpiXcan	0.04	0.05	0.211
13	Causality	EpiXcan	0.04	0.05	0.134
13	Causality	EpiXcan	0.04	0.05	0.072
13	Causality	EpiXcan	0.04	0.05	0.45
13	Causality	EpiXcan	0.04	0.05	0.099
13	Causality	EpiXcan	0.04	0.05	0.056
13	Causality	EpiXcan	0.04	0.05	0.091
13	Causality	EpiXcan	0.04	0.05	0.013
13	Causality	EpiXcan	0.04	0.05	0.438
13	Causality	EpiXcan	0.04	0.05	0.065
13	Causality	EpiXcan	0.04	0.05	0.091
13	Causality	EpiXcan	0.04	0.05	0.054
13	Causality	EpiXcan	0.04	0.05	0.081
13	Causality	EpiXcan	0.04	0.05	0.063
13	Causality	EpiXcan	0.04	0.05	0.127
13	Causality	EpiXcan	0.04	0.05	0.111
13	Causality	EpiXcan	0.04	0.05	0.175
13	Causality	EpiXcan	0.04	0.05	0.081
13	Causality	EpiXcan	0.04	0.05	0.126
13	Causality	EpiXcan	0.04	0.05	0.354
13	Causality	EpiXcan	0.04	0.05	0.113
13	Causality	EpiXcan	0.04	0.05	0.035
13	Causality	EpiXcan	0.04	0.05	0.021
13	Causality	EpiXcan	0.04	0.05	0.091
13	Causality	EpiXcan	0.04	0.05	0.053
13	Causality	EpiXcan	0.04	0.05	0.104
13	Causality	EpiXcan	0.04	0.05	0.088
13	Causality	EpiXcan	0.04	0.05	0.094
13	Causality	EpiXcan	0.04	0.05	0.009
13	Causality	EpiXcan	0.04	0.05	0.053
13	Causality	EpiXcan	0.04	0.05	0.089
13	Causality	EpiXcan	0.04	0.05	0.168
13	Causality	EpiXcan	0.04	0.05	0.131
13	Causality	EpiXcan	0.04	0.05	0.103
13	Causality	EpiXcan	0.04	0.05	0.014
13	Causality	EpiXcan	0.04	0.05	0.019
13	Causality	EpiXcan	0.04	0.05	0.047
13	Causality	EpiXcan	0.04	0.05	0.141
13	Causality	EpiXcan	0.04	0.05	0.031
13	Causality	EpiXcan	0.04	0.05	0.041
13	Causality	EpiXcan	0.04	0.05	0.1
13	Causality	EpiXcan	0.04	0.05	0.025
13	Causality	EpiXcan	0.04	0.05	0.019
13	Causality	EpiXcan	0.04	0.05	0.113
13	Causality	EpiXcan	0.04	0.05	0.056
13	Causality	EpiXcan	0.04	0.05	0.216
13	Causality	EpiXcan	0.04	0.05	0.011
13	Causality	EpiXcan	0.04	0.05	0.24
13	Causality	EpiXcan	0.04	0.05	0.05
13	Causality	EpiXcan	0.04	0.05	0.056
13	Causality	EpiXcan	0.04	0.05	0.078
13	Causality	EpiXcan	0.04	0.05	0.039
13	Causality	EpiXcan	0.04	0.05	0.117
13	Causality	EpiXcan	0.04	0.05	0.289
13	Causality	EpiXcan	0.04	0.05	0.037
13	Causality	EpiXcan	0.04	0.05	0.041
13	Causality	EpiXcan	0.04	0.05	0.05
13	Causality	EpiXcan	0.04	0.05	0.438
13	Causality	EpiXcan	0.04	0.05	0.041
13	Causality	EpiXcan	0.04	0.05	0.044
13	Causality	EpiXcan	0.04	0.05	0.077
13	Causality	EpiXcan	0.04	0.05	0.052
13	Causality	EpiXcan	0.04	0.05	0.194
13	Causality	EpiXcan	0.04	0.05	0.081
13	Causality	EpiXcan	0.04	0.05	0.124
13	Causality	EpiXcan	0.04	0.05	0.016
13	Causality	EpiXcan	0.04	0.05	0.488
13	Causality	EpiXcan	0.04	0.05	0.043
13	Causality	EpiXcan	0.04	0.05	0.193
13	Causality	EpiXcan	0.04	0.05	0.102
13	Causality	EpiXcan	0.04	0.05	0.013
13	Causality	EpiXcan	0.04	0.05	0.092
13	Causality	EpiXcan	0.04	0.05	0.101
13	Causality	EpiXcan	0.04	0.05	0.05
13	Causality	EpiXcan	0.04	0.05	0.134
13	Causality	EpiXcan	0.04	0.05	0.233
13	Causality	EpiXcan	0.04	0.05	0.182
13	Causality	EpiXcan	0.04	0.05	0.347
13	Causality	EpiXcan	0.04	0.05	0.018
13	Causality	EpiXcan	0.04	0.05	0.032
13	Causality	EpiXcan	0.04	0.05	0.016
13	Causality	EpiXcan	0.04	0.05	0.11
13	Causality	EpiXcan	0.04	0.05	0.205
13	Causality	EpiXcan	0.04	0.05	0.046
13	Causality	EpiXcan	0.04	0.05	0.08
13	Causality	EpiXcan	0.04	0.05	0.016
13	Causality	EpiXcan	0.04	0.05	0.108
13	Causality	EpiXcan	0.04	0.05	0.019
13	Causality	TWAS	0.04	0.05	0.069
13	Causality	TWAS	0.04	0.05	0.069
13	Causality	TWAS	0.04	0.05	0.131
13	Causality	TWAS	0.04	0.05	0.141
13	Causality	TWAS	0.04	0.05	0.114
13	Causality	TWAS	0.04	0.05	0.043
13	Causality	TWAS	0.04	0.05	0.038
13	Causality	TWAS	0.04	0.05	0.099
13	Causality	TWAS	0.04	0.05	0.041
13	Causality	TWAS	0.04	0.05	0.031
13	Causality	TWAS	0.04	0.05	0.319
13	Causality	TWAS	0.04	0.05	0.035
13	Causality	TWAS	0.04	0.05	0.165
13	Causality	TWAS	0.04	0.05	0.033
13	Causality	TWAS	0.04	0.05	0.004
13	Causality	TWAS	0.04	0.05	0.073
13	Causality	TWAS	0.04	0.05	0.073
13	Causality	TWAS	0.04	0.05	0.124
13	Causality	TWAS	0.04	0.05	0.047
13	Causality	TWAS	0.04	0.05	0.015
13	Causality	TWAS	0.04	0.05	0.012
13	Causality	TWAS	0.04	0.05	0.07
13	Causality	TWAS	0.04	0.05	0.036
13	Causality	TWAS	0.04	0.05	0.008
13	Causality	TWAS	0.04	0.05	0.054
13	Causality	TWAS	0.04	0.05	0.037
13	Causality	TWAS	0.04	0.05	0.033
13	Causality	TWAS	0.04	0.05	0.033
13	Causality	TWAS	0.04	0.05	0.314
13	Causality	TWAS	0.04	0.05	0.035
13	Causality	TWAS	0.04	0.05	0.024
13	Causality	TWAS	0.04	0.05	0.011
13	Causality	TWAS	0.04	0.05	0.124
13	Causality	TWAS	0.04	0.05	0.069
13	Causality	TWAS	0.04	0.05	0.017
13	Causality	TWAS	0.04	0.05	0.014
13	Causality	TWAS	0.04	0.05	0.075
13	Causality	TWAS	0.04	0.05	0.025
13	Causality	TWAS	0.04	0.05	0.056
13	Causality	TWAS	0.04	0.05	0.031
13	Causality	TWAS	0.04	0.05	0.002
13	Causality	TWAS	0.04	0.05	0.199
13	Causality	TWAS	0.04	0.05	0.078
13	Causality	TWAS	0.04	0.05	0.099
13	Causality	TWAS	0.04	0.05	0.066
13	Causality	TWAS	0.04	0.05	1
13	Causality	TWAS	0.04	0.05	0.135
13	Causality	TWAS	0.04	0.05	0.286
13	Causality	TWAS	0.04	0.05	0.176
13	Causality	TWAS	0.04	0.05	0.114
13	Causality	TWAS	0.04	0.05	0.02
13	Causality	TWAS	0.04	0.05	0.038
13	Causality	TWAS	0.04	0.05	0.099
13	Causality	TWAS	0.04	0.05	0.019
13	Causality	TWAS	0.04	0.05	0.077
13	Causality	TWAS	0.04	0.05	0.231
13	Causality	TWAS	0.04	0.05	0.011
13	Causality	TWAS	0.04	0.05	0.007
13	Causality	TWAS	0.04	0.05	0.009
13	Causality	TWAS	0.04	0.05	0.054
13	Causality	TWAS	0.04	0.05	0.032
13	Causality	TWAS	0.04	0.05	0.118
13	Causality	TWAS	0.04	0.05	0.032
13	Causality	TWAS	0.04	0.05	0.066
13	Causality	TWAS	0.04	0.05	0.038
13	Causality	TWAS	0.04	0.05	0.064
13	Causality	TWAS	0.04	0.05	0.081
13	Causality	TWAS	0.04	0.05	0.104
13	Causality	TWAS	0.04	0.05	0.059
13	Causality	TWAS	0.04	0.05	0.183
13	Causality	TWAS	0.04	0.05	0.058
13	Causality	TWAS	0.04	0.05	0.038
13	Causality	TWAS	0.04	0.05	0.107
13	Causality	TWAS	0.04	0.05	0.108
13	Causality	TWAS	0.04	0.05	0.013
13	Causality	TWAS	0.04	0.05	0.033
13	Causality	TWAS	0.04	0.05	0.055
13	Causality	TWAS	0.04	0.05	0.161
13	Causality	TWAS	0.04	0.05	0.055
13	Causality	TWAS	0.04	0.05	0.099
13	Causality	TWAS	0.04	0.05	0.05
13	Causality	TWAS	0.04	0.05	0.019
13	Causality	TWAS	0.04	0.05	0.122
13	Causality	TWAS	0.04	0.05	0.062
13	Causality	TWAS	0.04	0.05	0.106
13	Causality	TWAS	0.04	0.05	0.016
13	Causality	TWAS	0.04	0.05	0.011
13	Causality	TWAS	0.04	0.05	0.045
13	Causality	TWAS	0.04	0.05	1
13	Causality	TWAS	0.04	0.05	0.056
13	Causality	TWAS	0.04	0.05	0.34
13	Causality	TWAS	0.04	0.05	0.025
13	Causality	TWAS	0.04	0.05	0.346
13	Causality	TWAS	0.04	0.05	0.066
13	Causality	TWAS	0.04	0.05	0.006
13	Causality	TWAS	0.04	0.05	0.041
13	Causality	TWAS	0.04	0.05	0.042
13	Causality	TWAS	0.04	0.05	0.015
13	Causality	TWAS	0.04	0.05	0.106
13	Causality	TWAS	0.04	0.05	0.058
13	Causality	EpiXcan	0.04	0.1	0.153
13	Causality	EpiXcan	0.04	0.1	0.034
13	Causality	EpiXcan	0.04	0.1	0.024
13	Causality	EpiXcan	0.04	0.1	0.223
13	Causality	EpiXcan	0.04	0.1	0.167
13	Causality	EpiXcan	0.04	0.1	0.705
13	Causality	EpiXcan	0.04	0.1	0.365
13	Causality	EpiXcan	0.04	0.1	0.531
13	Causality	EpiXcan	0.04	0.1	0.141
13	Causality	EpiXcan	0.04	0.1	0.076
13	Causality	EpiXcan	0.04	0.1	0.176
13	Causality	EpiXcan	0.04	0.1	0.39
13	Causality	EpiXcan	0.04	0.1	0.25
13	Causality	EpiXcan	0.04	0.1	0.1
13	Causality	EpiXcan	0.04	0.1	0.071
13	Causality	EpiXcan	0.04	0.1	0.186
13	Causality	EpiXcan	0.04	0.1	0.459
13	Causality	EpiXcan	0.04	0.1	0.047
13	Causality	EpiXcan	0.04	0.1	0.395
13	Causality	EpiXcan	0.04	0.1	0.326
13	Causality	EpiXcan	0.04	0.1	0.541
13	Causality	EpiXcan	0.04	0.1	0.077
13	Causality	EpiXcan	0.04	0.1	0.11
13	Causality	EpiXcan	0.04	0.1	0.113
13	Causality	EpiXcan	0.04	0.1	0.083
13	Causality	EpiXcan	0.04	0.1	0.135
13	Causality	EpiXcan	0.04	0.1	0.207
13	Causality	EpiXcan	0.04	0.1	0.027
13	Causality	EpiXcan	0.04	0.1	0.031
13	Causality	EpiXcan	0.04	0.1	0.373
13	Causality	EpiXcan	0.04	0.1	0.586
13	Causality	EpiXcan	0.04	0.1	0.116
13	Causality	EpiXcan	0.04	0.1	0.186
13	Causality	EpiXcan	0.04	0.1	0.537
13	Causality	EpiXcan	0.04	0.1	0.115
13	Causality	EpiXcan	0.04	0.1	0.099
13	Causality	EpiXcan	0.04	0.1	0.034
13	Causality	EpiXcan	0.04	0.1	0.086
13	Causality	EpiXcan	0.04	0.1	0.142
13	Causality	EpiXcan	0.04	0.1	0.311
13	Causality	EpiXcan	0.04	0.1	0.201
13	Causality	EpiXcan	0.04	0.1	0.049
13	Causality	EpiXcan	0.04	0.1	0.103
13	Causality	EpiXcan	0.04	0.1	0.166
13	Causality	EpiXcan	0.04	0.1	0.145
13	Causality	EpiXcan	0.04	0.1	0.123
13	Causality	EpiXcan	0.04	0.1	0.274
13	Causality	EpiXcan	0.04	0.1	0.259
13	Causality	EpiXcan	0.04	0.1	0.024
13	Causality	EpiXcan	0.04	0.1	0.024
13	Causality	EpiXcan	0.04	0.1	0.141
13	Causality	EpiXcan	0.04	0.1	0.126
13	Causality	EpiXcan	0.04	0.1	0.24
13	Causality	EpiXcan	0.04	0.1	0.308
13	Causality	EpiXcan	0.04	0.1	0.096
13	Causality	EpiXcan	0.04	0.1	0.148
13	Causality	EpiXcan	0.04	0.1	0.093
13	Causality	EpiXcan	0.04	0.1	0.039
13	Causality	EpiXcan	0.04	0.1	0.409
13	Causality	EpiXcan	0.04	0.1	0.106
13	Causality	EpiXcan	0.04	0.1	0.23
13	Causality	EpiXcan	0.04	0.1	0.233
13	Causality	EpiXcan	0.04	0.1	0.078
13	Causality	EpiXcan	0.04	0.1	0.065
13	Causality	EpiXcan	0.04	0.1	0.183
13	Causality	EpiXcan	0.04	0.1	0.103
13	Causality	EpiXcan	0.04	0.1	0.151
13	Causality	EpiXcan	0.04	0.1	0.03
13	Causality	EpiXcan	0.04	0.1	0.042
13	Causality	EpiXcan	0.04	0.1	0.207
13	Causality	EpiXcan	0.04	0.1	0.296
13	Causality	EpiXcan	0.04	0.1	0.171
13	Causality	EpiXcan	0.04	0.1	0.231
13	Causality	EpiXcan	0.04	0.1	0.105
13	Causality	EpiXcan	0.04	0.1	0.123
13	Causality	EpiXcan	0.04	0.1	0.344
13	Causality	EpiXcan	0.04	0.1	0.179
13	Causality	EpiXcan	0.04	0.1	0.314
13	Causality	EpiXcan	0.04	0.1	0.277
13	Causality	EpiXcan	0.04	0.1	0.279
13	Causality	EpiXcan	0.04	0.1	0.141
13	Causality	EpiXcan	0.04	0.1	0.109
13	Causality	EpiXcan	0.04	0.1	0.058
13	Causality	EpiXcan	0.04	0.1	0.124
13	Causality	EpiXcan	0.04	0.1	0.177
13	Causality	EpiXcan	0.04	0.1	0.209
13	Causality	EpiXcan	0.04	0.1	0.203
13	Causality	EpiXcan	0.04	0.1	0.147
13	Causality	EpiXcan	0.04	0.1	0.051
13	Causality	EpiXcan	0.04	0.1	0.148
13	Causality	EpiXcan	0.04	0.1	0.355
13	Causality	EpiXcan	0.04	0.1	0.234
13	Causality	EpiXcan	0.04	0.1	0.053
13	Causality	EpiXcan	0.04	0.1	0.043
13	Causality	EpiXcan	0.04	0.1	0.247
13	Causality	EpiXcan	0.04	0.1	0.183
13	Causality	EpiXcan	0.04	0.1	0.116
13	Causality	EpiXcan	0.04	0.1	0.578
13	Causality	EpiXcan	0.04	0.1	0.188
13	Causality	EpiXcan	0.04	0.1	0.242
13	Causality	TWAS	0.04	0.1	0.106
13	Causality	TWAS	0.04	0.1	0.111
13	Causality	TWAS	0.04	0.1	0.135
13	Causality	TWAS	0.04	0.1	0.228
13	Causality	TWAS	0.04	0.1	0.014
13	Causality	TWAS	0.04	0.1	0.018
13	Causality	TWAS	0.04	0.1	0.077
13	Causality	TWAS	0.04	0.1	0.135
13	Causality	TWAS	0.04	0.1	0.039
13	Causality	TWAS	0.04	0.1	0.061
13	Causality	TWAS	0.04	0.1	0.11
13	Causality	TWAS	0.04	0.1	0.108
13	Causality	TWAS	0.04	0.1	0.087
13	Causality	TWAS	0.04	0.1	0.145
13	Causality	TWAS	0.04	0.1	0.116
13	Causality	TWAS	0.04	0.1	0.067
13	Causality	TWAS	0.04	0.1	0.43
13	Causality	TWAS	0.04	0.1	0.099
13	Causality	TWAS	0.04	0.1	0.361
13	Causality	TWAS	0.04	0.1	0.442
13	Causality	TWAS	0.04	0.1	0.063
13	Causality	TWAS	0.04	0.1	0.029
13	Causality	TWAS	0.04	0.1	0.011
13	Causality	TWAS	0.04	0.1	0.031
13	Causality	TWAS	0.04	0.1	0.074
13	Causality	TWAS	0.04	0.1	0.105
13	Causality	TWAS	0.04	0.1	0.08
13	Causality	TWAS	0.04	0.1	0.046
13	Causality	TWAS	0.04	0.1	0.129
13	Causality	TWAS	0.04	0.1	0.056
13	Causality	TWAS	0.04	0.1	0.104
13	Causality	TWAS	0.04	0.1	0.101
13	Causality	TWAS	0.04	0.1	0.009
13	Causality	TWAS	0.04	0.1	0.234
13	Causality	TWAS	0.04	0.1	0.018
13	Causality	TWAS	0.04	0.1	0.249
13	Causality	TWAS	0.04	0.1	0.387
13	Causality	TWAS	0.04	0.1	0.098
13	Causality	TWAS	0.04	0.1	0.397
13	Causality	TWAS	0.04	0.1	0.125
13	Causality	TWAS	0.04	0.1	0.032
13	Causality	TWAS	0.04	0.1	0.017
13	Causality	TWAS	0.04	0.1	0.242
13	Causality	TWAS	0.04	0.1	0.059
13	Causality	TWAS	0.04	0.1	0.038
13	Causality	TWAS	0.04	0.1	0.064
13	Causality	TWAS	0.04	0.1	0.142
13	Causality	TWAS	0.04	0.1	0.021
13	Causality	TWAS	0.04	0.1	0.027
13	Causality	TWAS	0.04	0.1	0.217
13	Causality	TWAS	0.04	0.1	0.142
13	Causality	TWAS	0.04	0.1	0.039
13	Causality	TWAS	0.04	0.1	0.537
13	Causality	TWAS	0.04	0.1	0.089
13	Causality	TWAS	0.04	0.1	0.125
13	Causality	TWAS	0.04	0.1	0.253
13	Causality	TWAS	0.04	0.1	0.134
13	Causality	TWAS	0.04	0.1	0.225
13	Causality	TWAS	0.04	0.1	0.253
13	Causality	TWAS	0.04	0.1	0.074
13	Causality	TWAS	0.04	0.1	0.093
13	Causality	TWAS	0.04	0.1	0.029
13	Causality	TWAS	0.04	0.1	0.112
13	Causality	TWAS	0.04	0.1	0.072
13	Causality	TWAS	0.04	0.1	0.216
13	Causality	TWAS	0.04	0.1	0.028
13	Causality	TWAS	0.04	0.1	0.173
13	Causality	TWAS	0.04	0.1	0.041
13	Causality	TWAS	0.04	0.1	0.127
13	Causality	TWAS	0.04	0.1	0.065
13	Causality	TWAS	0.04	0.1	0.19
13	Causality	TWAS	0.04	0.1	0.048
13	Causality	TWAS	0.04	0.1	0.062
13	Causality	TWAS	0.04	0.1	0.165
13	Causality	TWAS	0.04	0.1	0.062
13	Causality	TWAS	0.04	0.1	0.025
13	Causality	TWAS	0.04	0.1	0.092
13	Causality	TWAS	0.04	0.1	0.093
13	Causality	TWAS	0.04	0.1	0.016
13	Causality	TWAS	0.04	0.1	0.155
13	Causality	TWAS	0.04	0.1	0.131
13	Causality	TWAS	0.04	0.1	0.112
13	Causality	TWAS	0.04	0.1	0.075
13	Causality	TWAS	0.04	0.1	0.097
13	Causality	TWAS	0.04	0.1	0.03
13	Causality	TWAS	0.04	0.1	0.124
13	Causality	TWAS	0.04	0.1	0.076
13	Causality	TWAS	0.04	0.1	0.209
13	Causality	TWAS	0.04	0.1	0.242
13	Causality	TWAS	0.04	0.1	0.073
13	Causality	TWAS	0.04	0.1	0.237
13	Causality	TWAS	0.04	0.1	0.358
13	Causality	TWAS	0.04	0.1	0.086
13	Causality	TWAS	0.04	0.1	0.068
13	Causality	TWAS	0.04	0.1	0.035
13	Causality	TWAS	0.04	0.1	0.425
13	Causality	TWAS	0.04	0.1	0.201
13	Causality	TWAS	0.04	0.1	0.026
13	Causality	TWAS	0.04	0.1	0.055
13	Causality	TWAS	0.04	0.1	0.048
13	Causality	EpiXcan	0.08	0.05	0.024
13	Causality	EpiXcan	0.08	0.05	0.194
13	Causality	EpiXcan	0.08	0.05	0.026
13	Causality	EpiXcan	0.08	0.05	0.109
13	Causality	EpiXcan	0.08	0.05	0.191
13	Causality	EpiXcan	0.08	0.05	0.074
13	Causality	EpiXcan	0.08	0.05	0.127
13	Causality	EpiXcan	0.08	0.05	0.117
13	Causality	EpiXcan	0.08	0.05	0.649
13	Causality	EpiXcan	0.08	0.05	0.076
13	Causality	EpiXcan	0.08	0.05	0.157
13	Causality	EpiXcan	0.08	0.05	0.043
13	Causality	EpiXcan	0.08	0.05	0.053
13	Causality	EpiXcan	0.08	0.05	0.051
13	Causality	EpiXcan	0.08	0.05	0.186
13	Causality	EpiXcan	0.08	0.05	0.251
13	Causality	EpiXcan	0.08	0.05	0.022
13	Causality	EpiXcan	0.08	0.05	0.116
13	Causality	EpiXcan	0.08	0.05	0.019
13	Causality	EpiXcan	0.08	0.05	0.085
13	Causality	EpiXcan	0.08	0.05	0.18
13	Causality	EpiXcan	0.08	0.05	0.052
13	Causality	EpiXcan	0.08	0.05	0.081
13	Causality	EpiXcan	0.08	0.05	0.261
13	Causality	EpiXcan	0.08	0.05	0.123
13	Causality	EpiXcan	0.08	0.05	0.338
13	Causality	EpiXcan	0.08	0.05	0.022
13	Causality	EpiXcan	0.08	0.05	0.297
13	Causality	EpiXcan	0.08	0.05	0.091
13	Causality	EpiXcan	0.08	0.05	0.044
13	Causality	EpiXcan	0.08	0.05	0.059
13	Causality	EpiXcan	0.08	0.05	0.442
13	Causality	EpiXcan	0.08	0.05	0.195
13	Causality	EpiXcan	0.08	0.05	0.034
13	Causality	EpiXcan	0.08	0.05	0.366
13	Causality	EpiXcan	0.08	0.05	0.076
13	Causality	EpiXcan	0.08	0.05	0.075
13	Causality	EpiXcan	0.08	0.05	0.102
13	Causality	EpiXcan	0.08	0.05	0.618
13	Causality	EpiXcan	0.08	0.05	0.207
13	Causality	EpiXcan	0.08	0.05	0.273
13	Causality	EpiXcan	0.08	0.05	0.043
13	Causality	EpiXcan	0.08	0.05	0.164
13	Causality	EpiXcan	0.08	0.05	0.014
13	Causality	EpiXcan	0.08	0.05	0.073
13	Causality	EpiXcan	0.08	0.05	0.555
13	Causality	EpiXcan	0.08	0.05	0.188
13	Causality	EpiXcan	0.08	0.05	0.025
13	Causality	EpiXcan	0.08	0.05	0.068
13	Causality	EpiXcan	0.08	0.05	0.141
13	Causality	EpiXcan	0.08	0.05	0.092
13	Causality	EpiXcan	0.08	0.05	0.092
13	Causality	EpiXcan	0.08	0.05	0.091
13	Causality	EpiXcan	0.08	0.05	0.134
13	Causality	EpiXcan	0.08	0.05	0.199
13	Causality	EpiXcan	0.08	0.05	0.035
13	Causality	EpiXcan	0.08	0.05	0.163
13	Causality	EpiXcan	0.08	0.05	0.188
13	Causality	EpiXcan	0.08	0.05	0.163
13	Causality	EpiXcan	0.08	0.05	0.183
13	Causality	EpiXcan	0.08	0.05	0.148
13	Causality	EpiXcan	0.08	0.05	0.021
13	Causality	EpiXcan	0.08	0.05	0.227
13	Causality	EpiXcan	0.08	0.05	0.284
13	Causality	EpiXcan	0.08	0.05	0.138
13	Causality	EpiXcan	0.08	0.05	0.038
13	Causality	EpiXcan	0.08	0.05	0.166
13	Causality	EpiXcan	0.08	0.05	0.079
13	Causality	EpiXcan	0.08	0.05	0.035
13	Causality	EpiXcan	0.08	0.05	0.268
13	Causality	EpiXcan	0.08	0.05	0.198
13	Causality	EpiXcan	0.08	0.05	0.128
13	Causality	EpiXcan	0.08	0.05	0.268
13	Causality	EpiXcan	0.08	0.05	0.232
13	Causality	EpiXcan	0.08	0.05	0.358
13	Causality	EpiXcan	0.08	0.05	0.046
13	Causality	EpiXcan	0.08	0.05	0.178
13	Causality	EpiXcan	0.08	0.05	0.233
13	Causality	EpiXcan	0.08	0.05	0.086
13	Causality	EpiXcan	0.08	0.05	0.079
13	Causality	EpiXcan	0.08	0.05	0.08
13	Causality	EpiXcan	0.08	0.05	0.451
13	Causality	EpiXcan	0.08	0.05	0.094
13	Causality	EpiXcan	0.08	0.05	0.02
13	Causality	EpiXcan	0.08	0.05	0.326
13	Causality	EpiXcan	0.08	0.05	0.171
13	Causality	EpiXcan	0.08	0.05	0.495
13	Causality	EpiXcan	0.08	0.05	0.076
13	Causality	EpiXcan	0.08	0.05	0.163
13	Causality	EpiXcan	0.08	0.05	0.134
13	Causality	EpiXcan	0.08	0.05	0.23
13	Causality	EpiXcan	0.08	0.05	0.036
13	Causality	EpiXcan	0.08	0.05	0.225
13	Causality	EpiXcan	0.08	0.05	0.145
13	Causality	EpiXcan	0.08	0.05	0.076
13	Causality	EpiXcan	0.08	0.05	0.035
13	Causality	EpiXcan	0.08	0.05	0.143
13	Causality	EpiXcan	0.08	0.05	0.271
13	Causality	EpiXcan	0.08	0.05	0.129
13	Causality	EpiXcan	0.08	0.05	0.332
13	Causality	TWAS	0.08	0.05	0.065
13	Causality	TWAS	0.08	0.05	0.133
13	Causality	TWAS	0.08	0.05	0.018
13	Causality	TWAS	0.08	0.05	0.176
13	Causality	TWAS	0.08	0.05	0.492
13	Causality	TWAS	0.08	0.05	0.114
13	Causality	TWAS	0.08	0.05	0.135
13	Causality	TWAS	0.08	0.05	0.081
13	Causality	TWAS	0.08	0.05	0.101
13	Causality	TWAS	0.08	0.05	0.011
13	Causality	TWAS	0.08	0.05	0.451
13	Causality	TWAS	0.08	0.05	0.017
13	Causality	TWAS	0.08	0.05	0.021
13	Causality	TWAS	0.08	0.05	0.068
13	Causality	TWAS	0.08	0.05	0.058
13	Causality	TWAS	0.08	0.05	0.169
13	Causality	TWAS	0.08	0.05	0.121
13	Causality	TWAS	0.08	0.05	0.167
13	Causality	TWAS	0.08	0.05	0.051
13	Causality	TWAS	0.08	0.05	0.104
13	Causality	TWAS	0.08	0.05	0.08
13	Causality	TWAS	0.08	0.05	0.131
13	Causality	TWAS	0.08	0.05	0.026
13	Causality	TWAS	0.08	0.05	0.126
13	Causality	TWAS	0.08	0.05	0.076
13	Causality	TWAS	0.08	0.05	0.134
13	Causality	TWAS	0.08	0.05	0.058
13	Causality	TWAS	0.08	0.05	0.56
13	Causality	TWAS	0.08	0.05	0.045
13	Causality	TWAS	0.08	0.05	0.105
13	Causality	TWAS	0.08	0.05	0.195
13	Causality	TWAS	0.08	0.05	0.068
13	Causality	TWAS	0.08	0.05	0.303
13	Causality	TWAS	0.08	0.05	0.016
13	Causality	TWAS	0.08	0.05	0.04
13	Causality	TWAS	0.08	0.05	0.018
13	Causality	TWAS	0.08	0.05	0.224
13	Causality	TWAS	0.08	0.05	0.162
13	Causality	TWAS	0.08	0.05	0.043
13	Causality	TWAS	0.08	0.05	0.052
13	Causality	TWAS	0.08	0.05	0.194
13	Causality	TWAS	0.08	0.05	0.03
13	Causality	TWAS	0.08	0.05	0.243
13	Causality	TWAS	0.08	0.05	0.025
13	Causality	TWAS	0.08	0.05	0.026
13	Causality	TWAS	0.08	0.05	0.093
13	Causality	TWAS	0.08	0.05	0.154
13	Causality	TWAS	0.08	0.05	0.078
13	Causality	TWAS	0.08	0.05	0.159
13	Causality	TWAS	0.08	0.05	0.02
13	Causality	TWAS	0.08	0.05	0.019
13	Causality	TWAS	0.08	0.05	0.182
13	Causality	TWAS	0.08	0.05	0.408
13	Causality	TWAS	0.08	0.05	0.104
13	Causality	TWAS	0.08	0.05	0.057
13	Causality	TWAS	0.08	0.05	0.056
[truncated: 3,444 more rows]

## Sheet: SuppFigure3
Num_Genes	Genetic_Model	Estimate_Model	Expression_Heritability	Trait_Heritability	Power
[truncated: 4,800 more rows]

[truncated: 1 more sheets: SuppFigure4]
